# Supplementary material for: DNA methylation atlas of the mouse brain at single-cell resolution
Source: Nature. 2021 Oct 6;598(7879):120–8. doi: 10.1038/s41586-020-03182-8 (PMC8494641; doi:10.1038/s41586-020-03182-8)
Supplement: Supplementary file 4 — This Tar/Gzip compressed file contains FANS images and gating strategies of the nuclei preparation experiments in this study. [file 41586_2020_3182_MOESM4_ESM.tgz]

Archive with 340 entries (296 files):
- ._FANS_images
- FANS_images
- FANS_images/._3E
- FANS_images/3E
- FANS_images/._3B
- FANS_images/3B
- FANS_images/._6A
- FANS_images/6A
- FANS_images/._5G
- FANS_images/5G
- FANS_images/._3C
- FANS_images/3C
- FANS_images/._3D
- FANS_images/3D
- FANS_images/._5A
- FANS_images/5A
- FANS_images/._9J
- FANS_images/9J
- FANS_images/._5F
- FANS_images/5F
- FANS_images/._5H
- FANS_images/5H
- FANS_images/._.DS_Store
- FANS_images/.DS_Store
- FANS_images/._Icon
- FANS_images/Icon
- FANS_images/._4E
- FANS_images/4E
- FANS_images/._11F
- FANS_images/11F
- FANS_images/._4B
- FANS_images/4B
- FANS_images/._1A
- FANS_images/1A
- FANS_images/._7B
- FANS_images/7B
- FANS_images/._4C
- FANS_images/4C
- FANS_images/._4D
- FANS_images/4D
- FANS_images/._2A
- FANS_images/2A
- FANS_images/._6B
- FANS_images/6B
- FANS_images/._5J
- FANS_images/5J
- FANS_images/._5C
- FANS_images/5C
- FANS_images/._9H
- FANS_images/9H
- FANS_images/._5D
- FANS_images/5D
- FANS_images/._3A
- FANS_images/3A
- FANS_images/._3F
- FANS_images/3F
- FANS_images/._5E
- FANS_images/5E
- FANS_images/._5B
- FANS_images/5B
- FANS_images/._6D
- FANS_images/6D
- FANS_images/._6C
- FANS_images/6C
- FANS_images/._2C
- FANS_images/2C
- FANS_images/._2D
- FANS_images/2D
- FANS_images/._1B
- FANS_images/1B
- FANS_images/._8J
- FANS_images/8J
- FANS_images/._11E
- FANS_images/11E
- FANS_images/._4A
- FANS_images/4A
- FANS_images/._4F
- FANS_images/4F
- FANS_images/._4H
- FANS_images/4H
- FANS_images/._1C
- FANS_images/1C
- FANS_images/._2E
- FANS_images/2E
- FANS_images/._2B
- FANS_images/2B
- FANS_images/._8B
- FANS_images/8B
- FANS_images/._8E
- FANS_images/8E
- FANS_images/._4G
- FANS_images/4G
- FANS_images/4G/._.DS_Store
- FANS_images/4G/.DS_Store
- FANS_images/4G/CEMBA180917-4G.pdf
- FANS_images/4G/._Icon
- FANS_images/4G/Icon
- FANS_images/4G/CEMBA181204-4G.pdf
- FANS_images/8E/._.DS_Store
- FANS_images/8E/.DS_Store
- FANS_images/8E/._Icon
- FANS_images/8E/Icon
- FANS_images/8E/CEMBA190716-8E.pdf
- FANS_images/8B/._.DS_Store
- FANS_images/8B/.DS_Store
- FANS_images/8B/._Icon
- FANS_images/8B/Icon
- FANS_images/8B/CEMBA180426-8B.pdf
- FANS_images/2B/._.DS_Store
- FANS_images/2B/.DS_Store
- FANS_images/2B/._Icon
- FANS_images/2B/Icon
- FANS_images/2B/CEMBA180305-2B.pdf
- FANS_images/2B/CEMBA180306-2B.pdf
- FANS_images/2E/._.DS_Store
- FANS_images/2E/.DS_Store
- FANS_images/2E/._Icon
- FANS_images/2E/Icon
- FANS_images/2E/CEMBA180222-2E.pdf
- FANS_images/2E/CEMBA180220-2E.pdf
- FANS_images/1C/CEMBA180208-1C.pdf
- FANS_images/1C/._.DS_Store
- FANS_images/1C/.DS_Store
- FANS_images/1C/._Icon
- FANS_images/1C/Icon
- FANS_images/1C/CEMBA180212-1C.pdf
- FANS_images/4H/._.DS_Store
- FANS_images/4H/.DS_Store
- FANS_images/4H/._Icon
- FANS_images/4H/Icon
- FANS_images/4H/CEMBA180806-4H.pdf
- FANS_images/4H/._CEMBA180724-4H.pdf
- FANS_images/4H/CEMBA180724-4H.pdf
- FANS_images/4F/._.DS_Store
- FANS_images/4F/.DS_Store
- FANS_images/4F/._Icon
- FANS_images/4F/Icon
- FANS_images/4F/CEMBA180329-4F.pdf
- FANS_images/4A/CEMBA180205-4A.pdf
- FANS_images/4A/._.DS_Store
- FANS_images/4A/.DS_Store
- FANS_images/4A/._Icon
- FANS_images/4A/Icon
- FANS_images/4A/CEMBA180206-4A.pdf
- FANS_images/11E/._.DS_Store
- FANS_images/11E/.DS_Store
- FANS_images/11E/._Icon
- FANS_images/11E/Icon
- FANS_images/11E/CEMBA190305-11E.pdf
- FANS_images/11E/CEMBA190214-11E.pdf
- FANS_images/8J/CEMBA190716-8J.pdf
- FANS_images/8J/._.DS_Store
- FANS_images/8J/.DS_Store
- FANS_images/8J/._Icon
- FANS_images/8J/Icon
- FANS_images/8J/CEMBA190711-8J.pdf
- FANS_images/1B/._.DS_Store
- FANS_images/1B/.DS_Store
- FANS_images/1B/._Icon
- FANS_images/1B/Icon
- FANS_images/1B/CEMBA180119-1B.pdf
- FANS_images/1B/CEMBA180213-1B.pdf
- FANS_images/2D/CEMBA180313-2D.pdf
- FANS_images/2D/._.DS_Store
- FANS_images/2D/.DS_Store
- FANS_images/2D/._Icon
- FANS_images/2D/Icon
- FANS_images/2D/CEMBA180319-2D.pdf
- FANS_images/2D/CEMBA180403-2D.pdf
- FANS_images/2C/._.DS_Store
- FANS_images/2C/.DS_Store
- FANS_images/2C/._Icon
- FANS_images/2C/Icon
- FANS_images/2C/CEMBA180410-2C.pdf
- FANS_images/6C/._.DS_Store
- FANS_images/6C/.DS_Store
- FANS_images/6C/._Icon
- FANS_images/6C/Icon
- FANS_images/6C/CEMBA190124-6C.pdf
- FANS_images/6C/CEMBA190121-6C.pdf
- FANS_images/6D/._.DS_Store
- FANS_images/6D/.DS_Store
- FANS_images/6D/._Icon
- FANS_images/6D/Icon
- FANS_images/6D/CEMBA190205-6D.pdf
- FANS_images/6D/CEMBA190131-6D.pdf
- FANS_images/5B/._.DS_Store
- FANS_images/5B/.DS_Store
- FANS_images/5B/CEMBA180529-5B.pdf
- FANS_images/5B/._Icon
- FANS_images/5B/Icon
- FANS_images/5B/CEMBA180514-5B.pdf
- FANS_images/5E/._.DS_Store
- FANS_images/5E/.DS_Store
- FANS_images/5E/._Icon
- FANS_images/5E/Icon
- FANS_images/5E/CEMBA180925-5E.pdf
- FANS_images/3F/._.DS_Store
- FANS_images/3F/.DS_Store
- FANS_images/3F/._Icon
- FANS_images/3F/Icon
- FANS_images/3F/CEMBA180109-3F.pdf
- FANS_images/3A/._.DS_Store
- FANS_images/3A/.DS_Store
- FANS_images/3A/._Icon
- FANS_images/3A/Icon
- FANS_images/3A/CEMBA180130-3A.pdf
- FANS_images/3A/CEMBA180129-3A.pdf
- FANS_images/5D/._.DS_Store
- FANS_images/5D/.DS_Store
- FANS_images/5D/._Icon
- FANS_images/5D/Icon
- FANS_images/5D/CEMBA180605-5D.pdf
- FANS_images/9H/._.DS_Store
- FANS_images/9H/.DS_Store
- FANS_images/9H/._Icon
- FANS_images/9H/Icon
- FANS_images/9H/CEMBA190219-9H.pdf
- FANS_images/9H/CEMBA190212-9H.pdf
- FANS_images/5C/CEMBA181002-5C.pdf
- FANS_images/5C/._.DS_Store
- FANS_images/5C/.DS_Store
- FANS_images/5C/._Icon
- FANS_images/5C/Icon
- FANS_images/5C/CEMBA181210-5C.pdf
- FANS_images/5J/._.DS_Store
- FANS_images/5J/.DS_Store
- FANS_images/5J/._Icon
- FANS_images/5J/Icon
- FANS_images/5J/CEMBA190207-5J.pdf
- FANS_images/6B/CEMBA181023-6B.pdf
- FANS_images/6B/._.DS_Store
- FANS_images/6B/.DS_Store
- FANS_images/6B/._Icon
- FANS_images/6B/Icon
- FANS_images/6B/CEMBA181022-6B .pdf
- FANS_images/2A/._.DS_Store
- FANS_images/2A/.DS_Store
- FANS_images/2A/._Icon
- FANS_images/2A/Icon
- FANS_images/2A/CEMBA180122-2A.pdf
- FANS_images/2A/CEMBA180123-2A.pdf
- FANS_images/4D/CEMBA171219-4D.pdf
- FANS_images/4D/._.DS_Store
- FANS_images/4D/.DS_Store
- FANS_images/4D/._Icon
- FANS_images/4D/Icon
- FANS_images/4D/CEMBA171214-4D.pdf
- FANS_images/4C/._.DS_Store
- FANS_images/4C/.DS_Store
- FANS_images/4C/._Icon
- FANS_images/4C/Icon
- FANS_images/4C/CEMBA180417-4C.pdf
- FANS_images/7B/._.DS_Store
- FANS_images/7B/.DS_Store
- FANS_images/7B/._Icon
- FANS_images/7B/Icon
- FANS_images/7B/CEMBA180424-7B.pdf
- FANS_images/7B/CEMBA180423-7B.pdf
- FANS_images/1A/._.DS_Store
- FANS_images/1A/.DS_Store
- FANS_images/1A/._Icon
- FANS_images/1A/Icon
- FANS_images/1A/CEMBA180226-1A.pdf
- FANS_images/1A/CEMBA180227-1A.pdf
- FANS_images/4B/._.DS_Store
- FANS_images/4B/.DS_Store
- FANS_images/4B/._Icon
- FANS_images/4B/Icon
- FANS_images/4B/CEMBA180104-4B.pdf
- FANS_images/4B/CEMBA171213-4B.pdf
- FANS_images/4B/._CEMBA171212-4B.pdf
- FANS_images/4B/CEMBA171212-4B.pdf
- FANS_images/11F/._.DS_Store
- FANS_images/11F/.DS_Store
- FANS_images/11F/._Icon
- FANS_images/11F/Icon
- FANS_images/11F/CEMBA190305-11F.pdf
- FANS_images/11F/CEMBA190214-11F.pdf
- FANS_images/4E/._.DS_Store
- FANS_images/4E/.DS_Store
- FANS_images/4E/._Icon
- FANS_images/4E/Icon
- FANS_images/4E/CEMBA180110-4E.pdf
- FANS_images/4E/CEMBA180111-4E.pdf
- FANS_images/5H/._Icon
- FANS_images/5H/Icon
- FANS_images/5H/CEMBA181016-5H.pdf
- FANS_images/5F/._.DS_Store
- FANS_images/5F/.DS_Store
- FANS_images/5F/._Icon
- FANS_images/5F/Icon
- FANS_images/5F/CEMBA181220-5F.pdf
- FANS_images/5F/CEMBA181218-5F.pdf
- FANS_images/9J/._.DS_Store
- FANS_images/9J/.DS_Store
- FANS_images/9J/._Icon
- FANS_images/9J/Icon
- FANS_images/9J/CEMBA190219-9J.pdf
- FANS_images/9J/CEMBA190212-9J.pdf
[truncated: 40 more entries]
