# Supplementary material for: DNA methylation atlas of the mouse brain at single-cell resolution
Source: Nature. 2021 Oct 6;598(7879):120–8. doi: 10.1038/s41586-020-03182-8 (PMC8494641; doi:10.1038/s41586-020-03182-8)
Supplement: Supplementary file 8 — Pearson correlation between replicates. [file 41586_2020_3182_MOESM8_ESM.xlsx]

## Sheet: ST4 Replicates Pearson Corr
Supplementary Table 4. Pearson correlation between replicates
Replicate	1B_180213	1B_180119	2A_180123	2A_180122	3A_180130	3A_180129	4A_180205	4A_180206	5A_190307	5A_190205	6A_190108	6A_190117	3D_180412	3D_180416	1A_180227	1A_180226	2B_180305	2B_180306	3B_180501	3B_180312	2C_180409	2C_180410	3C_171207	3C_171206	4B_180104	4B_171213	4B_171212	5D_180605	5D_180612	4C_180417	4C_180419	5B_180529	5B_180514	6B_181023	6B_181022	7B_180424	7B_180423	8B_180430	8B_180426	5C_181002	5C_181210	6C_190122	6C_190124	1C_180212	1C_180208	2E_180222	2E_180220	2D_180403	2D_180319
1B_180213	1	0.99369	0.758735	0.727721	0.661782	0.749953	0.566854	0.578385	0.741237	0.820599	0.829723	0.803929	0.749727	0.805817	0.900539	0.889852	0.791157	0.678623	0.659631	0.694101	0.885499	0.87343	0.613864	0.720072	0.655844	0.614537	0.766912	0.512995	0.643683	0.617868	0.602364	0.498212	0.468039	0.509723	0.496314	0.50724	0.506228	0.573902	0.578751	0.51158	0.52239	0.522456	0.523224	-0.652041	-0.574894	-0.293929	-0.032474	0.0958483	0.13695
1B_180119	0.99369	1	0.769384	0.748193	0.688377	0.7691	0.590536	0.598821	0.75754	0.839364	0.836295	0.809758	0.751554	0.801657	0.867992	0.857469	0.78884	0.686179	0.65971	0.688934	0.853078	0.840701	0.615015	0.715846	0.641313	0.616404	0.756238	0.501268	0.623706	0.594063	0.576155	0.47548	0.44802	0.488657	0.481266	0.483223	0.482434	0.559064	0.558111	0.494964	0.504161	0.501412	0.495721	-0.636204	-0.570258	-0.291971	-0.0332124	0.0601184	0.110975
2A_180123	0.758735	0.769384	1	0.961658	0.964259	0.983516	0.783933	0.789974	0.893805	0.929776	0.907088	0.866575	0.901672	0.933884	0.757987	0.746119	0.808845	0.754801	0.758875	0.798922	0.617189	0.635598	0.463478	0.525204	0.580243	0.569361	0.648054	0.585993	0.658118	0.421022	0.406895	0.286925	0.275675	0.384983	0.33112	0.393387	0.418082	0.394441	0.46275	0.464631	0.478182	0.466774	0.406978	-0.711387	-0.646538	-0.133367	0.143864	-0.00301049	0.066778
2A_180122	0.727721	0.748193	0.961658	1	0.970071	0.96961	0.899097	0.903948	0.777371	0.85607	0.824916	0.756187	0.851699	0.88442	0.695458	0.689609	0.709031	0.657058	0.762692	0.799182	0.534615	0.549027	0.357769	0.427734	0.517657	0.482263	0.554448	0.608066	0.647481	0.310061	0.303276	0.271841	0.273713	0.28919	0.262427	0.379816	0.392039	0.3091	0.360246	0.366104	0.379774	0.355043	0.27679	-0.643612	-0.599058	0.0174257	0.261532	-0.0771874	0.00812839
3A_180130	0.661782	0.688377	0.964259	0.970071	1	0.98475	0.881509	0.878216	0.853613	0.897236	0.869825	0.812339	0.883011	0.889579	0.626899	0.619165	0.755733	0.745902	0.795768	0.821527	0.48985	0.516099	0.434802	0.471004	0.568039	0.569494	0.5937	0.645336	0.673311	0.343586	0.336654	0.281468	0.283077	0.350738	0.313147	0.394046	0.420674	0.35002	0.412358	0.437539	0.446251	0.425529	0.339798	-0.678453	-0.619233	-0.0534816	0.170445	-0.149321	-0.0658594
3A_180129	0.749953	0.7691	0.983516	0.96961	0.98475	1	0.842035	0.84372	0.893592	0.941629	0.917705	0.864663	0.901434	0.925937	0.720308	0.712702	0.817324	0.77939	0.800453	0.834128	0.592592	0.609442	0.496014	0.553737	0.608146	0.608832	0.671157	0.634577	0.691042	0.413786	0.40049	0.313828	0.305573	0.392543	0.353251	0.413146	0.438726	0.40387	0.461544	0.466251	0.472896	0.458904	0.389315	-0.717348	-0.668715	-0.132823	0.138685	-0.0898325	-0.00503801
4A_180205	0.566854	0.590536	0.783933	0.899097	0.881509	0.842035	1	0.998123	0.572896	0.680116	0.681397	0.573784	0.739098	0.746075	0.491643	0.496168	0.54823	0.547224	0.796418	0.817964	0.357996	0.380115	0.269285	0.318072	0.505465	0.434603	0.455333	0.73459	0.700497	0.209548	0.223786	0.3485	0.368272	0.264536	0.266045	0.45006	0.456545	0.255615	0.293489	0.322077	0.326556	0.290937	0.187483	-0.552424	-0.525554	0.231958	0.366714	-0.177514	-0.0974383
4A_180206	0.578385	0.598821	0.789974	0.903948	0.878216	0.84372	0.998123	1	0.571413	0.681564	0.685546	0.576886	0.745995	0.759817	0.518104	0.524127	0.559219	0.548406	0.807121	0.830727	0.380643	0.40117	0.273485	0.328999	0.516239	0.437935	0.471558	0.742194	0.713705	0.22449	0.238172	0.361647	0.379495	0.274326	0.274996	0.461863	0.468184	0.261799	0.301973	0.331978	0.335096	0.301707	0.200223	-0.560823	-0.539315	0.245983	0.395111	-0.140835	-0.0605133
5A_190307	0.741237	0.75754	0.893805	0.777371	0.853613	0.893592	0.572896	0.571413	1	0.977682	0.967787	0.976043	0.875241	0.873042	0.717297	0.702959	0.913881	0.89876	0.743876	0.76041	0.680736	0.701453	0.71482	0.737448	0.707436	0.768306	0.798054	0.56495	0.662271	0.609873	0.587178	0.392811	0.366824	0.578674	0.523752	0.455396	0.496776	0.584802	0.641366	0.630951	0.628719	0.64123	0.606562	-0.73177	-0.653819	-0.419915	-0.13806	-0.0444436	0.0133381
5A_190205	0.820599	0.839364	0.929776	0.85607	0.897236	0.941629	0.680116	0.681564	0.977682	1	0.982227	0.963658	0.886908	0.907144	0.771218	0.759613	0.914744	0.876354	0.783491	0.80807	0.712808	0.725799	0.67673	0.728649	0.701264	0.740431	0.805051	0.594791	0.691036	0.574521	0.55286	0.397229	0.37347	0.533106	0.490223	0.456653	0.489269	0.550508	0.596889	0.577504	0.575591	0.585209	0.54313	-0.763545	-0.702203	-0.348619	-0.0474094	-0.0501027	0.0206716
6A_190108	0.829723	0.836295	0.907088	0.824916	0.869825	0.917705	0.681397	0.685546	0.967787	0.982227	1	0.982308	0.912972	0.923961	0.802051	0.793513	0.939257	0.904967	0.841294	0.86453	0.764881	0.781836	0.731951	0.780328	0.789832	0.800581	0.860244	0.692593	0.784974	0.66206	0.646355	0.514847	0.489141	0.634698	0.590988	0.575097	0.606385	0.641088	0.692817	0.672649	0.668463	0.677729	0.640456	-0.780492	-0.700337	-0.326216	-0.0446657	-0.00374282	0.0523484
6A_190117	0.803929	0.809758	0.866575	0.756187	0.812339	0.864663	0.573784	0.576886	0.976043	0.963658	0.982308	1	0.887966	0.87959	0.79223	0.780356	0.936924	0.90877	0.79055	0.807772	0.78242	0.798382	0.779255	0.814238	0.797012	0.823645	0.861498	0.644634	0.746983	0.725916	0.706388	0.541397	0.513739	0.690661	0.646736	0.594526	0.624256	0.70697	0.752131	0.7187	0.718258	0.729732	0.706641	-0.734061	-0.629418	-0.414524	-0.135439	0.00287788	0.0501583
3D_180412	0.749727	0.751554	0.901672	0.851699	0.883011	0.901434	0.739098	0.745995	0.875241	0.886908	0.912972	0.887966	1	0.973762	0.761666	0.751103	0.912302	0.900177	0.902734	0.91628	0.727948	0.763349	0.716575	0.740557	0.827616	0.806962	0.820452	0.802613	0.858506	0.676227	0.674552	0.586139	0.575352	0.668628	0.625128	0.659293	0.691503	0.634388	0.696968	0.756986	0.7614	0.746223	0.685233	-0.715091	-0.61675	-0.117233	0.110091	0.0459687	0.105659
3D_180416	0.805817	0.801657	0.933884	0.88442	0.889579	0.925937	0.746075	0.759817	0.873042	0.907144	0.923961	0.87959	0.973762	1	0.829213	0.823205	0.91113	0.856487	0.876192	0.905168	0.757493	0.780456	0.644629	0.704526	0.76504	0.733675	0.81558	0.735883	0.816063	0.610636	0.601448	0.498575	0.479061	0.574172	0.524711	0.569431	0.600385	0.540556	0.610938	0.659491	0.659675	0.65534	0.601913	-0.753595	-0.697383	-0.0968859	0.185039	0.127656	0.196591
1A_180227	0.900539	0.867992	0.757987	0.695458	0.626899	0.720308	0.491643	0.518104	0.717297	0.771218	0.802051	0.79223	0.761666	0.829213	1	0.997166	0.829534	0.691048	0.693331	0.735411	0.949327	0.940924	0.613285	0.724943	0.700708	0.621858	0.787627	0.547779	0.698017	0.688363	0.671288	0.547151	0.511032	0.576004	0.546805	0.57816	0.575573	0.613624	0.648368	0.579003	0.59034	0.603075	0.6153	-0.705916	-0.620833	-0.306735	-0.00630907	0.15461	0.19154
1A_180226	0.889852	0.857469	0.746119	0.689609	0.619165	0.712702	0.496168	0.524127	0.702959	0.759613	0.793513	0.780356	0.751103	0.823205	0.997166	1	0.821208	0.679247	0.698266	0.739768	0.945375	0.933308	0.606425	0.721074	0.698874	0.615901	0.786639	0.551615	0.700912	0.682324	0.664463	0.551074	0.514647	0.569513	0.544646	0.579478	0.576577	0.604683	0.639928	0.571796	0.579747	0.592999	0.605587	-0.69714	-0.621911	-0.285277	0.0176518	0.161557	0.200628
2B_180305	0.791157	0.78884	0.808845	0.709031	0.755733	0.817324	0.54823	0.559219	0.913881	0.914744	0.939257	0.936924	0.912302	0.91113	0.829534	0.821208	1	0.970045	0.862281	0.870375	0.845744	0.871331	0.865839	0.900724	0.883745	0.903867	0.950122	0.721239	0.827986	0.79282	0.777444	0.624589	0.593169	0.752334	0.711652	0.654102	0.69043	0.734698	0.783208	0.795522	0.787232	0.801807	0.77718	-0.764979	-0.682115	-0.367194	-0.0769896	0.0401481	0.102387
2B_180306	0.678623	0.686179	0.754801	0.657058	0.745902	0.77939	0.547224	0.548406	0.89876	0.876354	0.904967	0.90877	0.900177	0.856487	0.691048	0.679247	0.970045	1	0.875229	0.863428	0.737068	0.780212	0.893982	0.884445	0.901808	0.947806	0.919533	0.767153	0.837238	0.781176	0.773979	0.644543	0.622306	0.785723	0.746801	0.679361	0.724201	0.754011	0.803011	0.836267	0.827898	0.834785	0.796119	-0.708037	-0.603571	-0.366603	-0.138615	-0.0648597	-0.0101424
3B_180501	0.659631	0.65971	0.758875	0.762692	0.795768	0.800453	0.796418	0.807121	0.743876	0.783491	0.841294	0.79055	0.902734	0.876192	0.693331	0.698266	0.862281	0.875229	1	0.991235	0.683906	0.722806	0.735823	0.754606	0.901687	0.851031	0.846245	0.938492	0.961583	0.689134	0.698956	0.736521	0.731119	0.734175	0.720775	0.792415	0.818572	0.682438	0.734849	0.779266	0.767936	0.761749	0.694551	-0.670134	-0.604847	-0.0158982	0.189412	-0.017981	0.0486607
3B_180312	0.694101	0.688934	0.798922	0.799182	0.821527	0.834128	0.817964	0.830727	0.76041	0.80807	0.86453	0.807772	0.91628	0.905168	0.735411	0.739768	0.870375	0.863428	0.991235	1	0.705351	0.739248	0.702548	0.738581	0.882999	0.821599	0.8462	0.930393	0.960726	0.673256	0.681766	0.705836	0.698612	0.707117	0.686356	0.769215	0.794911	0.656497	0.713012	0.753277	0.744655	0.737899	0.672073	-0.717078	-0.649758	-0.00696177	0.215932	0.0145715	0.0803214
2C_180409	0.885499	0.853078	0.617189	0.534615	0.48985	0.592592	0.357996	0.380643	0.680736	0.712808	0.764881	0.78242	0.727948	0.757493	0.949327	0.945375	0.845744	0.737068	0.683906	0.705351	1	0.993261	0.77734	0.862402	0.803984	0.746046	0.86909	0.581245	0.730366	0.843801	0.82821	0.702893	0.663708	0.735705	0.720894	0.691679	0.690898	0.768519	0.780936	0.718798	0.724292	0.739783	0.766553	-0.658138	-0.550292	-0.394599	-0.134284	0.14897	0.177765
2C_180410	0.87343	0.840701	0.635598	0.549027	0.516099	0.609442	0.380115	0.40117	0.701453	0.725799	0.781836	0.798382	0.763349	0.780456	0.940924	0.933308	0.871331	0.780212	0.722806	0.739248	0.993261	1	0.800822	0.872211	0.84005	0.782727	0.884721	0.628652	0.770152	0.861705	0.852026	0.727784	0.691184	0.769443	0.747368	0.725794	0.729744	0.794487	0.813955	0.760969	0.770496	0.78267	0.80322	-0.678697	-0.553204	-0.385371	-0.141575	0.135592	0.159082
3C_171207	0.613864	0.615015	0.463478	0.357769	0.434802	0.496014	0.269285	0.273485	0.71482	0.67673	0.731951	0.779255	0.716575	0.644629	0.613285	0.606425	0.865839	0.893982	0.735823	0.702548	0.77734	0.800822	1	0.978821	0.924056	0.97312	0.92517	0.684969	0.766472	0.924305	0.91363	0.801439	0.773764	0.909731	0.906865	0.766773	0.797737	0.891417	0.895727	0.911372	0.891456	0.908851	0.907427	-0.53769	-0.4376	-0.453758	-0.263506	-0.0139977	0.0310793
3C_171206	0.720072	0.715846	0.525204	0.427734	0.471004	0.553737	0.318072	0.328999	0.737448	0.728649	0.780328	0.814238	0.740557	0.704526	0.724943	0.721074	0.900724	0.884445	0.754606	0.738581	0.862402	0.872211	0.978821	1	0.921676	0.949182	0.963624	0.678904	0.782157	0.927126	0.910565	0.793716	0.759976	0.881289	0.880159	0.756696	0.780225	0.875651	0.877932	0.87353	0.853722	0.87476	0.880178	-0.598354	-0.514825	-0.435401	-0.194067	0.0531911	0.110378
4B_180104	0.655844	0.641313	0.580243	0.517657	0.568039	0.608146	0.505465	0.516239	0.707436	0.701264	0.789832	0.797012	0.827616	0.76504	0.700708	0.698874	0.883745	0.901808	0.901687	0.882999	0.803984	0.84005	0.924056	0.921676	1	0.965837	0.93454	0.89284	0.947485	0.918518	0.925962	0.900795	0.883482	0.939824	0.928638	0.910453	0.933923	0.903732	0.931702	0.950235	0.939978	0.943811	0.919139	-0.632359	-0.515875	-0.234031	-0.0580312	0.0275187	0.0655165
4B_171213	0.614537	0.616404	0.569361	0.482263	0.569494	0.608832	0.434603	0.437935	0.768306	0.740431	0.800581	0.823645	0.806962	0.733675	0.621858	0.615901	0.903867	0.947806	0.851031	0.821599	0.746046	0.782727	0.97312	0.949182	0.965837	1	0.940964	0.807925	0.864632	0.895556	0.892689	0.814231	0.794337	0.913156	0.899963	0.812308	0.848863	0.877314	0.900796	0.932152	0.916246	0.925023	0.898793	-0.607328	-0.500609	-0.353367	-0.160851	-0.0433798	0.00559414
4B_171212	0.766912	0.756238	0.648054	0.554448	0.5937	0.671157	0.455333	0.471558	0.798054	0.805051	0.860244	0.861498	0.820452	0.81558	0.787627	0.786639	0.950122	0.919533	0.846245	0.8462	0.86909	0.884721	0.92517	0.963624	0.93454	0.940964	1	0.756265	0.857642	0.87959	0.866523	0.757257	0.721963	0.842611	0.822069	0.747996	0.780497	0.81224	0.842132	0.856911	0.836574	0.856133	0.846325	-0.693082	-0.623966	-0.328889	-0.0469363	0.116469	0.177863
5D_180605	0.512995	0.501268	0.585993	0.608066	0.645336	0.634577	0.73459	0.742194	0.56495	0.594791	0.692593	0.644634	0.802613	0.735883	0.547779	0.551615	0.721239	0.767153	0.938492	0.930393	0.581245	0.628652	0.684969	0.678904	0.89284	0.807925	0.756265	1	0.97503	0.692598	0.71963	0.823291	0.830391	0.779589	0.774505	0.881135	0.901245	0.7163	0.757963	0.813474	0.80767	0.783612	0.715223	-0.584669	-0.478696	0.0779143	0.177531	-0.0470686	-0.00515143
5D_180612	0.643683	0.623706	0.658118	0.647481	0.673311	0.691042	0.700497	0.713705	0.662271	0.691036	0.784974	0.746983	0.858506	0.816063	0.698017	0.700912	0.827986	0.837238	0.961583	0.960726	0.730366	0.770152	0.766472	0.782157	0.947485	0.864632	0.857642	0.97503	1	0.782275	0.800244	0.844854	0.838212	0.828692	0.814531	0.892072	0.912929	0.776061	0.821405	0.856445	0.849911	0.84054	0.789555	-0.671537	-0.55953	-0.0262788	0.132973	0.0196942	0.0628685
4C_180417	0.617868	0.594063	0.421022	0.310061	0.343586	0.413786	0.209548	0.22449	0.609873	0.574521	0.66206	0.725916	0.676227	0.610636	0.688363	0.682324	0.79282	0.781176	0.689134	0.673256	0.843801	0.861705	0.924305	0.927126	0.918518	0.895556	0.87959	0.692598	0.782275	1	0.995872	0.901423	0.877171	0.970214	0.960552	0.877939	0.888141	0.962405	0.967029	0.945365	0.945724	0.9562	0.975339	-0.52622	-0.391853	-0.367376	-0.191716	0.114178	0.139204
4C_180419	0.602364	0.576155	0.406895	0.303276	0.336654	0.40049	0.223786	0.238172	0.587178	0.55286	0.646355	0.706388	0.674552	0.601448	0.671288	0.664463	0.777444	0.773979	0.698956	0.681766	0.82821	0.852026	0.91363	0.910565	0.925962	0.892689	0.866523	0.71963	0.800244	0.995872	1	0.921676	0.900792	0.980186	0.968883	0.901443	0.91175	0.968349	0.973946	0.95437	0.957737	0.964234	0.980548	-0.523419	-0.381091	-0.339981	-0.184495	0.104972	0.120933
5B_180529	0.498212	0.47548	0.286925	0.271841	0.281468	0.313828	0.3485	0.361647	0.392811	0.397229	0.514847	0.541397	0.586139	0.498575	0.547151	0.551074	0.624589	0.644543	0.736521	0.705836	0.702893	0.727784	0.801439	0.793716	0.900795	0.814231	0.757257	0.823291	0.844854	0.901423	0.921676	1	0.996874	0.93931	0.961957	0.981479	0.97484	0.922974	0.911902	0.892853	0.89216	0.884871	0.880926	-0.397388	-0.287289	-0.107378	-0.0245151	0.0530985	0.0738908
5B_180514	0.468039	0.44802	0.275675	0.273713	0.283077	0.305573	0.368272	0.379495	0.366824	0.37347	0.489141	0.513739	0.575352	0.479061	0.511032	0.514647	0.593169	0.622306	0.731119	0.698612	0.663708	0.691184	0.773764	0.759976	0.883482	0.794337	0.721963	0.830391	0.838212	0.877171	0.900792	0.996874	1	0.926218	0.951937	0.983633	0.975514	0.910308	0.896874	0.879586	0.882168	0.86922	0.859314	-0.379304	-0.265744	-0.0782128	-0.0136686	0.0190457	0.0411209
6B_181023	0.509723	0.488657	0.384983	0.28919	0.350738	0.392543	0.264536	0.274326	0.578674	0.533106	0.634698	0.690661	0.668628	0.574172	0.576004	0.569513	0.752334	0.785723	0.734175	0.707117	0.735705	0.769443	0.909731	0.881289	0.939824	0.913156	0.842611	0.779589	0.828692	0.970214	0.980186	0.93931	0.926218	1	0.988817	0.93	0.945995	0.968766	0.979634	0.97303	0.971101	0.977706	0.978034	-0.501099	-0.369051	-0.301777	-0.171311	0.0526912	0.0690783
6B_181022	0.496314	0.481266	0.33112	0.262427	0.313147	0.353251	0.266045	0.274996	0.523752	0.490223	0.590988	0.646736	0.625128	0.524711	0.546805	0.544646	0.711652	0.746801	0.720775	0.686356	0.720894	0.747368	0.906865	0.880159	0.928638	0.899963	0.822069	0.774505	0.814531	0.960552	0.968883	0.961957	0.951937	0.988817	1	0.940994	0.949664	0.970365	0.965317	0.952176	0.945856	0.949232	0.950324	-0.444247	-0.31623	-0.287409	-0.17207	0.00613744	0.0325733
7B_180424	0.50724	0.483223	0.393387	0.379816	0.394046	0.413146	0.45006	0.461863	0.455396	0.456653	0.575097	0.594526	0.659293	0.569431	0.57816	0.579478	0.654102	0.679361	0.792415	0.769215	0.691679	0.725794	0.766773	0.756696	0.910453	0.812308	0.747996	0.881135	0.892072	0.877939	0.901443	0.981479	0.983633	0.93	0.940994	1	0.994729	0.916494	0.921552	0.897606	0.9057	0.888464	0.872271	-0.447823	-0.315945	-0.0855817	-0.00188264	0.0110799	0.0321396
7B_180423	0.506228	0.482434	0.418082	0.392039	0.420674	0.438726	0.456545	0.468184	0.496776	0.489269	0.606385	0.624256	0.691503	0.600385	0.575573	0.576577	0.69043	0.724201	0.818572	0.794911	0.690898	0.729744	0.797737	0.780225	0.933923	0.848863	0.780497	0.901245	0.912929	0.888141	0.91175	0.97484	0.975514	0.945995	0.949664	0.994729	1	0.917402	0.931592	0.925178	0.92988	0.914923	0.894146	-0.478634	-0.34578	-0.0995334	-0.00720455	0.0158415	0.0356732
8B_180430	0.573902	0.559064	0.394441	0.3091	0.35002	0.40387	0.255615	0.261799	0.584802	0.550508	0.641088	0.70697	0.634388	0.540556	0.613624	0.604683	0.734698	0.754011	0.682438	0.656497	0.768519	0.794487	0.891417	0.875651	0.903732	0.877314	0.81224	0.7163	0.776061	0.962405	0.968349	0.922974	0.910308	0.968766	0.970365	0.916494	0.917402	1	0.988451	0.917899	0.928836	0.925399	0.939868	-0.468826	-0.324477	-0.401474	-0.274458	-0.03238	-0.0175613
8B_180426	0.578751	0.558111	0.46275	0.360246	0.412358	0.461544	0.293489	0.301973	0.641366	0.596889	0.692817	0.752131	0.696968	0.610938	0.648368	0.639928	0.783208	0.803011	0.734849	0.713012	0.780936	0.813955	0.895727	0.877932	0.931702	0.900796	0.842132	0.757963	0.821405	0.967029	0.973946	0.911902	0.896874	0.979634	0.965317	0.921552	0.931592	0.988451	1	0.94786	0.9573	0.956948	0.965573	-0.52493	-0.375115	-0.378935	-0.237928	0.00477743	0.0159615
5C_181002	0.51158	0.494964	0.464631	0.366104	0.437539	0.466251	0.322077	0.331978	0.630951	0.577504	0.672649	0.7187	0.756986	0.659491	0.579003	0.571796	0.795522	0.836267	0.779266	0.753277	0.718798	0.760969	0.911372	0.87353	0.950235	0.932152	0.856911	0.813474	0.856445	0.945365	0.95437	0.892853	0.879586	0.97303	0.952176	0.897606	0.925178	0.917899	0.94786	1	0.99388	0.993651	0.977086	-0.523969	-0.381258	-0.224556	-0.0971469	0.0880467	0.108851
5C_181210	0.52239	0.504161	0.478182	0.379774	0.446251	0.472896	0.326556	0.335096	0.628719	0.575591	0.668463	0.718258	0.7614	0.659675	0.59034	0.579747	0.787232	0.827898	0.767936	0.744655	0.724292	0.770496	0.891456	0.853722	0.939978	0.916246	0.836574	0.80767	0.849911	0.945724	0.957737	0.89216	0.882168	0.971101	0.945856	0.9057	0.92988	0.928836	0.9573	0.99388	1	0.991824	0.97741	-0.526171	-0.365058	-0.233977	-0.118632	0.0677304	0.0820281
6C_190122	0.522456	0.501412	0.466774	0.355043	0.425529	0.458904	0.290937	0.301707	0.64123	0.585209	0.677729	0.729732	0.746223	0.65534	0.603075	0.592999	0.801807	0.834785	0.761749	0.737899	0.739783	0.78267	0.908851	0.87476	0.943811	0.925023	0.856133	0.783612	0.84054	0.9562	0.964234	0.884871	0.86922	0.977706	0.949232	0.888464	0.914923	0.925399	0.956948	0.993651	0.991824	1	0.989303	-0.551563	-0.404301	-0.263525	-0.126212	0.101276	0.116388
6C_190124	0.523224	0.495721	0.406978	0.27679	0.339798	0.389315	0.187483	0.200223	0.606562	0.54313	0.640456	0.706641	0.685233	0.601913	0.6153	0.605587	0.77718	0.796119	0.694551	0.672073	0.766553	0.80322	0.907427	0.880178	0.919139	0.898793	0.846325	0.715223	0.789555	0.975339	0.980548	0.880926	0.859314	0.978034	0.950324	0.872271	0.894146	0.939868	0.965573	0.977086	0.97741	0.989303	1	-0.510168	-0.358886	-0.322955	-0.184294	0.13833	0.142301
1C_180212	-0.652041	-0.636204	-0.711387	-0.643612	-0.678453	-0.717348	-0.552424	-0.560823	-0.73177	-0.763545	-0.780492	-0.734061	-0.715091	-0.753595	-0.705916	-0.69714	-0.764979	-0.708037	-0.670134	-0.717078	-0.658138	-0.678697	-0.53769	-0.598354	-0.632359	-0.607328	-0.693082	-0.584669	-0.671537	-0.52622	-0.523419	-0.397388	-0.379304	-0.501099	-0.444247	-0.447823	-0.478634	-0.468826	-0.52493	-0.523969	-0.526171	-0.551563	-0.510168	1	0.908092	0.315627	0.114177	0.138427	0.084626
1C_180208	-0.574894	-0.570258	-0.646538	-0.599058	-0.619233	-0.668715	-0.525554	-0.539315	-0.653819	-0.702203	-0.700337	-0.629418	-0.61675	-0.697383	-0.620833	-0.621911	-0.682115	-0.603571	-0.604847	-0.649758	-0.550292	-0.553204	-0.4376	-0.514825	-0.515875	-0.500609	-0.623966	-0.478696	-0.55953	-0.391853	-0.381091	-0.287289	-0.265744	-0.369051	-0.31623	-0.315945	-0.34578	-0.324477	-0.375115	-0.381258	-0.365058	-0.404301	-0.358886	0.908092	1	0.228931	-0.0514156	0.00889679	-0.0790218
2E_180222	-0.293929	-0.291971	-0.133367	0.0174257	-0.0534816	-0.132823	0.231958	0.245983	-0.419915	-0.348619	-0.326216	-0.414524	-0.117233	-0.0968859	-0.306735	-0.285277	-0.367194	-0.366603	-0.0158982	-0.00696177	-0.394599	-0.385371	-0.453758	-0.435401	-0.234031	-0.353367	-0.328889	0.0779143	-0.0262788	-0.367376	-0.339981	-0.107378	-0.0782128	-0.301777	-0.287409	-0.0855817	-0.0995334	-0.401474	-0.378935	-0.224556	-0.233977	-0.263525	-0.322955	0.315627	0.228931	1	0.882751	0.438762	0.461822
2E_180220	-0.032474	-0.0332124	0.143864	0.261532	0.170445	0.138685	0.366714	0.395111	-0.13806	-0.0474094	-0.0446657	-0.135439	0.110091	0.185039	-0.00630907	0.0176518	-0.0769896	-0.138615	0.189412	0.215932	-0.134284	-0.141575	-0.263506	-0.194067	-0.0580312	-0.160851	-0.0469363	0.177531	0.132973	-0.191716	-0.184495	-0.0245151	-0.0136686	-0.171311	-0.17207	-0.00188264	-0.00720455	-0.274458	-0.237928	-0.0971469	-0.118632	-0.126212	-0.184294	0.114177	-0.0514156	0.882751	1	0.586963	0.663661
2D_180403	0.0958483	0.0601184	-0.00301049	-0.0771874	-0.149321	-0.0898325	-0.177514	-0.140835	-0.0444436	-0.0501027	-0.00374282	0.00287788	0.0459687	0.127656	0.15461	0.161557	0.0401481	-0.0648597	-0.017981	0.0145715	0.14897	0.135592	-0.0139977	0.0531911	0.0275187	-0.0433798	0.116469	-0.0470686	0.0196942	0.114178	0.104972	0.0530985	0.0190457	0.0526912	0.00613744	0.0110799	0.0158415	-0.03238	0.00477743	0.0880467	0.0677304	0.101276	0.13833	0.138427	0.00889679	0.438762	0.586963	1	0.971446
2D_180319	0.13695	0.110975	0.066778	0.00812839	-0.0658594	-0.00503801	-0.0974383	-0.0605133	0.0133381	0.0206716	0.0523484	0.0501583	0.105659	0.196591	0.19154	0.200628	0.102387	-0.0101424	0.0486607	0.0803214	0.177765	0.159082	0.0310793	0.110378	0.0655165	0.00559414	0.177863	-0.00515143	0.0628685	0.139204	0.120933	0.0738908	0.0411209	0.0690783	0.0325733	0.0321396	0.0356732	-0.0175613	0.0159615	0.108851	0.0820281	0.116388	0.142301	0.084626	-0.0790218	0.461822	0.663661	0.971446	1
2D_180313	0.115034	0.0868767	0.0319708	-0.0104761	-0.0932614	-0.0376254	-0.0864588	-0.0490473	-0.0404917	-0.024086	0.0124767	0.00308326	0.0719794	0.16238	0.165377	0.175982	0.0543623	-0.0573028	0.0365541	0.0681479	0.149727	0.130426	-0.0103199	0.0697997	0.0443155	-0.0300603	0.140485	-0.00170913	0.0573713	0.109504	0.0960229	0.0778057	0.0481781	0.0485964	0.016196	0.0347837	0.0349485	-0.0395328	-0.00887734	0.0825446	0.0562669	0.0899214	0.113294	0.110081	-0.0560135	0.510952	0.693046	0.975419	0.994984
3E_180326	0.189219	0.158399	0.0585694	-0.00971702	-0.0854505	-0.0224798	-0.105787	-0.072451	0.0172364	0.0193786	0.0687286	0.0744958	0.10223	0.176053	0.207511	0.214415	0.0682622	-0.0414382	0.0131663	0.048844	0.202701	0.183842	0.0101944	0.0824117	0.057082	-0.0170613	0.139191	-0.0148666	0.0505102	0.135756	0.126705	0.0786351	0.0458816	0.0715546	0.0288314	0.0410645	0.0432412	0.00964634	0.0378975	0.102704	0.0869341	0.115107	0.147474	0.0784551	-0.0396568	0.35904	0.49882	0.956097	0.904055
3E_180320	0.238291	0.205047	0.100211	0.0200008	-0.0522433	0.0156308	-0.092384	-0.0596179	0.0609142	0.0620776	0.111614	0.113127	0.144833	0.222391	0.251806	0.256883	0.113537	-0.00082183	0.036671	0.0748335	0.246668	0.231027	0.0375656	0.112501	0.0862587	0.0114599	0.174859	-3.88148e-05	0.0773654	0.164296	0.154976	0.0868141	0.0514712	0.0907513	0.0396661	0.0512817	0.0557669	0.0317937	0.0647561	0.127126	0.11605	0.143697	0.177697	0.0199796	-0.0863596	0.333676	0.474097	0.947365	0.894246
4F_180329	0.0930269	0.0636941	-0.0913849	-0.16731	-0.23976	-0.181052	-0.258999	-0.231051	-0.10456	-0.118817	-0.0682873	-0.0448471	-0.04656	0.00759069	0.091394	0.0939118	-0.0779433	-0.175375	-0.162932	-0.130266	0.114076	0.0901293	-0.0738336	-0.0184709	-0.063985	-0.132055	-0.00503964	-0.153622	-0.0979872	0.0649953	0.0580833	0.00255344	-0.0278828	-0.00270017	-0.0383748	-0.0466579	-0.0514513	-0.0408827	-0.0284234	0.0165327	0.00720781	0.0309672	0.0788888	0.162215	0.0776612	0.279113	0.319153	0.868379	0.771024
4F_180402	0.0997922	0.0643976	-0.0528357	-0.118325	-0.196415	-0.143907	-0.193394	-0.163045	-0.100884	-0.108536	-0.0505499	-0.0349294	-0.00518687	0.0510503	0.12149	0.125731	-0.0611005	-0.15982	-0.103651	-0.0682289	0.127197	0.107535	-0.0816237	-0.0230622	-0.0320063	-0.118689	0.0119147	-0.0871985	-0.0380493	0.0741655	0.0713234	0.0370535	0.00943892	0.0167517	-0.0219022	0.000261615	-0.00449121	-0.0345611	-0.0128655	0.0413688	0.033485	0.0546747	0.0948918	0.146913	0.0677778	0.343155	0.395889	0.894463	0.800882
5G_181008	0.0127826	-0.00960435	-0.0851932	-0.128645	-0.192671	-0.159965	-0.168589	-0.144515	-0.130876	-0.14146	-0.0943725	-0.0715772	-0.0522382	-0.0193987	0.00640707	0.011427	-0.139175	-0.210886	-0.143734	-0.112666	0.0120894	-0.00983799	-0.134772	-0.0942018	-0.0933245	-0.158208	-0.0664132	-0.106802	-0.0931611	-0.00177421	-0.00205794	-0.0086547	-0.026585	-0.0303644	-0.0594923	-0.0373517	-0.0419847	-0.0748165	-0.065532	-0.00778117	-0.0162525	-0.0044598	0.0201948	0.223027	0.133427	0.342425	0.38037	0.805578	0.708251
5G_181009	0.106223	0.0902232	-0.00520247	-0.0704533	-0.121116	-0.0779909	-0.151557	-0.130977	-0.0195011	-0.0322487	0.00143856	0.0241237	0.0206862	0.0566998	0.0662907	0.0675475	-0.047823	-0.124539	-0.116287	-0.0831154	0.0776287	0.0569478	-0.0633629	-0.0199252	-0.0532846	-0.0936331	0.0041723	-0.112709	-0.0775669	0.0425815	0.0363903	-0.0191701	-0.0418221	-0.00502894	-0.0441433	-0.051307	-0.049365	-0.0362227	-0.0275325	0.0237805	0.01961	0.0338493	0.0587431	0.128159	0.044465	0.248833	0.305451	0.780515	0.685963
6D_190205	0.330856	0.309767	0.227115	0.109409	0.0668649	0.137922	-0.0945295	-0.0688736	0.242471	0.220201	0.242367	0.27276	0.26152	0.327253	0.343299	0.341918	0.241094	0.123897	0.0533623	0.0944565	0.342974	0.317143	0.155305	0.224318	0.128722	0.108116	0.255053	-0.0314448	0.0645813	0.240079	0.214448	0.0532817	0.0134628	0.135899	0.0811394	0.0204367	0.0318938	0.0864405	0.12086	0.199666	0.184898	0.216394	0.246031	-0.0948679	-0.167236	0.100402	0.28239	0.815149	0.773352
6D_190131	0.298742	0.283789	0.211501	0.104817	0.0631219	0.128493	-0.0878923	-0.064529	0.220547	0.201291	0.215608	0.24315	0.230038	0.295856	0.291193	0.291404	0.196141	0.0842271	0.0206342	0.0607614	0.285675	0.255968	0.110292	0.17826	0.0778629	0.0659703	0.207558	-0.0661365	0.0192159	0.180295	0.153654	0.00246291	-0.034877	0.0804345	0.0302336	-0.0305508	-0.0194248	0.033572	0.0640832	0.14547	0.129043	0.158761	0.183614	-0.0570262	-0.144113	0.118159	0.294904	0.796868	0.757026
8E_190711	0.12967	0.116118	0.132932	0.107056	0.0850833	0.153216	0.00674099	0.0203105	0.172613	0.217104	0.156029	0.121438	0.0100389	0.122542	0.215322	0.218876	0.198789	0.111237	0.0324964	0.0707891	0.128224	0.102054	0.0330755	0.099597	-0.0330439	0.0139718	0.142663	-0.129551	-0.0411687	-0.0789794	-0.0935557	-0.190646	-0.215039	-0.110576	-0.142652	-0.214221	-0.194455	-0.130861	-0.121805	-0.164449	-0.189854	-0.123699	-0.116657	-0.281887	-0.458205	-0.267982	0.0228579	0.039976	0.0886031
8E_190716	0.0626516	0.0489691	0.135353	0.0976839	0.0835007	0.135668	-0.0306711	-0.0165045	0.165709	0.188416	0.122484	0.111158	0.015248	0.107947	0.189737	0.191355	0.179243	0.104438	0.0122863	0.0486794	0.0950167	0.0736974	0.0162053	0.0631356	-0.0511282	0.00232397	0.102111	-0.145326	-0.0651544	-0.0724761	-0.085115	-0.200342	-0.219672	-0.0974849	-0.139139	-0.213626	-0.192793	-0.134863	-0.11677	-0.136135	-0.155672	-0.0940496	-0.0896231	-0.232805	-0.382607	-0.247907	0.0385691	0.0579718	0.0930693
9H_190212	0.155686	0.13651	0.15755	0.128832	0.111596	0.17832	0.035354	0.0484765	0.205951	0.248337	0.200539	0.168161	0.0340697	0.143645	0.214164	0.212821	0.209148	0.122637	0.0523709	0.0887069	0.137454	0.117662	0.0512914	0.119108	0.00338903	0.0345044	0.164133	-0.0955383	-0.000798268	-0.0412051	-0.0533232	-0.144445	-0.171613	-0.0684365	-0.0954483	-0.154983	-0.139002	-0.0693284	-0.0600889	-0.128483	-0.155431	-0.0878796	-0.0769736	-0.27882	-0.415469	-0.240435	0.0319869	0.0478716	0.0996676
9H_190219	0.152154	0.133177	0.16187	0.134436	0.11494	0.181548	0.0383023	0.0519404	0.203818	0.247496	0.19769	0.164577	0.0314743	0.143905	0.215758	0.215088	0.205015	0.115573	0.0491189	0.0872575	0.131981	0.110618	0.0384595	0.108174	-0.00724046	0.023775	0.156293	-0.102232	-0.00789527	-0.0530413	-0.065804	-0.156631	-0.183449	-0.0806343	-0.109139	-0.166416	-0.15068	-0.0834617	-0.0732471	-0.139841	-0.166958	-0.0991445	-0.0894151	-0.276979	-0.422436	-0.231358	0.0490605	0.0575041	0.110089
10E_190627	0.15212	0.141104	0.239231	0.193286	0.176215	0.242841	0.0342804	0.0489222	0.265233	0.300534	0.225202	0.201226	0.0638819	0.179805	0.253405	0.252981	0.241085	0.144406	0.0396252	0.0843834	0.139332	0.113277	0.0265017	0.099987	-0.0392907	0.0149881	0.152328	-0.151873	-0.0489441	-0.0669852	-0.0882863	-0.225463	-0.252156	-0.111973	-0.155136	-0.228742	-0.210717	-0.116736	-0.09848	-0.159192	-0.179006	-0.112136	-0.105627	-0.312096	-0.472209	-0.260887	0.0572257	0.0583245	0.11849
10E_190625	0.144506	0.134835	0.207432	0.178838	0.158927	0.223201	0.0497552	0.0626072	0.232199	0.277324	0.203959	0.171813	0.0450933	0.158779	0.226504	0.226186	0.220266	0.128801	0.0393537	0.0805034	0.120049	0.0945144	0.0200341	0.0929375	-0.0439045	0.00705596	0.139388	-0.142702	-0.0472077	-0.0903522	-0.109205	-0.222611	-0.247867	-0.128338	-0.161815	-0.230393	-0.214041	-0.130469	-0.119274	-0.17873	-0.202278	-0.135863	-0.132244	-0.292326	-0.451428	-0.246602	0.0527087	0.0257901	0.0882071
11E_190305	0.0153016	0.0266675	0.224374	0.212369	0.192981	0.226859	0.0591065	0.0695412	0.179325	0.224085	0.11252	0.0777594	-0.0527159	0.0795794	0.081457	0.0847694	0.0586646	-0.0315183	-0.0887079	-0.0523052	-0.0892308	-0.122892	-0.209554	-0.135457	-0.267744	-0.194543	-0.0579202	-0.315108	-0.244137	-0.312413	-0.343852	-0.454719	-0.472064	-0.358203	-0.390898	-0.436259	-0.426021	-0.346941	-0.326055	-0.385036	-0.404505	-0.34804	-0.355519	-0.145074	-0.350612	-0.134058	0.172141	0.00724204	0.0907791
11E_190214	-0.00205264	0.00996836	0.203064	0.202513	0.185943	0.21769	0.0745464	0.0831289	0.165389	0.212321	0.105291	0.0689926	-0.0489341	0.0681682	0.0684775	0.0728588	0.0626431	-0.0190188	-0.0695192	-0.0333285	-0.0898832	-0.122532	-0.182369	-0.113977	-0.23728	-0.170163	-0.0527436	-0.276924	-0.21248	-0.290596	-0.316875	-0.407485	-0.421521	-0.322744	-0.350642	-0.393828	-0.385833	-0.310961	-0.298326	-0.359308	-0.37885	-0.323086	-0.334381	-0.153448	-0.360183	-0.116788	0.168973	-0.0192758	0.0651457
8J_190711	-0.309381	-0.283612	-0.369687	-0.325347	-0.352848	-0.345624	-0.334403	-0.335677	-0.312565	-0.30036	-0.377868	-0.349228	-0.515089	-0.474085	-0.361505	-0.357425	-0.380443	-0.379863	-0.430016	-0.449033	-0.373694	-0.406972	-0.290575	-0.296096	-0.444903	-0.339741	-0.335719	-0.470957	-0.497073	-0.367474	-0.38878	-0.383282	-0.371232	-0.371863	-0.327543	-0.428117	-0.426041	-0.344153	-0.391955	-0.434154	-0.453566	-0.435765	-0.418325	0.329175	0.201684	-0.205457	-0.124789	-0.219155	-0.177663
8J_190716	-0.283439	-0.261937	-0.332388	-0.30463	-0.331488	-0.318896	-0.342235	-0.341233	-0.272792	-0.266875	-0.344547	-0.310697	-0.484248	-0.438021	-0.315677	-0.313019	-0.342188	-0.349155	-0.414736	-0.430513	-0.334891	-0.367372	-0.269934	-0.272929	-0.424961	-0.319526	-0.30558	-0.468123	-0.482489	-0.337084	-0.359738	-0.378066	-0.369171	-0.34871	-0.313468	-0.418719	-0.414393	-0.324445	-0.364586	-0.408716	-0.42646	-0.405643	-0.384628	0.297318	0.174091	-0.237591	-0.13346	-0.195402	-0.156491
9J_190219	-0.283485	-0.264115	-0.324618	-0.310506	-0.332993	-0.318624	-0.363933	-0.361743	-0.258173	-0.26155	-0.335739	-0.296062	-0.477718	-0.429765	-0.302331	-0.3001	-0.329873	-0.338117	-0.415703	-0.431646	-0.321831	-0.351927	-0.261673	-0.265874	-0.417122	-0.311656	-0.294091	-0.471209	-0.481576	-0.318804	-0.342458	-0.374791	-0.368418	-0.334312	-0.304178	-0.411818	-0.406263	-0.309435	-0.344342	-0.39008	-0.406286	-0.386111	-0.360754	0.294954	0.175155	-0.252134	-0.144497	-0.174587	-0.138808
9J_190212	-0.300027	-0.276227	-0.351187	-0.332835	-0.35175	-0.339142	-0.37692	-0.377098	-0.273523	-0.27665	-0.353122	-0.312997	-0.501075	-0.458189	-0.336821	-0.334674	-0.350824	-0.353224	-0.437809	-0.456494	-0.347771	-0.379101	-0.266183	-0.27357	-0.433814	-0.321214	-0.312398	-0.489642	-0.50444	-0.335845	-0.360468	-0.387963	-0.380597	-0.349346	-0.31403	-0.430245	-0.42532	-0.31997	-0.361053	-0.406935	-0.425023	-0.40483	-0.380068	0.315771	0.195259	-0.253943	-0.162213	-0.193062	-0.156571
10F_190625	-0.294261	-0.273262	-0.32917	-0.298126	-0.32671	-0.318168	-0.331111	-0.328882	-0.28356	-0.277274	-0.352417	-0.320727	-0.487136	-0.437614	-0.317172	-0.312927	-0.353239	-0.361115	-0.410443	-0.426335	-0.343987	-0.374959	-0.29139	-0.293028	-0.431909	-0.333724	-0.315949	-0.461667	-0.480533	-0.348264	-0.370175	-0.380674	-0.371408	-0.358636	-0.323672	-0.41598	-0.412759	-0.334695	-0.371284	-0.413773	-0.430552	-0.412788	-0.392883	0.305689	0.180089	-0.206734	-0.106046	-0.185196	-0.146132
10F_190627	-0.282424	-0.261085	-0.314067	-0.283095	-0.314485	-0.304272	-0.32638	-0.324222	-0.273785	-0.263959	-0.344567	-0.313571	-0.479922	-0.427408	-0.303149	-0.299775	-0.344783	-0.358006	-0.414311	-0.426179	-0.336222	-0.368432	-0.296207	-0.294105	-0.439061	-0.338999	-0.316444	-0.472192	-0.486971	-0.353141	-0.375946	-0.395101	-0.385893	-0.368622	-0.336302	-0.429618	-0.426907	-0.342814	-0.380073	-0.423521	-0.438378	-0.420085	-0.400759	0.289685	0.164402	-0.213868	-0.104234	-0.187399	-0.146726
11F_190214	-0.303454	-0.274184	-0.346777	-0.310324	-0.335718	-0.328764	-0.344787	-0.346529	-0.292107	-0.283991	-0.369345	-0.336501	-0.513004	-0.467419	-0.350486	-0.346654	-0.377603	-0.382752	-0.449512	-0.466771	-0.372647	-0.407915	-0.306379	-0.308946	-0.468971	-0.357342	-0.346685	-0.506314	-0.527866	-0.380269	-0.405736	-0.418908	-0.40848	-0.39617	-0.354985	-0.459554	-0.459047	-0.358873	-0.40506	-0.451829	-0.468396	-0.452878	-0.433092	0.332271	0.202275	-0.221427	-0.135398	-0.221861	-0.17853
11F_190305	-0.272767	-0.254219	-0.287739	-0.270464	-0.298963	-0.287205	-0.332009	-0.328112	-0.249004	-0.247896	-0.325464	-0.290823	-0.461897	-0.40522	-0.279296	-0.275823	-0.328736	-0.345157	-0.40554	-0.417399	-0.318867	-0.350092	-0.292629	-0.29013	-0.430817	-0.33275	-0.302864	-0.470628	-0.480435	-0.338088	-0.362198	-0.394653	-0.388087	-0.357916	-0.331735	-0.423125	-0.419089	-0.333384	-0.362354	-0.406922	-0.420756	-0.402789	-0.380367	0.283272	0.158392	-0.223408	-0.104486	-0.164108	-0.126796
4D_171219	-0.280978	-0.312942	-0.406908	-0.394329	-0.405941	-0.396956	-0.301809	-0.305896	-0.435699	-0.442981	-0.408665	-0.434988	-0.436649	-0.397709	-0.250411	-0.239742	-0.414387	-0.442225	-0.423808	-0.394612	-0.244724	-0.260784	-0.39715	-0.367835	-0.378288	-0.43655	-0.364687	-0.302644	-0.320778	-0.340317	-0.326353	-0.28973	-0.294912	-0.366259	-0.353368	-0.298867	-0.318944	-0.338856	-0.351107	-0.381817	-0.374608	-0.397923	-0.355192	0.0879464	0.115292	0.0651873	-0.149264	-0.146693	-0.168863
4D_171214	-0.277959	-0.308269	-0.410119	-0.409546	-0.41574	-0.402203	-0.335881	-0.340709	-0.418359	-0.432409	-0.402399	-0.421295	-0.443126	-0.404629	-0.250972	-0.241782	-0.404628	-0.432791	-0.444004	-0.414739	-0.238784	-0.256007	-0.380047	-0.352298	-0.382364	-0.428816	-0.356983	-0.330077	-0.341506	-0.329908	-0.31885	-0.302678	-0.310204	-0.362593	-0.351451	-0.315822	-0.334304	-0.331199	-0.345074	-0.37894	-0.372116	-0.393062	-0.345749	0.0868303	0.11618	0.023178	-0.185954	-0.147442	-0.169954
5E_181206	-0.255218	-0.288287	-0.394917	-0.421105	-0.418767	-0.394924	-0.382845	-0.386537	-0.371458	-0.39929	-0.368679	-0.377507	-0.423108	-0.381838	-0.218266	-0.210295	-0.36167	-0.395064	-0.446681	-0.417304	-0.197833	-0.215432	-0.334383	-0.307439	-0.359081	-0.394472	-0.316937	-0.347946	-0.34251	-0.286738	-0.279337	-0.299577	-0.313206	-0.33028	-0.327637	-0.317475	-0.331338	-0.300335	-0.309469	-0.344889	-0.339483	-0.353593	-0.299024	0.0573541	0.0857602	-0.0422921	-0.231134	-0.11764	-0.144197
5E_180925	-0.242585	-0.280566	-0.378285	-0.409797	-0.408674	-0.383054	-0.37578	-0.377696	-0.359522	-0.38816	-0.352839	-0.361503	-0.402721	-0.360265	-0.190617	-0.183308	-0.340748	-0.377111	-0.425279	-0.393791	-0.172893	-0.188184	-0.321555	-0.292735	-0.335283	-0.37791	-0.296241	-0.324718	-0.315043	-0.26379	-0.254908	-0.27896	-0.293852	-0.307333	-0.309201	-0.293835	-0.307101	-0.282232	-0.286644	-0.321055	-0.314646	-0.327136	-0.271906	0.0336163	0.0721638	-0.0398779	-0.22311	-0.100335	-0.130576
3F_180109	-0.495658	-0.50844	-0.556675	-0.525666	-0.533289	-0.560987	-0.436492	-0.447703	-0.603383	-0.622709	-0.622001	-0.635972	-0.618639	-0.60323	-0.500604	-0.493696	-0.644688	-0.644093	-0.647812	-0.630839	-0.500402	-0.515548	-0.594343	-0.598229	-0.617405	-0.64739	-0.628321	-0.527977	-0.56942	-0.554159	-0.541696	-0.503718	-0.498303	-0.572589	-0.555092	-0.522738	-0.544693	-0.551793	-0.571424	-0.567022	-0.559538	-0.580087	-0.545396	0.30666	0.343858	0.193797	-0.123469	-0.14173	-0.187982
3F_180405	-0.511307	-0.533382	-0.545019	-0.536191	-0.541512	-0.571164	-0.469935	-0.476432	-0.599044	-0.629978	-0.625521	-0.636789	-0.6013	-0.581241	-0.492725	-0.487592	-0.635669	-0.638325	-0.646757	-0.627208	-0.49944	-0.506598	-0.6044	-0.612509	-0.614928	-0.650334	-0.622008	-0.535061	-0.562953	-0.546626	-0.531985	-0.517339	-0.516296	-0.56603	-0.567596	-0.535685	-0.549208	-0.573752	-0.575452	-0.543894	-0.535557	-0.547629	-0.512272	0.308853	0.358275	0.271304	-0.0395107	-0.00724621	-0.0691763
4E_180110	-0.491604	-0.505309	-0.519294	-0.469867	-0.498533	-0.537599	-0.386722	-0.396589	-0.618235	-0.628083	-0.63071	-0.648681	-0.608296	-0.592078	-0.484771	-0.477267	-0.679463	-0.686443	-0.645812	-0.630045	-0.511563	-0.528845	-0.657418	-0.658329	-0.649691	-0.701696	-0.687271	-0.536292	-0.578507	-0.593241	-0.579237	-0.522654	-0.51242	-0.609862	-0.591487	-0.531053	-0.560511	-0.588457	-0.603208	-0.603047	-0.593775	-0.610851	-0.584447	0.312417	0.354925	0.244527	-0.0805379	-0.148133	-0.197572
4E_180111	-0.522681	-0.532164	-0.539418	-0.497522	-0.520188	-0.56138	-0.428842	-0.440274	-0.623509	-0.642357	-0.649929	-0.658049	-0.632518	-0.624301	-0.516112	-0.510017	-0.698373	-0.698731	-0.681849	-0.670356	-0.537743	-0.553824	-0.662634	-0.67207	-0.671893	-0.713273	-0.712996	-0.575241	-0.617422	-0.603063	-0.590748	-0.545911	-0.535921	-0.620258	-0.602499	-0.55536	-0.585052	-0.590131	-0.607953	-0.613767	-0.603027	-0.619454	-0.590314	0.349967	0.39444	0.216434	-0.117846	-0.154161	-0.209336
5F_181218	-0.464633	-0.487594	-0.508599	-0.473111	-0.49775	-0.526413	-0.39012	-0.39568	-0.599551	-0.609573	-0.601038	-0.626739	-0.576825	-0.544138	-0.431708	-0.421771	-0.628088	-0.648413	-0.606375	-0.585221	-0.457091	-0.473807	-0.620652	-0.611899	-0.602748	-0.662177	-0.621459	-0.499035	-0.529564	-0.555646	-0.541335	-0.496036	-0.493654	-0.578569	-0.568764	-0.508794	-0.533461	-0.575482	-0.580141	-0.562618	-0.559377	-0.570311	-0.54122	0.252572	0.280199	0.251607	-0.0446815	-0.0768485	-0.124382
5F_181220	-0.448818	-0.475551	-0.521032	-0.500845	-0.526748	-0.54842	-0.43385	-0.437529	-0.598521	-0.613374	-0.601797	-0.622456	-0.578515	-0.543011	-0.415689	-0.408298	-0.618673	-0.644342	-0.619952	-0.59818	-0.432118	-0.448545	-0.603623	-0.593421	-0.596182	-0.655382	-0.607229	-0.517143	-0.536914	-0.531692	-0.519339	-0.491135	-0.492816	-0.56394	-0.558443	-0.512037	-0.53451	-0.56614	-0.568156	-0.546775	-0.543877	-0.549723	-0.513243	0.256098	0.29006	0.24138	-0.0570185	-0.0201213	-0.0798524
4G_180917	-0.393268	-0.384521	-0.251886	-0.265314	-0.243896	-0.292279	-0.289707	-0.300881	-0.289211	-0.311943	-0.362028	-0.375039	-0.381333	-0.360307	-0.389752	-0.384333	-0.425894	-0.421779	-0.474971	-0.46937	-0.444062	-0.453297	-0.478156	-0.500852	-0.522002	-0.492762	-0.505891	-0.506206	-0.506638	-0.49267	-0.498857	-0.551583	-0.547324	-0.501085	-0.526595	-0.558484	-0.560215	-0.535816	-0.51543	-0.467927	-0.478878	-0.441737	-0.446182	0.159338	0.184371	0.114734	-0.055378	-0.0631154	-0.109376
4G_181204	-0.466083	-0.448234	-0.3392	-0.317705	-0.301507	-0.366028	-0.29469	-0.31119	-0.392326	-0.405007	-0.460031	-0.477056	-0.468965	-0.461631	-0.497606	-0.492532	-0.535936	-0.514242	-0.540087	-0.541597	-0.546252	-0.555997	-0.557017	-0.589398	-0.599779	-0.572032	-0.610527	-0.546026	-0.573923	-0.58062	-0.581682	-0.588739	-0.575696	-0.574179	-0.582726	-0.598767	-0.608014	-0.594397	-0.590063	-0.546976	-0.555273	-0.529151	-0.538035	0.261454	0.283039	0.16874	-0.0574239	-0.134543	-0.183204
5J_190207	-0.493976	-0.473659	-0.355808	-0.318371	-0.307367	-0.376771	-0.277286	-0.294852	-0.418981	-0.428216	-0.483494	-0.4979	-0.485226	-0.491353	-0.523563	-0.517975	-0.562184	-0.529437	-0.535238	-0.542151	-0.570813	-0.578976	-0.563853	-0.604378	-0.597861	-0.572626	-0.633036	-0.525939	-0.568209	-0.580969	-0.578957	-0.560289	-0.540465	-0.560058	-0.561137	-0.56488	-0.577853	-0.568764	-0.572813	-0.54613	-0.550094	-0.529516	-0.542137	0.297272	0.316934	0.150341	-0.0786127	-0.195965	-0.244976
4H_180724	-0.517537	-0.493733	-0.485674	-0.391365	-0.401578	-0.489765	-0.257229	-0.278007	-0.595035	-0.57782	-0.621834	-0.663493	-0.575533	-0.581006	-0.637286	-0.63251	-0.71541	-0.672757	-0.598724	-0.611493	-0.668502	-0.677118	-0.680394	-0.723618	-0.683718	-0.688347	-0.752358	-0.541801	-0.618182	-0.699493	-0.682618	-0.5844	-0.558668	-0.668936	-0.651282	-0.608574	-0.626254	-0.67876	-0.696152	-0.636037	-0.636408	-0.637365	-0.655958	0.432649	0.42554	0.371908	0.0375502	-0.136225	-0.209855
4H_180806	-0.530301	-0.510578	-0.49908	-0.419956	-0.432697	-0.517877	-0.319187	-0.339468	-0.600647	-0.596486	-0.641882	-0.665066	-0.596085	-0.608991	-0.630312	-0.627802	-0.730173	-0.689248	-0.643251	-0.655415	-0.655704	-0.664241	-0.684666	-0.730714	-0.701276	-0.70503	-0.773283	-0.583945	-0.651942	-0.680206	-0.664144	-0.590296	-0.56501	-0.660755	-0.64503	-0.611838	-0.631489	-0.657748	-0.676037	-0.634674	-0.626967	-0.630621	-0.638643	0.45114	0.474271	0.317055	-0.0274103	-0.154402	-0.236472
4H_180911	-0.486686	-0.475426	-0.434877	-0.397388	-0.395725	-0.472998	-0.342928	-0.360889	-0.518196	-0.531584	-0.574378	-0.594972	-0.538366	-0.536169	-0.562714	-0.563269	-0.657991	-0.629561	-0.622555	-0.627402	-0.5986	-0.603376	-0.650494	-0.695297	-0.67084	-0.670733	-0.717611	-0.588948	-0.631147	-0.640773	-0.627608	-0.605842	-0.589411	-0.631689	-0.640917	-0.623269	-0.634129	-0.649525	-0.647105	-0.59129	-0.585236	-0.576321	-0.580009	0.365333	0.387327	0.281505	-0.0317759	-0.0722109	-0.161229
5H_181016	-0.580604	-0.564514	-0.499793	-0.427996	-0.432877	-0.518475	-0.332812	-0.353186	-0.611129	-0.617073	-0.662388	-0.685562	-0.608801	-0.617702	-0.641847	-0.638962	-0.743167	-0.7062	-0.663595	-0.670883	-0.682121	-0.690697	-0.716928	-0.761172	-0.728892	-0.734631	-0.797093	-0.600197	-0.669109	-0.707445	-0.69495	-0.6262	-0.601354	-0.688248	-0.676884	-0.636807	-0.65882	-0.691215	-0.704191	-0.656525	-0.650686	-0.653761	-0.663041	0.431112	0.44261	0.3245	-0.0148302	-0.170263	-0.231527
5H_181015	-0.547945	-0.528372	-0.473374	-0.390562	-0.3963	-0.484288	-0.278672	-0.299682	-0.593541	-0.587094	-0.634895	-0.671241	-0.579646	-0.581509	-0.631996	-0.628185	-0.722057	-0.685433	-0.625264	-0.632714	-0.675186	-0.68428	-0.706922	-0.747975	-0.710625	-0.715628	-0.773797	-0.569384	-0.641909	-0.711325	-0.698338	-0.617914	-0.592326	-0.68832	-0.676915	-0.631364	-0.651527	-0.698903	-0.711243	-0.6515	-0.648925	-0.650245	-0.668014	0.40547	0.397745	0.353472	0.0270401	-0.16089	-0.21639
[truncated: 43 more columns]
