# Supplementary material for: DNA methylation atlas of the mouse brain at single-cell resolution
Source: Nature. 2021 Oct 6;598(7879):120–8. doi: 10.1038/s41586-020-03182-8 (PMC8494641; doi:10.1038/s41586-020-03182-8)
Supplement: Supplementary file 9 — snmC-seq2 cell metadata. [file 41586_2020_3182_MOESM9_ESM.xlsx]

## Sheet: Sheet1
mCCC/CCC	Overall mCCC / CCC fraction of each cell
mCG/CG	Overall mCG / CG fraction of each cell
mCH/CH	Overall mCH / CH fraction of each cell
MappingRate	Bismark-Bowtie2 mapping rate
FinalReads	Final reads used to call single cell base level methylation sites
Sample	Name of replicate
GeneCov>20	Genes (gene body +/- 2Kb) with > 20 base call
Chrom100kCov>20	Chrom 100kb bins with > 20 base call
Pass QC	Whether the cell passed all QC metric, see methods
RegionName, MajorRegion, SubRegion	Multi-level spatial location (based on dissection)
CellClass, MajorType, SubType	Multi-level cell type identity
L1UMAP_0, L1UMAP_1, L1TSNE_0, L1TSNE_1	UMAP and tSNE coordinates for L1 analysis (all cells)
L2UMAP_0, L2UMAP_1, L2TSNE_0, L2TSNE_1	UMAP and tSNE coordinates for L1 analysis (each cell class)
L3UMAP_0, L3UMAP_1, L3TSNE_0, L3TSNE_1	UMAP and tSNE coordinates for L1 analysis (each major type)
	CCC_Frac	CG_Frac	CH_Frac	MappingRate	FinalReads	Sample	GeneCov>20	Chrom100kCov>20	Pass QC	RegionName	MajorRegion	SubRegion	CellClass	MajorType	SubType	L1UMAP_0	L1UMAP_1	L1TSNE_0	L1TSNE_1	L2UMAP_0	L2UMAP_1	L2TSNE_0	L2TSNE_1	L3UMAP_0	L3UMAP_1	L3TSNE_0	L3TSNE_1
10E_M_0	0.00819821	0.822633	0.0416398	0.656195	1626504	10E_190625	47374	26081	TRUE	CA-3	HPF	CA1-3	Inh	MGE-Sst	MGE-Sst Rxra	8.00217	8.98336	4.5957	14.5048	-17.7704	-37.841	-4.26759	8.68779	-0.76663	-16.7048	20.2978	1.19209
10E_M_1	0.00601893	0.743035	0.0241273	0.662074	2009998	10E_190625	49252	26122	TRUE	CA-3	HPF	CA1-3	Exc	CA3	CA3 Cadm2	-33.5839	-8.75892	19.7216	22.7928	43.0523	-6.48043	-4.40493	14.0933	4.29024	-2.61051	7.86087	8.8134
10E_M_10	0.00656945	0.750172	0.0276646	0.628892	1383636	10E_190625	46217	25948	TRUE	CA-3	HPF	CA1-3	Exc	CA3	CA3 Cadm2	-33.9948	-8.38975	21.3091	22.6727	43.0406	-8.57068	-4.09727	13.6307	5.85203	-2.51006	12.9278	8.54405
10E_M_101	0.0063528	0.760898	0.0265468	0.659551	2474670	10E_190625	50656	26170	TRUE	CA-3	HPF	CA1-3	Exc	CA3	CA3 Cadm2	-33.2199	-7.64972	22.5753	19.7331	44.846	-14.515	-3.1919	12.0424	11.1892	-3.76315	29.8758	2.73928
10E_M_102	0.00540899	0.75298	0.0194965	0.658063	2430290	10E_190625	50452	26098	TRUE	CA-3	HPF	CA1-3	Exc	CA1	CA1 Chrm3	-30.2746	-15.9044	22.6281	0.258059	31.0009	-40.2953	-2.67204	6.5676	2.9128	2.68326	-19.971	24.5513
10E_M_103	0.00581736	0.734664	0.0215387	0.643612	2949180	10E_190625	51640	26210	TRUE	CA-3	HPF	CA1-3	Exc	CA1	CA1 Chrm3	-28.4315	-16.7584	24.1004	-4.18314	16.0649	-43.994	-0.796339	5.56069	0.696956	-2.80719	-0.308627	-14.193
10E_M_104	0.00633149	0.754637	0.0269475	0.659865	2035522	10E_190625	48801	26137	TRUE	CA-3	HPF	CA1-3	Exc	CA3	CA3 Cadm2	-34.1331	-7.84496	22.2746	22.0029	44.562	-12.5027	-3.38178	12.7622	9.5126	-4.622	24.9927	1.08282
10E_M_107	0.0065611	0.764111	0.0274318	0.663568	2201852	10E_190625	49829	26159	TRUE	CA-3	HPF	CA1-3	Exc	CA3	CA3 Cadm2	-33.5323	-7.67296	22.4338	20.4517	43.5303	-13.2619	-3.69675	12.5095	8.92299	-3.3869	23.3258	5.70743
10E_M_108	0.00552383	0.7532	0.021438	0.636867	1014884	10E_190625	42679	25961	TRUE	CA-3	HPF	CA1-3	Exc	CA3-St18	CA3-St18 Tead1	-31.467	-10.7608	22.4076	9.9155	44.5516	-26.1715	-5.67481	10.3327	-2.90071	4.52504	-3.32307	1.80511
10E_M_109	0.00583917	0.772664	0.0190886	0.636812	796516	10E_190625	39815	25858	TRUE	CA-3	HPF	CA1-3	Inh	Unc5c	Unc5c Unc5c	-4.24893	17.3334	-7.31006	45.3118	33.2504	-41.667	2.55543	-7.62294	7.94103	-9.30911	6.22744	-0.60668
10E_M_11	0.00544619	0.735106	0.019854	0.622348	1529731	10E_190625	47162	26069	TRUE	CA-3	HPF	CA1-3	Exc	CA1	CA1 Chrm3	-29.4126	-17.0091	24.8	-1.17426	27.2603	-43.5344	-1.575	6.21523	7.29062	-8.63072	-25.1723	19.004
10E_M_110	0.00534555	0.72454	0.0177922	0.64466	1399799	10E_190625	46307	25923	TRUE	CA-3	HPF	CA1-3	Exc	CA1	CA1 Chrm3	-29.6165	-16.8853	23.8949	-1.19912	26.6566	-39.727	-1.37803	5.18873	-1.16471	-0.581741	15.6216	-19.0262
10E_M_111	0.00662575	0.752056	0.0289298	0.635005	1341601	10E_190625	45843	26041	TRUE	CA-3	HPF	CA1-3	Exc	Gfra1	Gfra1 Gfra1	-32.7721	-15.9724	15.455	-2.93429	44.5848	-40.4029	-6.47774	6.05168	-5.95107	4.39136	2.07015	-0.469479
10E_M_112	0.00633543	0.762194	0.0270657	0.647666	1256559	10E_190625	45354	26015	TRUE	CA-3	HPF	CA1-3	Exc	CA3	CA3 Cadm2	-33.2097	-7.90107	22.7486	19.2067	44.6731	-15.2344	-3.3307	11.9795	11.6655	-2.84827	32.2349	7.96872
10E_M_113	0.00507387	0.707686	0.0175668	0.622706	1091972	10E_190625	43804	25983	TRUE	CA-3	HPF	CA1-3	Exc	CA1	CA1 Chrm3	-29.061	-17.4144	27.698	-3.35552	26.0266	-45.0247	-0.884659	6.01703	6.04736	-10.0619	-29.5661	18.4366
10E_M_115	0.0062775	0.747116	0.0259852	0.651596	1167729	10E_190625	44408	25930	TRUE	CA-3	HPF	CA1-3	Exc	CA3	CA3 Cadm2	-33.8204	-8.10288	21.6317	21.6655	41.927	-9.17099	-4.18095	13.2701	6.09847	-1.88803	13.4802	9.99159
10E_M_116	0.0044062	0.745677	0.0120926	0.638581	1352223	10E_190625	45640	25990	TRUE	CA-3	HPF	CA1-3	NonN	ODC	ODC odc-small	-24.172	13.3662	32.0184	-27.1049	28.0283	-2.09284	-7.42573	4.43783	2.11976	-0.25371	15.6585	-7.24142
10E_M_117	0.00386569	0.649548	0.00667482	0.650608	1647058	10E_190625	47328	25998	TRUE	CA-3	HPF	CA1-3	NonN	PC	PC pc-all	-26.4192	3.7178	-44.6721	19.8197	-49.2139	17.3696	7.16254	7.19794	2.92263	4.95862	-2.75338	-0.479095
10E_M_118	0.00440286	0.74131	0.0113419	0.624633	1288597	10E_190625	42033	24674	TRUE	CA-3	HPF	CA1-3	NonN	ODC	ODC odc-large	-24.3405	12.1337	28.071	-27.8828	11.8182	4.29113	-5.76612	1.30923	-1.28269	6.44702	-13.0078	11.1777
10E_M_119	0.00451012	0.757342	0.0119584	0.633035	1539349	10E_190625	46508	26074	TRUE	CA-3	HPF	CA1-3	NonN	ODC	ODC odc-small	-23.4557	13.8865	32.5652	-25.2105	24.2951	-7.33342	-8.54466	3.63464	0.750129	-0.978808	25.3323	-6.71068
10E_M_120	0.00447689	0.746806	0.0124757	0.652407	1909841	10E_190625	48963	26118	TRUE	CA-3	HPF	CA1-3	NonN	ODC	ODC odc-large	-25.9916	15.0203	36.5246	-31.676	33.824	18.2401	-3.40837	6.67913	5.15117	3.77209	-3.25356	-21.4096
10E_M_121	0.00421617	0.739956	0.0105906	0.613373	1387404	10E_190625	46351	26056	TRUE	CA-3	HPF	CA1-3	NonN	ODC	ODC odc-large	-24.049	11.7826	27.4907	-27.2842	8.0602	2.5034	-6.29889	0.374433	-3.5629	5.85877	-6.17248	18.3496
10E_M_1211	0.00543801	0.741432	0.0196355	0.655724	655676	10E_190625	35466	25703	TRUE	CA-3	HPF	CA1-3	Exc	CA1	CA1 Chrm3	-29.4426	-16.2426	24.843	0.613977	28.1179	-42.6577	-1.62403	6.26947	7.23092	-7.97666	-23.9276	20.2315
10E_M_122	0.00384316	0.725228	0.00540613	0.655682	1961192	10E_190625	49265	26126	TRUE	CA-3	HPF	CA1-3	NonN	ANP	ANP anp-dg	-12.9078	5.88373	-30.8362	19.9587	-32.5896	-26.4041	15.3739	-4.53352	5.83134	-12.6532	-0.505549	5.00883
10E_M_124	0.00636773	0.751475	0.027303	0.665496	1630717	10E_190625	47304	26033	TRUE	CA-3	HPF	CA1-3	Exc	CA3	CA3 Cadm2	-33.9849	-7.79083	22.261	21.4031	44.7667	-12.7598	-3.23592	12.7164	9.49974	-4.98438	25.0556	0.423249
10E_M_125	0.0055627	0.734314	0.0190502	0.672944	2151391	10E_190625	49399	26045	TRUE	CA-3	HPF	CA1-3	Exc	CA1	CA1 Chrm3	-27.8994	-15.9653	23.6005	-8.97487	27.7546	-49.1799	-0.903816	7.59238	3.49733	-0.146378	6.69966	2.17679
10E_M_126	0.00652268	0.749446	0.0271442	0.671908	1986469	10E_190625	48880	26052	TRUE	CA-3	HPF	CA1-3	Exc	CA3	CA3 Cadm2	-33.7741	-8.5617	20.3924	22.679	43.1024	-7.83699	-4.13798	13.6083	4.85688	-2.59961	9.53981	8.67704
10E_M_127	0.00579062	0.739071	0.0214592	0.675029	2299986	10E_190625	49666	25961	TRUE	CA-3	HPF	CA1-3	Exc	CA1	CA1 Chrm3	-27.9994	-16.8341	25.5266	-8.92259	14.286	-49.0756	-0.81084	6.59209	6.90157	-6.21335	-18.8134	13.3118
10E_M_1278	0.006996	0.757424	0.0310415	0.689581	2314675	10E_190625	50292	26143	TRUE	CA-3	HPF	CA1-3	Exc	IT-L5	IT-L5 Etv1	-11.3805	-28.9496	-12.5349	-11.4567	-0.0365209	25.9074	10.0195	-11.7262	-0.253546	5.07824	27.8829	6.4203
10E_M_13	0.00487649	0.729742	0.0162091	0.620598	1177148	10E_190625	44527	26006	TRUE	CA-3	HPF	CA1-3	Exc	CA1	CA1 Ptprg	-29.9491	-16.8174	23.6891	-0.818094	27.0422	-39.2535	-1.5006	5.2768	-1.98633	-0.674049	17.9093	-20.3828
10E_M_132	0.00556429	0.729512	0.0203939	0.651798	1329863	10E_190625	45428	25807	TRUE	CA-3	HPF	CA1-3	Exc	CA1	CA1 Chrm3	-27.9973	-15.8272	23.1072	-8.65592	27.5186	-50.1348	-0.858091	7.63769	3.7812	-0.869408	4.89251	1.7688
10E_M_133	0.00567069	0.729126	0.0204884	0.66664	1655462	10E_190625	47579	25999	TRUE	CA-3	HPF	CA1-3	Exc	CA1	CA1 Chrm3	-29.4846	-16.811	24.6009	-2.0826	24.5781	-40.296	-1.35663	5.39221	-0.769405	-2.54936	1.48096	-9.78901
10E_M_1338	0.00732392	0.814799	0.0361819	0.661858	1703622	10E_190625	47907	26006	TRUE	CA-3	HPF	CA1-3	Inh	MGE-Sst	MGE-Sst Ptpre	7.24194	11.1376	8.10362	27.1219	-2.03432	-17.4228	-3.98669	5.81681	-2.20119	-19.2417	33.1632	0.160219
10E_M_134	0.00569293	0.759596	0.0205456	0.652597	1659287	10E_190625	47550	25991	TRUE	CA-3	HPF	CA1-3	Exc	CA3-St18	CA3-St18 Tead1	-31.5994	-10.4314	22.3649	10.2978	44.9905	-25.0895	-5.41664	10.5863	-3.88701	2.4315	-0.488214	0.486161
10E_M_1341	0.00429499	0.756914	0.011942	0.657731	1334663	10E_190625	45686	26048	TRUE	CA-3	HPF	CA1-3	NonN	ODC	ODC odc-small	-23.6858	14.3483	33.9803	-25.9247	27.1834	-3.10561	-8.04607	4.44943	1.80537	-1.49616	24.2763	-9.46396
10E_M_135	0.0076927	0.806861	0.0352175	0.651291	1654479	10E_190625	47615	26053	TRUE	CA-3	HPF	CA1-3	Exc	NP-L6	NP-L6 Cntnap4	14.0115	-23.5974	37.5166	25.9468	-37.4005	5.12082	-18.0484	1.37302	-0.900641	-6.17978	32.4539	-4.35523
10E_M_1350	0.00644192	0.753019	0.0276971	0.669365	2110419	10E_190625	48188	26022	TRUE	CA-3	HPF	CA1-3	Exc	CA3	CA3 Cadm2	-34.0336	-8.03771	21.2914	22.2455	43.5501	-10.4549	-3.76404	13.126	7.93445	-3.8584	19.6248	3.18732
10E_M_1389	0.00524645	0.726663	0.0164889	0.623123	538200	10E_190625	23673	18043	TRUE	CA-3	HPF	CA1-3	Exc	CA1	CA1 Outlier	-30.2357	-13.6794	24.7096	3.20463	29.6853	-32.8133	-3.68143	5.35714	7.35846	-0.229321	-2.32967	32.5055
10E_M_141	0.0054975	0.76862	0.0202405	0.67792	1821221	10E_190625	48486	26027	TRUE	CA-3	HPF	CA1-3	Exc	CA3-St18	CA3-St18 Nuak1	-31.5552	-11.204	22.3749	8.8453	42.8056	-26.1877	-5.46243	9.71792	0.145657	3.63767	-5.50912	-6.02197
10E_M_143	0.00573267	0.733244	0.0212361	0.668067	1967320	10E_190625	48866	26122	TRUE	CA-3	HPF	CA1-3	Exc	CA1	CA1 Chrm3	-28.519	-16.2847	23.7335	-8.78119	28.4495	-47.3613	-1.20386	6.61496	1.1007	-0.701267	14.9924	-12.3442
10E_M_1455	0.00494431	0.741513	0.0180923	0.675333	1220564	10E_190625	37252	25286	TRUE	CA-3	HPF	CA1-3	Exc	CA1	CA1 Chrm3	-28.5234	-16.7704	22.631	-6.3006	25.9014	-53.1066	-0.0828369	6.86092	1.67655	-0.889517	9.86985	-10.3625
10E_M_148	0.00569648	0.72088	0.0207549	0.657934	1397908	10E_190625	45999	25910	TRUE	CA-3	HPF	CA1-3	Exc	CA1	CA1 Chrm3	-27.9307	-16.5633	24.7235	-9.51627	19.1797	-46.9291	-0.774559	6.94163	2.79775	-2.49344	-3.81641	-6.29564
10E_M_149	0.00530972	0.717985	0.0177849	0.664649	1545412	10E_190625	47001	26037	TRUE	CA-3	HPF	CA1-3	Exc	CA1	CA1 Chrm3	-29.512	-17.1983	25.4865	-1.79302	23.4044	-40.4554	-1.04119	4.85902	-2.70284	-3.24943	6.84757	-30.202
10E_M_150	0.00589573	0.758085	0.0237564	0.659561	1579104	10E_190625	47041	26088	TRUE	CA-3	HPF	CA1-3	Inh	CGE-Lamp5	CGE-Lamp5 Dock5	-3.78032	20.7358	-10.264	51.8146	33.7205	-19.2152	4.55404	-5.88431	-4.90614	9.54397	-12.9946	-10.2939
10E_M_1507	0.00634193	0.802387	0.0311224	0.643604	1991029	10E_190627	49172	26114	TRUE	CA-3	HPF	CA1-3	Exc	CT-L6	CT-L6 Megf9	14.9699	-21.7193	35.5379	16.0223	19.1855	-27.5758	-19.2434	-3.5624	2.01113	-19.004	12.6004	-39.679
10E_M_1508	0.00460935	0.713935	0.0165776	0.653821	2376539	10E_190627	50156	26095	TRUE	CA-3	HPF	CA1-3	Exc	CA1	CA1 Chrm3	-28.9373	-16.7348	23.9703	-3.299	16.4821	-43.2157	-1.03617	5.22202	-1.54192	-1.90767	10.0955	-25.471
10E_M_1509	0.00462474	0.729522	0.0182357	0.654474	2547134	10E_190627	50780	26167	TRUE	CA-3	HPF	CA1-3	Exc	CA1	CA1 Chrm3	-27.7954	-16.5866	26.1468	-10.1913	14.3762	-46.1779	-0.80458	5.87916	0.358762	-1.95109	8.48315	-18.0086
10E_M_151	0.00547652	0.732899	0.0190282	0.653625	1751183	10E_190625	47832	25972	TRUE	CA-3	HPF	CA1-3	Exc	CA1	CA1 Ptprg	-30.4292	-15.7585	21.3673	0.493139	31.8398	-36.5798	-2.99175	6.0792	-2.46483	2.55273	20.9738	-22.5868
10E_M_1510	0.00517009	0.747264	0.0215519	0.644725	2516163	10E_190627	50607	26153	TRUE	CA-3	HPF	CA1-3	Exc	CA1	CA1 Chrm3	-29.2415	-15.7036	21.316	-3.74775	29.9654	-45.5323	-1.93365	6.83071	4.3931	1.11857	8.81887	14.5011
10E_M_1511	0.00522426	0.738521	0.0201138	0.660689	1899822	10E_190627	48600	26073	TRUE	CA-3	HPF	CA1-3	Exc	CA1	CA1 Ptprg	-29.808	-16.233	22.2773	-2.33744	27.8642	-40.2498	-2.11706	5.57597	-1.18176	0.363026	20.2041	-15.5727
10E_M_1513	0.00550204	0.744214	0.0206948	0.664503	1760210	10E_190627	48028	25940	TRUE	CA-3	HPF	CA1-3	Exc	IG-CA2	IG-CA2 Chrm3	-36.0427	-7.55017	19.4274	15.6193	53.4705	-15.7553	-0.38471	11.8801	-0.291329	0.792488	-9.95154	-1.83507
10E_M_1514	0.00649403	0.763033	0.0276007	0.656891	2054900	10E_190627	49297	26059	TRUE	CA-3	HPF	CA1-3	Exc	IG-CA2	IG-CA2 Peak1	-34.4041	-7.36834	22.8822	20.5489	48.5623	-14.6359	-1.84131	12.3889	4.98748	4.81911	-24.2949	-10.9306
10E_M_1515	0.00511595	0.758578	0.0215217	0.631803	1493377	10E_190627	46551	25928	TRUE	CA-3	HPF	CA1-3	Exc	CA3-St18	CA3-St18 Nuak1	-31.5305	-11.0019	22.3972	9.30903	43.3791	-25.6872	-5.5083	9.98555	-1.53015	3.90712	-5.08433	-3.81725
10E_M_1516	0.00486235	0.72942	0.0177625	0.661598	3742019	10E_190627	52486	26233	TRUE	CA-3	HPF	CA1-3	Exc	CA1	CA1 Chrm3	-28.6439	-16.2761	22.2647	-3.65385	29.374	-50.5106	-1.30923	6.08454	0.708287	0.121392	13.4539	-7.71607
10E_M_1517	0.00490487	0.728726	0.0188051	0.640411	1879885	10E_190627	48538	25962	TRUE	CA-3	HPF	CA1-3	Exc	CA1	CA1 Chrm3	-28.556	-18.0263	27.7684	-3.78088	25.5987	-45.4497	0.181044	6.16868	5.11619	-10.1504	-31.3649	15.9874
10E_M_1518	0.00729431	0.818669	0.0363738	0.627509	1972895	10E_190627	48686	25927	TRUE	CA-3	HPF	CA1-3	Inh	MGE-Sst	MGE-Sst Rxra	6.9661	8.83172	0.669721	20.8175	-7.3694	-18.2343	-2.02855	7.47092	-3.25246	-16.8859	26.7855	7.59005
10E_M_1519	0.0060845	0.747161	0.0241817	0.662492	3306765	10E_190627	51812	26167	TRUE	CA-3	HPF	CA1-3	Exc	CA3	CA3 Cadm2	-34.5931	-7.37698	21.2696	20.0328	41.6629	-12.0951	-3.18736	12.1597	6.80599	-2.88514	15.9965	5.55852
10E_M_1520	0.00501179	0.71077	0.0181706	0.603125	1586917	10E_190627	47269	25923	TRUE	CA-3	HPF	CA1-3	Exc	CA1	CA1 Chrm3	-28.3177	-16.6084	24.0309	-4.19892	16.3743	-44.6985	-0.932989	5.73301	-0.436976	-1.70919	10.3657	-19.3242
10E_M_1521	0.00710296	0.768181	0.0299075	0.652996	1848711	10E_190627	48584	26018	TRUE	CA-3	HPF	CA1-3	Exc	DG-po	DG-po Calb2	-34.1687	-12.1245	23.7532	32.4205	37.402	-5.87592	-2.75094	10.4658	9.07455	3.51956	1.43497	0.978541
10E_M_1522	0.00634558	0.758156	0.0263161	0.640324	1814743	10E_190627	48267	25856	TRUE	CA-3	HPF	CA1-3	Exc	Gfra1	Gfra1 Gfra1	-32.8693	-15.9149	15.4648	-2.9209	44.5516	-40.3318	-6.38589	5.94781	-6.09384	3.67609	2.07794	-0.925155
10E_M_1523	0.0037022	0.719537	0.00907581	0.638672	1676881	10E_190627	47867	25992	TRUE	CA-3	HPF	CA1-3	Exc	DG	DG dg-all	-15.857	10.2921	8.42718	-9.84389	-50.917	-14.0233	-25.5202	-20.2483	3.00617	-6.67444	0.320113	-23.3841
10E_M_1525	0.00489116	0.734662	0.0176107	0.648343	2020488	10E_190627	49232	25926	TRUE	CA-3	HPF	CA1-3	Exc	CA1	CA1 Chrm3	-28.9419	-16.3284	22.8424	-3.62567	25.9365	-41.2686	-1.31109	5.64015	-0.0729969	-0.431341	13.9656	-17.3695
10E_M_1526	0.0048172	0.764397	0.0163506	0.654524	1078279	10E_190627	43082	25990	TRUE	CA-3	HPF	CA1-3	Inh	Unc5c	Unc5c Unc5c	-3.754	17.6663	-8.17459	45.084	32.5234	-41.6531	2.45004	-6.98834	6.14289	-5.17799	1.50652	-6.68916
10E_M_1527	0.0051549	0.725304	0.0182041	0.65014	2166594	10E_190627	49480	25876	TRUE	CA-3	HPF	CA1-3	Exc	CA1	CA1 Chrm3	-28.9898	-16.7864	23.9712	-3.36317	22.5881	-40.2146	-1.06282	5.16216	-1.79429	-1.61981	10.0545	-26.9528
10E_M_1528	0.00819424	0.829654	0.040873	0.619523	1822062	10E_190627	48787	26123	TRUE	CA-3	HPF	CA1-3	Inh	MGE-Sst	MGE-Sst Rxra	6.73806	9.17577	0.570977	21.4351	-7.57717	-16.4898	-1.87087	7.26866	-2.91234	-17.6927	29.7366	6.43374
10E_M_1530	0.00547338	0.742236	0.0191029	0.644995	1957605	10E_190627	48933	26078	TRUE	CA-3	HPF	CA1-3	Exc	CA1	CA1 Chrm3	-28.193	-15.9501	22.8233	-7.62135	27.8925	-49.0854	-0.991528	7.42873	3.33396	0.0196366	7.62142	1.27263
10E_M_1532	0.00385492	0.740866	0.00973287	0.567029	789983	10E_190627	25483	16164	TRUE	CA-3	HPF	CA1-3	NonN	ODC	ODC odc-large	-24.0971	9.91242	23.9568	-27.8839	-0.67533	2.82608	-5.11642	-2.34246	-6.33075	8.22417	-7.09244	33.8909
10E_M_1533	0.003984	0.726839	0.00958695	0.630555	2103584	10E_190627	49296	25967	TRUE	CA-3	HPF	CA1-3	NonN	ODC	ODC odc-large	-24.9179	12.0547	27.903	-29.6121	9.38727	16.2853	-3.57651	1.03226	-0.993061	7.38302	-21.4033	12.7579
10E_M_1534	0.00427426	0.746145	0.0121755	0.632781	2249206	10E_190627	50051	26076	TRUE	CA-3	HPF	CA1-3	NonN	ODC	ODC odc-small	-24.8505	14.469	34.7711	-28.8715	33.3272	4.12831	-5.72562	6.32687	3.23799	1.69106	7.4387	-11.9485
10E_M_1535	0.00412048	0.727023	0.0108168	0.640647	1963604	10E_190627	47249	25370	TRUE	CA-3	HPF	CA1-3	NonN	ODC	ODC odc-large	-24.8094	13.0943	30.8139	-29.1953	18.5082	16.011	-3.78511	3.48155	1.08168	5.40231	-15.7159	0.751258
10E_M_1536	0.00451299	0.75778	0.0118745	0.610457	1872064	10E_190627	48676	26032	TRUE	CA-3	HPF	CA1-3	NonN	ODC	ODC odc-small	-23.3091	13.616	31.8016	-24.9534	24.3242	-8.51958	-8.87643	3.70193	1.54097	-1.78189	26.0827	-9.31064
10E_M_1537	0.00444619	0.735368	0.0108882	0.635994	1660160	10E_190627	45152	24854	TRUE	CA-3	HPF	CA1-3	NonN	ODC	ODC odc-large	-24.4567	11.8146	27.4793	-28.1808	7.34888	13.1501	-4.91529	0.258934	-2.65833	7.34731	-15.271	17.3046
10E_M_1538	0.00447646	0.741894	0.0113067	0.6426	2367985	10E_190627	50430	26171	TRUE	CA-3	HPF	CA1-3	NonN	ODC	ODC odc-small	-23.7361	13.2967	31.2785	-26.0455	20.7702	-0.465909	-6.7029	3.2663	0.813242	0.294988	13.8388	-5.67398
10E_M_1539	0.0044539	0.723805	0.0173671	0.642042	1953152	10E_190627	48386	25877	TRUE	CA-3	HPF	CA1-3	Exc	CA1	CA1 Chrm3	-28.3879	-16.2422	24.8133	-10.0516	16.2653	-44.6873	-0.891637	5.87682	-0.2456	-0.927637	12.9872	-17.8374
10E_M_1540	0.00698487	0.815133	0.03863	0.65022	2057810	10E_190627	47513	25471	TRUE	CA-3	HPF	CA1-3	Inh	CGE-Vip	CGE-Vip Ntng1	-2.12365	16.0429	-10.1847	41.7487	4.19994	-11.8165	4.18975	1.62101	-7.73409	6.65007	-27.864	0.508246
10E_M_1541	0.00493745	0.757039	0.0192308	0.661364	2676002	10E_190627	50913	26036	TRUE	CA-3	HPF	CA1-3	Exc	CA3-St18	CA3-St18 Tead1	-31.431	-10.3289	22.569	10.3923	44.9668	-25.2495	-5.4925	10.5502	-4.43974	3.21742	-0.79519	1.74003
10E_M_1542	0.00577884	0.764913	0.0248596	0.649531	2707760	10E_190627	51049	26193	TRUE	CA-3	HPF	CA1-3	Exc	CA3	CA3 Cadm2	-33.4534	-7.56337	22.4226	20.1284	45.2311	-14.0354	-3.10036	12.2364	10.7206	-4.80511	28.1876	1.05887
10E_M_1543	0.00581953	0.773065	0.0251417	0.594179	882720	10E_190627	33121	25559	TRUE	CA-3	HPF	CA1-3	Exc	Gfra1	Gfra1 Gfra1	-32.6097	-15.5963	15.5744	-2.77094	43.9384	-39.8807	-6.1612	6.12684	-4.74717	2.01629	2.7174	3.78732
10E_M_1544	0.00573094	0.750712	0.0229345	0.631003	1838487	10E_190627	48216	26054	TRUE	CA-3	HPF	CA1-3	Exc	Gfra1	Gfra1 Gfra1	-32.756	-15.9208	15.4464	-2.95138	44.7106	-40.5537	-6.42048	6.03491	-4.10821	1.63039	-0.55192	-1.57862
10E_M_1547	0.00562991	0.736229	0.0254516	0.644602	1628459	10E_190627	47575	26055	TRUE	CA-3	HPF	CA1-3	Exc	CA3	CA3 Cadm2	-33.4869	-8.55137	19.8819	22.2989	42.8477	-7.20687	-4.42533	13.8541	4.93387	-2.46257	10.0429	8.48162
10E_M_1548	0.00593223	0.76738	0.0275828	0.650696	2059065	10E_190627	49506	26119	TRUE	CA-3	HPF	CA1-3	Exc	CA1	CA1 Kif26a	-32.5339	-15.4876	15.5411	-2.81571	42.3113	-40.2432	-5.71661	6.60239	1.79408	7.24989	40.0043	16.3137
10E_M_1549	0.00581517	0.758599	0.0258598	0.652648	2068613	10E_190627	49600	26136	TRUE	CA-3	HPF	CA1-3	Exc	CA3	CA3 Cadm2	-32.9478	-8.08997	22.631	19.1526	43.1437	-15.5578	-3.7714	11.8148	10.4945	-0.953863	28.8202	13.059
10E_M_1550	0.00563077	0.775893	0.0234612	0.643483	2000006	10E_190627	49052	26042	TRUE	CA-3	HPF	CA1-3	Exc	CA3	CA3 Efnb2	-32.4525	-10.9744	21.0719	8.21632	43.2504	-20.772	-4.07315	10.0381	10.8711	2.11114	33.1894	22.4417
10E_M_1551	0.00502748	0.730218	0.0192987	0.655868	1894832	10E_190627	48496	25995	TRUE	CA-3	HPF	CA1-3	Exc	CA1	CA1 Chrm3	-29.3481	-16.7967	23.9005	-3.14638	17.8968	-42.6322	-1.09653	5.77899	6.57444	-8.58959	-24.7554	16.5328
10E_M_1552	0.00512848	0.734619	0.019629	0.626532	1548039	10E_190627	46754	25875	TRUE	CA-3	HPF	CA1-3	Exc	CA1	CA1 Chrm3	-29.7002	-16.5372	23.8211	-1.10132	27.7196	-43.8125	-1.87076	6.20587	8.02846	-7.7133	-21.0211	20.2732
10E_M_1553	0.00551521	0.729914	0.0199509	0.655987	1864584	10E_190627	48428	26099	TRUE	CA-3	HPF	CA1-3	Exc	CA1	CA1 Chrm3	-27.8365	-16.391	24.1199	-8.64425	20.8383	-47.9669	-0.505227	6.96159	3.06726	-1.83795	-1.67827	-4.3103
10E_M_1554	0.00565105	0.734074	0.0209624	0.648542	1751476	10E_190627	48011	26067	TRUE	CA-3	HPF	CA1-3	Exc	CA1	CA1 Chrm3	-28.6281	-16.8501	23.9106	-4.72263	23.632	-48.4497	-0.973032	7.12954	7.39551	-6.53125	-19.7255	16.6652
10E_M_1555	0.0040104	0.734927	0.0159891	0.627222	684592	10E_190627	37679	25861	TRUE	CA-3	HPF	CA1-3	Exc	CA1	CA1 Ptprg	-29.7422	-15.7986	20.746	-1.7014	33.2074	-42.803	-2.08334	6.46287	1.11871	1.27764	20.0887	-6.84785
10E_M_1556	0.00513043	0.729781	0.019758	0.656193	2248616	10E_190627	49971	26058	TRUE	CA-3	HPF	CA1-3	Exc	CA1	CA1 Chrm3	-27.849	-16.0781	24.865	-9.82691	28.2385	-48.1152	-1.05057	6.92963	2.53178	-0.395703	7.75373	-1.12818
10E_M_1557	0.00622984	0.761125	0.0278856	0.653348	2409285	10E_190627	50368	26112	TRUE	CA-3	HPF	CA1-3	Exc	CA3	CA3 Cadm2	-33.5726	-7.42531	22.5529	20.2028	44.6948	-14.399	-3.24534	12.1392	10.5322	-3.92571	28.3563	3.22161
10E_M_1560	0.00967148	0.826325	0.0496567	0.658478	2043560	10E_190627	49159	26089	TRUE	CA-3	HPF	CA1-3	Inh	CGE-Vip	CGE-Vip Ptprm	-1.78338	16.5131	-11.7087	41.7717	8.69504	-7.65274	5.3121	0.760683	-11.1646	2.68966	-24.1183	16.2028
10E_M_1562	0.00756282	0.821367	0.0400222	0.634332	1995603	10E_190627	49042	26107	TRUE	CA-3	HPF	CA1-3	Inh	MGE-Sst	MGE-Sst Rxra	6.66837	9.14032	0.63092	21.4578	-7.34512	-16.6993	-2.00443	7.28627	-2.77916	-17.7112	29.244	6.17989
10E_M_1563	0.00389299	0.721965	0.00985134	0.651385	3259811	10E_190627	50955	26052	FALSE
10E_M_1564	0.00493204	0.74915	0.0189595	0.644108	2591679	10E_190627	50743	26101	TRUE	CA-3	HPF	CA1-3	Exc	CA1	CA1 Chrm3	-30.1064	-16.0955	22.7837	-0.00647507	30.878	-40.5644	-2.51214	6.42158	2.86106	2.28659	-19.171	23.9394
10E_M_1565	0.0050802	0.73705	0.0190349	0.631605	2631488	10E_190627	50837	26109	TRUE	CA-3	HPF	CA1-3	Exc	CA1	CA1 Ptprg	-29.5008	-16.2749	22.2954	-2.61068	26.0602	-40.4439	-1.8787	5.57697	-0.961432	0.492752	20.0853	-17.6734
10E_M_1566	0.00483531	0.739612	0.0172668	0.652006	2336570	10E_190627	50151	26129	TRUE	CA-3	HPF	CA1-3	Exc	CA1	CA1 Ak5	-30.6138	-14.5562	21.726	2.40753	35.1782	-32.9983	-3.11501	7.93881	4.87421	4.29654	15.6993	22.9703
10E_M_1567	0.00511697	0.733804	0.0175917	0.516596	831892	10E_190627	25552	17598	TRUE	CA-3	HPF	CA1-3	Exc	CA1	CA1 Outlier	-30.1359	-13.9066	24.6986	3.11668	29.6026	-33.0298	-3.549	5.26397	7.18428	-0.119867	-2.27717	32.8882
10E_M_1568	0.00577348	0.774575	0.0226875	0.656182	2307922	10E_190627	50169	26143	TRUE	CA-3	HPF	CA1-3	Exc	CA3-St18	CA3-St18 Nuak1	-31.8728	-11.6157	21.7388	8.04644	42.2395	-24.4573	-4.79109	9.63366	1.01984	0.474274	-2.66925	-10.1512
10E_M_1569	0.00569827	0.755251	0.0224094	0.638713	2027754	10E_190627	48626	25894	TRUE	CA-3	HPF	CA1-3	Exc	Gfra1	Gfra1 Gfra1	-32.6706	-15.8992	15.4828	-2.90682	44.207	-40.478	-6.41728	6.15051	-3.26288	1.71719	-0.662075	-2.68878
10E_M_157	0.00542296	0.726508	0.0196779	0.675077	1876169	10E_190625	48498	26006	TRUE	CA-3	HPF	CA1-3	Exc	CA1	CA1 Chrm3	-29.6557	-16.8779	24.685	-1.36937	27.0748	-44.1436	-1.48381	6.19675	7.32048	-9.17248	-26.747	19.4138
10E_M_1570	0.00431935	0.710263	0.0152746	0.648663	1723796	10E_190627	47953	26019	TRUE	CA-3	HPF	CA1-3	Exc	CA1	CA1 Chrm3	-28.417	-17.0775	24.5411	-4.04571	20.7742	-40.8491	-0.213803	5.43508	-0.694747	-1.94354	10.8679	-20.1324
10E_M_1571	0.00564764	0.743571	0.0251862	0.656015	1991733	10E_190627	49012	26108	TRUE	CA-3	HPF	CA1-3	Exc	CA3	CA3 Cadm2	-33.5115	-8.00562	21.0633	21.5906	43.002	-10.8866	-3.92613	12.9179	7.90389	-2.99522	19.1033	5.89176
10E_M_1572	0.00562251	0.795963	0.0236048	0.64813	2160848	10E_190627	49515	26069	TRUE	CA-3	HPF	CA1-3	Exc	CA3-St18	CA3-St18 Nuak1	-31.8052	-11.5091	21.7219	8.17864	42.4236	-24.3595	-4.88556	9.70081	-0.32741	0.666767	-0.452846	-9.4529
10E_M_1573	0.00479737	0.731882	0.0177684	0.668512	2202273	10E_190627	49414	26066	TRUE	CA-3	HPF	CA1-3	Exc	CA1	CA1 Chrm3	-29.5704	-16.8362	23.7347	-2.75463	24.7866	-39.7973	-1.47151	5.13024	-2.11384	-1.73436	11.2889	-29.602
10E_M_1574	0.00579519	0.76141	0.0238484	0.63419	1779508	10E_190627	48150	26085	TRUE	CA-3	HPF	CA1-3	Exc	CA3	CA3 Efnb2	-32.7776	-8.79906	22.7505	17.4993	44.1765	-17.7143	-3.5211	11.1295	12.2402	-0.53004	34.0293	15.3057
10E_M_1575	0.00542722	0.75547	0.0199285	0.657174	1994839	10E_190627	48948	26040	TRUE	CA-3	HPF	CA1-3	Exc	CA1	CA1 Ptprg	-30.7937	-15.2782	21.3263	0.774494	32.6901	-39.1295	-3.36114	6.57498	0.252391	3.28844	28.394	5.51737
10E_M_1576	0.00497618	0.736549	0.0203529	0.64091	1279435	10E_190627	44692	25634	TRUE	CA-3	HPF	CA1-3	Exc	CA1	CA1 Chrm3	-29.1154	-15.5961	20.7246	-4.15114	30.1974	-45.8807	-1.77166	7.17299	4.46786	0.862994	8.33268	13.6313
10E_M_1577	0.00609472	0.753239	0.0275783	0.644721	1635612	10E_190627	47353	26041	TRUE	CA-3	HPF	CA1-3	Exc	CA3	CA3 Cadm2	-33.4241	-7.61141	22.4339	20.1178	44.1388	-14.2939	-3.4884	12.1308	10.1772	-2.92264	27.96	7.36742
10E_M_1578	0.00471761	0.76053	0.022286	0.644944	1800493	10E_190627	48260	26088	TRUE	CA-3	HPF	CA1-3	Exc	CA3	CA3 Efnb2	-32.7693	-8.48521	22.7586	17.9862	44.4691	-17.4491	-3.38675	11.2442	12.2277	-0.635209	34.2302	14.9901
10E_M_1579	0.00520669	0.762017	0.0204078	0.642023	2021707	10E_190627	49200	26058	TRUE	CA-3	HPF	CA1-3	Exc	CA3-St18	CA3-St18 Nuak1	-31.6294	-10.654	22.5808	9.42187	43.0797	-26.1717	-5.52133	9.93205	-0.863755	4.20105	-5.46052	-4.9934
10E_M_158	0.00524248	0.769475	0.0195106	0.662978	1926889	10E_190625	48744	26090	TRUE	CA-3	HPF	CA1-3	Inh	Unc5c	Unc5c Unc5c	-4.35473	17.1738	-6.74575	44.8782	36.0861	-42.5223	2.62585	-7.74576	7.89831	-8.97382	5.01075	-0.887695
10E_M_1580	0.00512747	0.722637	0.0183012	0.651947	1699386	10E_190627	47593	25943	TRUE	CA-3	HPF	CA1-3	Exc	CA1	CA1 Chrm3	-28.7947	-16.7526	24.036	-3.80415	21.7989	-40.2969	-0.917154	5.23079	-1.2399	-1.72001	10.2911	-24.9373
10E_M_1581	0.00531715	0.737409	0.0188605	0.612143	1233662	10E_190627	43267	25315	TRUE	CA-3	HPF	CA1-3	Exc	CA1	CA1 Chrm3	-28.4554	-15.7719	21.4053	-6.66568	26.1828	-51.1237	-0.9827	7.60681	4.15649	-0.498123	4.88624	4.9251
10E_M_1582	0.00531617	0.729539	0.0184877	0.65843	1803059	10E_190627	48212	25976	TRUE	CA-3	HPF	CA1-3	Exc	CA1	CA1 Chrm3	-27.5378	-16.7754	26.6158	-8.50883	19.3746	-51.3425	0.473995	7.1446	3.84693	-2.45551	-1.22289	1.87142
10E_M_1583	0.00558067	0.731589	0.0203528	0.652617	1658449	10E_190627	47429	26014	TRUE	CA-3	HPF	CA1-3	Exc	CA1	CA1 Chrm3	-28.1267	-16.6205	24.8025	-8.08118	19.3469	-46.4588	-0.754768	6.32911	2.31829	-2.88394	-4.1008	-7.17288
10E_M_1584	0.00494685	0.74469	0.0198045	0.508248	1784769	10E_190627	47752	25972	TRUE	CA-3	HPF	CA1-3	Exc	CA1	CA1 Ptprg	-29.4875	-15.579	20.8871	-3.19364	32.649	-44.3093	-2.12862	6.94643	1.97173	1.24365	17.1075	-1.87079
10E_M_1586	0.00485181	0.751837	0.0182362	0.648804	2149993	10E_190627	49388	26099	TRUE	CA-3	HPF	CA1-3	Exc	CA1	CA1 Ptprg	-30.8228	-15.7554	21.2552	0.167941	32.785	-38.9081	-3.35691	6.11167	-0.721847	2.78647	27.2638	3.36656
10E_M_1587	0.0060787	0.759321	0.0272601	0.630724	2143404	10E_190627	49514	26131	TRUE	CA-3	HPF	CA1-3	Exc	CA3	CA3 Cadm2	-33.6602	-7.3201	22.4966	20.4499	45.5103	-14.1023	-2.89559	12.4392	10.8858	-4.24641	28.9749	1.99504
10E_M_1588	0.00600816	0.74631	0.0248099	0.652724	2398027	10E_190627	50236	26125	TRUE	CA-3	HPF	CA1-3	Exc	CA3	CA3 Cadm2	-33.5464	-8.3423	20.3157	22.2248	42.8225	-9.03401	-4.09341	13.5429	5.73326	-2.89288	11.6502	7.20388
10E_M_1589	0.00631588	0.785271	0.0268122	0.617861	1893960	10E_190627	48299	25886	TRUE	CA-3	HPF	CA1-3	Exc	CA1	CA1 Ak5	-31.6576	-12.9452	20.0937	4.80938	40.5904	-29.5412	-4.50933	8.50957	4.77766	6.81458	26.3658	31.0059
10E_M_159	0.00547472	0.726854	0.0185657	0.662259	1927094	10E_190625	48520	25996	TRUE	CA-3	HPF	CA1-3	Exc	CA1	CA1 Chrm3	-29.0006	-16.9211	24.0995	-3.52542	21.2918	-40.7541	-0.706962	5.32572	-0.71939	-1.15539	12.7436	-19.2931
10E_M_1590	0.00523734	0.727302	0.0182512	0.652097	2198628	10E_190627	49672	26061	TRUE	CA-3	HPF	CA1-3	Exc	CA1	CA1 Chrm3	-27.8602	-16.5193	24.8299	-6.89632	16.9013	-46.3036	-0.385729	6.53674	1.53875	-1.14946	9.25355	-8.97556
10E_M_1592	0.00467459	0.73222	0.0185171	0.649661	1719666	10E_190627	48048	26016	TRUE	CA-3	HPF	CA1-3	Exc	CA1	CA1 Ptprg	-29.8312	-16.3582	22.3449	-2.13633	27.8442	-40.2098	-2.08548	5.5679	-1.3789	0.253397	20.6546	-16.5713
10E_M_1593	0.00455249	0.720499	0.0167469	0.651388	2115495	10E_190627	49615	26129	TRUE	CA-3	HPF	CA1-3	Exc	CA1	CA1 Chrm3	-29.0711	-17.1831	25.0409	-1.80738	26.35	-44.6456	-1.06446	6.06661	6.83554	-9.61348	-27.7894	18.7216
10E_M_1594	0.00612759	0.760691	0.0272694	0.655327	2072332	10E_190627	49248	26062	TRUE	CA-3	HPF	CA1-3	Exc	CA3	CA3 Cadm2	-32.9925	-8.15612	22.4488	19.3378	42.0462	-15.1747	-4.21719	12.1466	8.56206	-0.904427	24.3333	14.5781
10E_M_1595	0.0048963	0.718807	0.0184084	0.64147	2085085	10E_190627	49509	26121	TRUE	CA-3	HPF	CA1-3	Exc	CA1	CA1 Chrm3	-28.6794	-17.2861	27.2612	-5.17343	26.2289	-44.781	-0.908038	6.03564	6.25904	-9.3881	-27.9274	16.2394
10E_M_1597	0.00655384	0.766087	0.0270529	0.555784	675488	10E_190627	24357	15726	TRUE	CA-3	HPF	CA1-3	Exc	DG-po	DG-po Bcl11a	-34.0188	-11.4979	18.3417	10.5889	51.6713	-23.065	-2.97167	11.4792	-6.32895	17.6238	-1.06927	-5.86647
10E_M_1599	0.00647627	0.748431	0.02633	0.659108	1980276	10E_190627	49023	26120	TRUE	CA-3	HPF	CA1-3	Exc	CA3	CA3 Cadm2	-33.6779	-8.13218	21.1202	21.7987	42.554	-9.44527	-4.15575	13.3062	5.9674	-1.8875	13.0892	10.3117
10E_M_16	0.00518825	0.724631	0.018119	0.65833	1130748	10E_190625	43873	25990	TRUE	CA-3	HPF	CA1-3	Exc	CA1	CA1 Chrm3	-29.6315	-16.9785	24.8742	-1.41542	23.8001	-40.8543	-1.21608	5.04322	-2.73404	-3.28638	7.32014	-31.5356
10E_M_1600	0.00582761	0.755863	0.0264534	0.638545	1899242	10E_190627	48711	26056	TRUE	CA-3	HPF	CA1-3	Exc	CA3	CA3 Cadm2	-34.1368	-7.39479	22.8027	20.9001	48.2163	-14.2582	-2.09666	12.5251	9.69199	-6.54329	23.8234	-8.01415
10E_M_1601	0.00599638	0.762807	0.0257285	0.657668	2275705	10E_190627	49999	26136	TRUE	CA-3	HPF	CA1-3	Exc	CA3	CA3 Cadm2	-33.3181	-7.55542	22.582	19.7593	44.8732	-14.7041	-3.13823	12.0443	10.945	-3.79546	29.4423	2.76415
10E_M_1602	0.00506351	0.740848	0.019297	0.648165	2513266	10E_190627	50612	26067	TRUE	CA-3	HPF	CA1-3	Exc	CA1	CA1 Ptprg	-29.7877	-15.9802	21.6229	-2.39425	31.682	-42.8168	-2.27741	6.08721	-0.126796	1.83427	24.3749	-7.6209
10E_M_1603	0.00623451	0.747948	0.026582	0.647132	2407454	10E_190627	50364	26162	TRUE	CA-3	HPF	CA1-3	Exc	CA3	CA3 Cadm2	-33.6587	-8.02904	20.9175	21.7519	42.9438	-10.5223	-3.92139	13.0749	8.03128	-3.3507	19.2631	4.73305
10E_M_1604	0.00523129	0.737391	0.0192468	0.661814	2294475	10E_190627	49936	26008	TRUE	CA-3	HPF	CA1-3	Exc	CA1	CA1 Chrm3	-28.1989	-15.7748	23.6716	-9.01393	28.2825	-48.452	-1.24548	7.31178	2.93379	-0.0403973	8.23041	0.391495
10E_M_1605	0.00670068	0.763974	0.028403	0.631578	1944502	10E_190627	48928	26060	TRUE	CA-3	HPF	CA1-3	Exc	CA3	CA3 Cadm2	-33.056	-7.78622	22.4935	19.6642	43.4916	-14.4615	-3.81562	12.0318	10.2147	-2.36743	28.181	8.51772
10E_M_1606	0.00490125	0.74206	0.0155243	0.678086	3916031	10E_190627	52678	26279	TRUE	CA-3	HPF	CA1-3	Exc	CA1	CA1 Outlier	-30.1826	-14.7489	24.3436	1.79391	27.7765	-34.6689	-2.952	5.82328	7.09803	-1.83835	-5.49659	28.0968
10E_M_1609	0.00536935	0.76404	0.0207497	0.648184	762909	10E_190627	38824	25887	TRUE	CA-3	HPF	CA1-3	Exc	CA3-St18	CA3-St18 Tead1	-32.4573	-10.9624	20.4649	8.82055	41.8117	-20.8514	-4.32083	10.3837	-7.87093	-3.30012	10.3967	-4.10455
10E_M_1612	0.00672547	0.7592	0.0300125	0.660391	2326722	10E_190627	50102	26109	TRUE	CA-3	HPF	CA1-3	Exc	Gfra1	Gfra1 Gfra1	-32.9613	-16.0534	15.4084	-2.99527	44.7567	-40.7101	-6.61909	6.03818	-5.48136	5.41841	1.97962	0.473782
10E_M_1613	0.00556949	0.750034	0.0208209	0.633009	2098265	10E_190627	49523	26127	TRUE	CA-3	HPF	CA1-3	Exc	CA1	CA1 Ptprg	-29.8957	-15.388	20.1406	-2.09087	33.6174	-43.4317	-2.86055	6.87074	1.65384	2.59415	20.2378	-2.55169
10E_M_1614	0.00706412	0.809248	0.0314605	0.658598	2190672	10E_190627	49297	25946	TRUE	CA-3	HPF	CA1-3	Exc	NP-L6	NP-L6 Cntnap4	14.0245	-23.3633	37.8242	25.781	-37.2835	4.09767	-17.5794	1.17633	0.287746	-8.0816	37.1966	-3.61259
10E_M_1615	0.00668508	0.754782	0.0278127	0.662739	2124990	10E_190627	49550	26144	TRUE	CA-3	HPF	CA1-3	Exc	CA3	CA3 Cadm2	-33.3326	-7.76225	22.2059	20.2282	42.9846	-13.6964	-3.95592	12.3763	9.03693	-2.3125	23.9155	9.06211
10E_M_1616	0.00505499	0.718853	0.0202158	0.633789	1191921	10E_190627	43111	24725	TRUE	CA-3	HPF	CA1-3	Exc	CA1	CA1 Chrm3	-28.5299	-16.9393	24.2046	-5.62649	20.9457	-46.652	-0.856351	6.61113	2.7152	-3.41728	-19.6469	14.6312
10E_M_1618	0.00528788	0.736854	0.0215203	0.639896	1551546	10E_190627	45835	25366	TRUE	CA-3	HPF	CA1-3	Exc	CA3	CA3 Cadm2	-34.1003	-9.00344	19.6701	23.9812	43.6973	-4.81914	-4.34577	14.5242	3.2729	-3.21648	4.5623	7.19137
10E_M_1620	0.00532602	0.731057	0.0201091	0.651105	1804005	10E_190627	48545	26068	TRUE	CA-3	HPF	CA1-3	Exc	CA1	CA1 Chrm3	-29.0479	-16.6899	23.9401	-3.00232	27.1448	-44.7526	-1.45494	6.38636	7.66484	-7.27069	-21.0002	17.4972
10E_M_1621	0.00497019	0.774805	0.0176428	0.617513	1538504	10E_190627	47094	25964	TRUE	CA-3	HPF	CA1-3	Exc	CA1	CA1 Ak5	-31.9485	-13.3523	19.3877	5.29323	38.2746	-28.9733	-4.49408	7.79135	4.95095	7.69186	25.9476	33.7508
10E_M_1622	0.00606988	0.749705	0.023423	0.669555	3484703	10E_190627	52398	26221	TRUE	CA-3	HPF	CA1-3	Exc	CA3	CA3 Cadm2	-34.7419	-7.34404	21.7978	15.2269	41.5483	-12.2819	-3.04469	11.7104	7.7029	-0.85494	21.9234	14.9402
10E_M_1623	0.00392943	0.735688	0.011748	0.630182	1450704	10E_190627	46196	25986	TRUE	CA-3	HPF	CA1-3	NonN	ODC	ODC odc-small	-24.2371	14.9266	36.6755	-27.1794	36.3469	-5.14744	-8.52338	6.1872	3.25931	-0.630146	17.3924	-12.5282
10E_M_1624	0.00343046	0.710989	0.00550366	0.643937	1858417	10E_190627	48340	25963	TRUE	CA-3	HPF	CA1-3	NonN	OPC	OPC opc-large	-23.7469	6.9875	-35.12	15.6992	-22.8872	8.589	-7.02651	-7.89288	-0.435545	2.60731	-4.63005	-0.889407
10E_M_1625	0.0037032	0.756083	0.00839962	0.637069	1964083	10E_190627	48956	26052	TRUE	CA-3	HPF	CA1-3	NonN	ASC	ASC cortex-olf	-20.7447	1.02834	-29.5458	34.2573	20.4601	-41.374	3.46432	-10.7452	-1.54197	2.14032	-7.79288	30.4592
10E_M_1626	0.00405804	0.755204	0.0113523	0.629586	1920763	10E_190627	48298	25891	TRUE	CA-3	HPF	CA1-3	NonN	ODC	ODC odc-large	-24.4732	14.5228	35.2943	-27.8193	27.7431	4.81101	-6.10508	4.70932	1.87854	3.61226	-1.84453	-9.07698
10E_M_1627	0.00412047	0.73049	0.0103483	0.623751	1452046	10E_190627	42550	23712	TRUE	CA-3	HPF	CA1-3	NonN	ODC	ODC odc-large	-24.0091	12.6857	29.5764	-26.7165	15.3601	2.94921	-6.61854	2.64064	0.0700033	0.138382	13.7541	3.45585
10E_M_1629	0.00381377	0.735233	0.00604022	0.652423	1852393	10E_190627	48571	26059	TRUE	CA-3	HPF	CA1-3	NonN	OPC	OPC opc-large	-23.0096	6.50748	-35.3059	17.3297	-16.3452	5.92165	-7.43923	-5.76738	-1.84954	-0.975165	-1.47047	-10.1927
10E_M_1630	0.00464014	0.757475	0.0128503	0.637357	1579162	10E_190627	45647	25405	TRUE	CA-3	HPF	CA1-3	NonN	ODC	ODC odc-large	-23.8573	14.3453	34.3355	-26.2542	29.836	-0.97722	-7.01439	4.7857	1.05356	1.7478	7.21742	-6.55219
10E_M_1631	0.0050549	0.739003	0.0200014	0.65213	1923136	10E_190627	48673	26040	TRUE	CA-3	HPF	CA1-3	Exc	CA1	CA1 Chrm3	-28.7156	-15.7574	21.2003	-4.42342	29.4467	-46.4945	-1.5542	6.99527	3.16782	0.0968096	11.7844	-1.08773
10E_M_1632	0.0050796	0.723973	0.0192722	0.663518	2370914	10E_190627	50215	26160	TRUE	CA-3	HPF	CA1-3	Exc	CA1	CA1 Chrm3	-28.8951	-16.678	25.7171	-10.3785	13.2974	-48.6496	-1.16136	5.83651	6.51664	-7.90205	-23.3988	15.3328
10E_M_1636	0.0064452	0.753252	0.0265958	0.650893	2166984	10E_190627	49435	26094	TRUE	CA-3	HPF	CA1-3	Exc	CA3	CA3 Cadm2	-33.7151	-7.54209	22.1627	20.8365	45.7721	-13.5031	-2.84379	12.5105	10.2911	-5.09625	27.1493	0.657217
10E_M_1637	0.00569887	0.746594	0.0211171	0.669694	2434961	10E_190627	50333	26165	TRUE	CA-3	HPF	CA1-3	Exc	CA1	CA1 Chrm3	-29.1159	-15.9762	21.8518	-4.02351	29.2273	-45.8367	-1.57367	6.74124	1.62655	-0.126465	14.1539	0.168619
10E_M_1638	0.00638207	0.763759	0.0261807	0.668306	2240753	10E_190627	49679	26123	TRUE	CA-3	HPF	CA1-3	Exc	CA3	CA3 Cadm2	-32.9228	-8.02042	22.7063	19.0891	43.5741	-15.8388	-3.77306	11.6775	11.131	-1.36035	30.4682	11.7337
10E_M_164	0.0059139	0.773894	0.02343	0.666507	1173071	10E_190625	44450	25972	TRUE	CA-3	HPF	CA1-3	Exc	CA3-St18	CA3-St18 Tead1	-31.7097	-11.2265	22.0062	8.80483	43.3889	-24.9629	-5.11961	9.946	-2.65459	2.80936	-4.56078	-1.50721
10E_M_1641	0.00498875	0.759104	0.0188445	0.642885	2290409	10E_190627	50052	26142	TRUE	CA-3	HPF	CA1-3	Exc	CA3-St18	CA3-St18 Tead1	-31.7973	-10.3649	22.1464	10.2232	45.2124	-23.4441	-5.11019	10.812	-6.88953	0.514322	5.8177	0.213917
10E_M_1642	0.00516161	0.779014	0.021632	0.633135	2522233	10E_190627	50707	26175	TRUE	CA-3	HPF	CA1-3	Inh	Unc5c	Unc5c Unc5c	-4.60276	17.4183	-6.62832	45.112	36.6161	-41.5181	2.60724	-7.9178	4.32736	-10.0489	1.22703	3.12557
10E_M_1643	0.00550599	0.731395	0.0209877	0.644664	2145560	10E_190627	48941	25947	TRUE	CA-3	HPF	CA1-3	Exc	CA1	CA1 Chrm3	-28.0227	-16.7085	25.3696	-9.54	13.649	-48.7346	-1.06212	6.45654	6.9692	-7.06471	-21.403	14.6416
10E_M_1645	0.00641352	0.778551	0.0264545	0.653768	2240272	10E_190627	49987	26155	TRUE	CA-3	HPF	CA1-3	Exc	CA1	CA1 Ak5	-31.3295	-13.3153	20.6532	4.1032	36.9338	-31.7801	-4.01414	8.72833	6.41098	5.98057	16.8632	33.2484
10E_M_1646	0.00614552	0.759312	0.0241274	0.650894	2155273	10E_190627	49416	26036	TRUE	CA-3	HPF	CA1-3	Exc	CA1	CA1 Ak5	-30.1966	-14.9848	20.2248	-0.213705	36.7782	-35.5592	-3.03012	7.28542	4.82875	2.53308	9.76544	20.7938
10E_M_1647	0.00744009	0.790474	0.03874	0.656231	2150275	10E_190627	49242	25860	TRUE	CA-3	HPF	CA1-3	Inh	MGE-Sst	MGE-Sst Ptpre	6.94869	11.4205	8.61859	27.4663	-1.21937	-15.8567	-3.5785	5.35606	-1.69185	-20.1095	36.2631	-0.756356
10E_M_1649	0.00504548	0.767666	0.0193347	0.66076	2550580	10E_190627	50610	26171	TRUE	CA-3	HPF	CA1-3	Exc	CA1	CA1 Ak5	-31.0228	-13.766	21.0365	3.45076	36.4546	-32.1672	-3.75821	8.41751	5.80984	4.90539	16.7367	25.418
10E_M_1650	0.005916	0.755738	0.0242955	0.666619	2312054	10E_190627	48992	25717	TRUE	CA-3	HPF	CA1-3	Exc	CA3	CA3 Efnb2	-32.6238	-8.78796	22.8314	17.9488	44.2499	-17.5209	-3.41775	11.2628	11.9661	-0.267391	33.4661	15.5957
10E_M_1652	0.00603394	0.791626	0.0236265	0.605922	939270	10E_190627	27137	18258	TRUE	CA-3	HPF	CA1-3	Exc	DG-po	DG-po Bcl11a	-33.5964	-11.6329	18.3922	10.4618	51.4378	-23.1673	-3.32965	10.9905	-6.0452	16.2505	-1.2176	-6.4883
10E_M_1653	0.00647642	0.769352	0.0262824	0.670156	2257619	10E_190627	49832	26114	TRUE	CA-3	HPF	CA1-3	Exc	CA3	CA3 Cadm2	-32.9417	-7.81195	22.6383	19.2625	43.8632	-15.3077	-3.4592	11.9416	11.1665	-1.87597	30.3961	10.4602
10E_M_1654	0.00511098	0.752336	0.0207399	0.645971	2206219	10E_190627	49737	26139	TRUE	CA-3	HPF	CA1-3	Exc	CA3-St18	CA3-St18 Tead1	-31.513	-10.3076	22.5504	10.3487	45.1814	-25.1353	-5.53126	10.6802	-4.94149	3.68912	-1.24578	3.34258
10E_M_1655	0.0053641	0.791033	0.0225299	0.628647	1658614	10E_190627	39686	23123	TRUE	CA-3	HPF	CA1-3	Inh	Unc5c	Unc5c Unc5c	-4.17993	17.5546	-7.00705	45.3181	34.0785	-39.9076	2.83761	-7.37404	1.81025	-6.30464	-3.82723	3.02902
10E_M_1656	0.00615351	0.78513	0.0272339	0.647942	2380007	10E_190627	50103	26039	TRUE	CA-3	HPF	CA1-3	Exc	CA1	CA1 Ak5	-31.1186	-13.8155	19.7118	3.29432	38.602	-33.3515	-4.10113	8.0923	7.33498	4.97222	13.0451	31.601
10E_M_1657	0.00538133	0.750305	0.0209659	0.639892	2445295	10E_190627	50292	26155	TRUE	CA-3	HPF	CA1-3	Exc	CA1	CA1 Chrm3	-28.6201	-15.6261	21.0574	-4.46375	28.6045	-48.6237	-1.3979	7.29285	3.912	0.297912	6.99214	8.12387
10E_M_1658	0.00525048	0.720518	0.0186025	0.652495	2401320	10E_190627	49999	26065	TRUE	CA-3	HPF	CA1-3	Exc	CA1	CA1 Chrm3	-28.8173	-16.6013	23.8279	-3.46149	25.2836	-40.3017	-1.20738	5.43806	-0.70737	-0.836345	16.7351	-14.6122
10E_M_166	0.00539054	0.753813	0.0191294	0.656261	1500616	10E_190625	46885	26072	TRUE	CA-3	HPF	CA1-3	Exc	CA3-St18	CA3-St18 Tead1	-31.5404	-10.2583	22.3263	10.5438	45.9069	-24.393	-5.31767	10.9704	-6.13055	1.42056	3.60816	1.002
10E_M_1660	0.00573737	0.770988	0.0217472	0.658474	2176337	10E_190627	49473	26070	TRUE	CA-3	HPF	CA1-3	Exc	CA3-St18	CA3-St18 Nuak1	-31.8546	-11.3051	21.9289	8.69429	42.9785	-24.3757	-5.02481	10.021	-0.446601	-0.12597	-0.905934	-8.15272
10E_M_1661	0.00623339	0.751763	0.0258741	0.647232	2007482	10E_190627	48875	26132	TRUE	CA-3	HPF	CA1-3	Exc	Gfra1	Gfra1 Gfra1	-32.8771	-15.9354	15.4655	-2.91857	44.417	-40.7915	-6.44665	6.21262	-0.954288	2.92355	-2.1088	-2.22049
10E_M_1662	0.00735016	0.793791	0.0383272	0.637087	1042033	10E_190627	42933	25800	TRUE	CA-3	HPF	CA1-3	Inh	MGE-Sst	MGE-Sst Ptpre	7.13275	11.4441	8.64218	27.3941	-1.17256	-15.9216	-3.96843	5.36909	-2.12799	-20.0755	35.1908	0.467339
10E_M_1663	0.00501621	0.726086	0.0187738	0.638356	1405965	10E_190627	46093	26016	TRUE	CA-3	HPF	CA1-3	Exc	CA1	CA1 Chrm3	-27.8033	-16.141	23.9059	-9.30199	27.7217	-49.2162	-0.759243	7.12638	3.03906	-0.852739	6.97353	-5.22164
10E_M_1664	0.0051744	0.752264	0.0205116	0.640781	1297424	10E_190627	44666	25860	TRUE	CA-3	HPF	CA1-3	Exc	CA1	CA1 Chrm3	-29.2602	-15.575	20.4012	-3.82068	28.2216	-50.9254	-1.94365	7.18778	2.05172	1.5358	14.7126	-5.57963
10E_M_1665	0.00540878	0.745611	0.0211732	0.630642	1397237	10E_190627	45988	25953	TRUE	CA-3	HPF	CA1-3	Exc	CA1	CA1 Chrm3	-28.8557	-15.6412	20.882	-4.47055	28.8033	-48.4822	-1.38692	7.31241	4.46236	0.646005	7.14021	9.45324
10E_M_1666	0.00524851	0.719743	0.0182925	0.646444	1197374	10E_190627	44408	25915	TRUE	CA-3	HPF	CA1-3	Exc	CA1	CA1 Chrm3	-28.1333	-18.016	28.6169	-4.18989	18.9649	-54.7676	0.588628	5.40893	1.1244	-6.65859	-19.7089	-17.2938
10E_M_1667	0.0104088	0.818656	0.0535743	0.579363	1054475	10E_190627	43038	25970	TRUE	CA-3	HPF	CA1-3	Inh	CGE-Vip	CGE-Vip Ptprm	-1.8762	16.8109	-12.2056	42.0721	9.36551	-7.61551	5.23881	0.625617	-11.0738	2.35908	-23.4441	16.3943
10E_M_1669	0.00448519	0.723756	0.0102232	0.664556	4783603	10E_190627	53017	26277	TRUE	CA-3	HPF	CA1-3	Exc	CA1	CA1 Outlier	-30.0235	-14.6831	24.548	1.989	27.9571	-34.2671	-3.22736	5.56848	7.33431	-1.84633	-5.85719	28.3385
10E_M_167	0.00586528	0.752523	0.0223576	0.661677	1565382	10E_190625	47210	26072	TRUE	CA-3	HPF	CA1-3	Exc	CA1	CA1 Chrm3	-29.8442	-16.036	22.6387	-0.598673	29.8027	-41.3962	-2.27432	6.29569	1.3628	0.907291	16.9816	2.84709
10E_M_1670	0.00587714	0.755443	0.0263207	0.647256	1707304	10E_190627	47664	25714	TRUE	CA-3	HPF	CA1-3	Exc	CA3	CA3 Efnb2	-32.7685	-8.75042	22.7602	17.8441	44.4145	-17.542	-3.41554	11.2048	12.1394	-0.288191	33.9885	15.8096
10E_M_1672	0.00471449	0.752964	0.0181708	0.650622	2257452	10E_190627	49815	26098	TRUE	CA-3	HPF	CA1-3	Exc	CA1	CA1 Ptprg	-30.8572	-15.5122	21.3445	0.399821	32.593	-39.1901	-3.24443	6.44645	-0.113596	3.1611	27.9562	5.03248
10E_M_1673	0.00489032	0.726583	0.0173424	0.645914	2233106	10E_190627	49844	26099	TRUE	CA-3	HPF	CA1-3	Exc	CA1	CA1 Chrm3	-28.248	-16.2988	24.8821	-10.1032	16.3155	-44.6652	-1.00509	5.65368	0.105272	-0.935553	12.4455	-17.2128
10E_M_1674	0.006412	0.752928	0.0279589	0.657958	2335144	10E_190627	50301	26141	TRUE	CA-3	HPF	CA1-3	Exc	CA3	CA3 Cadm2	-33.6913	-7.39908	22.6195	20.0989	46.5679	-14.4046	-2.62589	12.2661	10.8325	-4.27058	28.8774	2.13054
10E_M_1675	0.00631159	0.746199	0.0256999	0.631207	1786475	10E_190627	48185	26011	TRUE	CA-3	HPF	CA1-3	Exc	CA3	CA3 Cadm2	-32.9134	-8.09664	22.452	19.299	42.1253	-15.211	-4.21599	12.0669	8.97987	-0.888733	25.1682	13.9209
10E_M_1676	0.00656774	0.796651	0.0298511	0.653433	2050501	10E_190627	49329	26116	TRUE	CA-3	HPF	CA1-3	Inh	Unc5c	Unc5c Unc5c	-4.42867	17.089	-6.7696	44.7977	34.6965	-42.1327	2.2695	-7.30339	2.85878	-4.86275	-3.96534	0.672722
10E_M_1677	0.0049269	0.729703	0.0198212	0.633514	1343217	10E_190627	45650	26003	TRUE	CA-3	HPF	CA1-3	Exc	CA1	CA1 Chrm3	-28.3655	-16.6084	25.057	-9.35914	27.325	-46.3578	-0.924662	6.82469	6.75866	-5.53919	-18.1311	13.708
10E_M_1679	0.00491735	0.730828	0.0184551	0.636985	1767200	10E_190627	48232	26084	TRUE	CA-3	HPF	CA1-3	Exc	CA1	CA1 Chrm3	-28.1276	-16.4995	24.9178	-6.02353	16.9489	-45.7033	-0.639683	6.44686	1.40848	-0.602774	10.5811	-8.50684
10E_M_1680	0.00637616	0.751217	0.0281077	0.634767	1668911	10E_190627	47383	25724	TRUE	CA-3	HPF	CA1-3	Exc	CA3	CA3 Cadm2	-33.8445	-8.1698	21.1842	21.9937	43.3746	-10.3625	-3.86982	13.1479	7.2675	-3.21923	17.0161	6.36916
10E_M_1681	0.0066834	0.773709	0.0290801	0.644737	1772670	10E_190627	48028	26087	TRUE	CA-3	HPF	CA1-3	Exc	CA1	CA1 Kif26a	-32.5585	-15.3316	15.6288	-2.69569	42.2299	-40.1621	-5.77769	6.60888	2.0617	6.91669	38.9479	16.7709
10E_M_1682	0.00468023	0.731105	0.0125516	0.632958	2786726	10E_190627	51110	26190	TRUE	CA-3	HPF	CA1-3	Exc	CA1	CA1 Outlier	-29.9632	-14.7693	24.6284	1.81129	27.914	-34.5272	-2.84244	5.56474	7.12417	-1.88284	-6.08341	28.2374
10E_M_1683	0.00556185	0.724091	0.0198074	0.649499	1728943	10E_190627	47790	25920	TRUE	CA-3	HPF	CA1-3	Exc	CA1	CA1 Chrm3	-28.5583	-16.9967	25.4394	-4.69073	17.3762	-43.8437	-0.782253	5.55204	-0.116239	-5.43471	-13.4141	-26.1345
10E_M_1684	0.00627741	0.758349	0.024902	0.646248	1685631	10E_190627	47662	26062	TRUE	CA-3	HPF	CA1-3	Exc	CA3	CA3 Cadm2	-32.8836	-8.53418	22.9169	18.5988	41.8182	-15.802	-4.29062	11.8547	7.97021	-0.307849	23.5306	17.0205
10E_M_1685	0.00389642	0.737562	0.0112555	0.664572	1800469	10E_190627	47061	25306	TRUE	CA-3	HPF	CA1-3	Exc	DG	DG dg-all	-19.2118	10.6267	20.6847	-15.411	-43.5475	-27.9128	-24.2994	-17.341	3.37675	-0.355174	-28.4481	-17.777
10E_M_1686	0.00609173	0.742376	0.026881	0.666525	2416266	10E_190627	50273	26076	TRUE	CA-3	HPF	CA1-3	Exc	CA3	CA3 Cadm2	-33.4193	-8.1189	20.5122	21.6596	42.3032	-10.2953	-4.22193	13.0673	7.32894	-2.16519	18.5569	9.44738
10E_M_1687	0.00478036	0.738594	0.0183814	0.65126	647337	10E_190627	36539	25818	TRUE	CA-3	HPF	CA1-3	Exc	CA1	CA1 Ptprg	-30.4691	-15.6963	22.1353	0.752757	30.1649	-38.6569	-3.08054	6.08933	-1.47161	2.00364	24.1654	4.29379
10E_M_1689	0.00607757	0.754942	0.024542	0.664639	2520071	10E_190627	50616	26167	TRUE	CA-3	HPF	CA1-3	Exc	CA3	CA3 Cadm2	-32.7378	-8.3936	22.6139	18.967	42.1202	-15.7918	-4.20375	11.7497	8.81144	-0.0582233	25.575	16.5505
10E_M_1693	0.00577678	0.750137	0.0255569	0.638125	1501103	10E_190627	46772	26038	TRUE	CA-3	HPF	CA1-3	Exc	CA3	CA3 Cadm2	-33.6872	-7.70059	22.2404	20.9662	43.3378	-12.2306	-3.7775	12.7151	9.06783	-3.87248	23.2943	3.39244
10E_M_1694	0.00480377	0.731772	0.0169941	0.666714	1696160	10E_190627	46853	25542	TRUE	CA-3	HPF	CA1-3	Exc	CA1	CA1 Chrm3	-28.1791	-16.5453	22.8433	-7.03735	25.853	-52.696	-0.266219	7.16841	2.71407	-1.0288	7.38662	-7.86085
10E_M_1697	0.00590578	0.74539	0.0239033	0.668355	1541398	10E_190627	47013	25979	TRUE	CA-3	HPF	CA1-3	Exc	CA3	CA3 Cadm2	-33.9984	-8.50393	20.7649	22.7707	43.8253	-6.06122	-4.19241	14.137	3.65454	-2.89035	5.38007	8.61554
10E_M_1698	0.00537669	0.746283	0.0196045	0.649015	1503807	10E_190627	46741	26036	TRUE	CA-3	HPF	CA1-3	Exc	CA3-St18	CA3-St18 Tead1	-31.7665	-10.0063	22.4862	10.8299	46.0372	-24.062	-5.13333	11.0238	-5.74325	0.866064	3.71385	0.241947
10E_M_1699	0.00628197	0.758378	0.0262212	0.672312	1702774	10E_190627	47869	26045	TRUE	CA-3	HPF	CA1-3	Exc	CA3	CA3 Cadm2	-33.3809	-7.59641	22.538	20.0589	43.7567	-14.0072	-3.58735	12.1938	10.0615	-3.11786	27.3646	6.73327
10E_M_17	0.00571249	0.744826	0.0211646	0.641972	797029	10E_190625	31472	21864	TRUE	CA-3	HPF	CA1-3	Exc	CA1	CA1 Outlier	-29.6996	-14.5871	24.9203	2.72552	29.0448	-33.806	-2.83076	5.33992	7.02773	-0.734368	-2.93403	31.1289
10E_M_1700	0.00826452	0.798338	0.0408806	0.667599	1681721	10E_190627	47882	26045	TRUE	CA-3	HPF	CA1-3	Inh	MGE-Sst	MGE-Sst Ptpre	7.0081	11.5687	8.80958	27.48	-1.28465	-15.6394	-3.46779	5.22753	-2.45408	-20.5429	36.0983	1.23148
10E_M_1701	0.00493285	0.720911	0.018764	0.643736	1628086	10E_190627	47613	26017	TRUE	CA-3	HPF	CA1-3	Exc	CA1	CA1 Chrm3	-28.4442	-16.8564	24.4984	-4.20477	17.0223	-43.8613	-0.650798	5.57226	0.281802	-3.16821	-1.23601	-14.6172
10E_M_1702	0.00617318	0.751577	0.0260427	0.648341	1994939	10E_190627	49233	26075	TRUE	CA-3	HPF	CA1-3	Exc	IG-CA2	IG-CA2 Peak1	-34.249	-7.65752	21.5161	16.9003	48.2292	-16.1345	-1.91821	11.8475	5.18585	5.23801	-24.4222	-12.0162
10E_M_1703	0.00530173	0.727889	0.019208	0.641874	1887328	10E_190627	48330	25928	TRUE	CA-3	HPF	CA1-3	Exc	CA1	CA1 Chrm3	-28.8966	-16.7706	24.1219	-3.57284	17.9434	-42.9815	-1.18515	5.51661	-0.320774	-2.45091	0.602777	-10.7083
10E_M_1704	0.00642826	0.75428	0.0267973	0.636952	1967636	10E_190627	49081	26082	TRUE	CA-3	HPF	CA1-3	Exc	CA3	CA3 Cadm2	-33.1788	-7.71912	22.5812	19.5917	43.7758	-15.0337	-3.63792	11.8442	10.763	-1.85096	29.4376	10.2318
10E_M_1705	0.00519033	0.721302	0.0182804	0.6509	1958508	10E_190627	48897	26031	TRUE	CA-3	HPF	CA1-3	Exc	CA1	CA1 Chrm3	-29.0496	-17.3655	25.5341	-2.08197	26.2623	-44.7111	-0.934067	6.05546	6.48551	-9.73646	-28.3623	18.1107
10E_M_1707	0.00634267	0.745062	0.0261062	0.651928	1568798	10E_190627	45095	25212	TRUE	CA-3	HPF	CA1-3	Exc	Gfra1	Gfra1 Gfra1	-32.8739	-15.9146	15.4583	-2.92748	44.4689	-40.5992	-6.53449	6.10998	-4.46982	3.06511	1.08026	-0.920703
10E_M_1708	0.00651119	0.756701	0.0255631	0.64698	1712357	10E_190627	47159	25703	TRUE	CA-3	HPF	CA1-3	Exc	CA3	CA3 Cadm2	-32.6768	-9.06966	22.9671	17.6215	42.3526	-16.558	-4.05427	11.4128	9.51469	0.100131	27.2793	16.9119
10E_M_1709	0.00452543	0.722693	0.0165124	0.634451	1522693	10E_190627	47158	25984	TRUE	CA-3	HPF	CA1-3	Exc	CA1	CA1 Chrm3	-29.6267	-16.7388	23.4418	-2.61374	23.5869	-39.9203	-1.42224	5.00867	-2.50718	-1.72656	9.45004	-29.187
10E_M_1710	0.00659518	0.755331	0.0287171	0.647648	1884421	10E_190627	47999	25547	TRUE	CA-3	HPF	CA1-3	Exc	CA3	CA3 Cadm2	-33.0001	-8.06237	22.556	19.2808	42.4659	-15.0908	-4.09862	11.9997	9.16165	-0.764272	25.6348	14.1086
10E_M_1712	0.00649457	0.758944	0.0272221	0.631567	2060799	10E_190627	49552	26105	TRUE	CA-3	HPF	CA1-3	Exc	CA3	CA3 Cadm2	-33.7316	-7.45224	22.4591	20.5557	44.6508	-13.4021	-3.3532	12.41	10.5855	-4.30717	28.1358	2.17039
10E_M_1713	0.00523806	0.722592	0.0171845	0.636648	1780683	10E_190627	48161	26087	TRUE	CA-3	HPF	CA1-3	Exc	CA1	CA1 Chrm3	-29.5094	-17.0821	24.4407	-2.89637	23.5231	-40.5383	-1.16608	4.97208	-2.27049	-2.37188	8.68269	-28.604
10E_M_1716	0.00609549	0.779291	0.0233024	0.640398	1897940	10E_190627	49011	26087	TRUE	CA-3	HPF	CA1-3	Exc	CA1	CA1 Ptprg	-31.3032	-14.8218	18.9183	0.797767	35.6921	-39.0856	-4.21531	6.86355	0.726772	4.34682	33.0615	5.99679
10E_M_1717	0.00322341	0.707143	0.00498329	0.626362	1843229	10E_190627	48495	26069	TRUE	CA-3	HPF	CA1-3	NonN	MGC	MGC mgc-all	-26.6587	4.51101	-43.5314	14.5953	-8.42713	48.1439	16.5818	1.75024	6.922	1.11075	3.69433	-0.588446
10E_M_1718	0.00335405	0.699693	0.00488432	0.647717	2308283	10E_190627	49836	26098	TRUE	CA-3	HPF	CA1-3	NonN	OPC	OPC opc-large	-23.8829	6.60924	-36.2249	15.5116	-21.17	7.87965	-7.50277	-7.61499	-0.0396566	1.90276	-2.31575	-1.87383
10E_M_1719	0.0033504	0.720687	0.00513241	0.646488	2286720	10E_190627	50067	26154	TRUE	CA-3	HPF	CA1-3	NonN	OPC	OPC opc-large	-23.6737	6.50559	-36.0919	15.9455	-21.0148	7.56856	-7.53524	-7.30753	-1.15772	1.95305	-3.82364	-3.09177
10E_M_172	0.00561419	0.73055	0.0200645	0.658808	1408416	10E_190625	46157	25947	TRUE	CA-3	HPF	CA1-3	Exc	CA1	CA1 Chrm3	-29.7746	-16.3387	23.0875	-1.22269	28.5267	-41.6236	-1.95335	5.99635	0.0073688	0.0519359	18.5724	-12.1151
10E_M_1721	0.00423958	0.750245	0.0112664	0.581114	807365	10E_190627	24992	16283	TRUE	CA-3	HPF	CA1-3	NonN	ODC	ODC odc-large	-24.1133	9.91087	23.97	-27.8715	-0.673309	2.85953	-5.04116	-2.30619	-6.28066	8.26724	-6.95459	34.0086
10E_M_1722	0.00436637	0.731602	0.0115729	0.619277	2028212	10E_190627	48245	25864	TRUE	CA-3	HPF	CA1-3	NonN	ODC	ODC odc-large	-25.2058	12.5987	29.5543	-30.1552	16.2262	17.8259	-3.36364	2.56572	-0.0655591	7.20858	-19.4212	3.66343
10E_M_1723	0.00454521	0.751977	0.012092	0.653347	2317087	10E_190627	49933	26129	TRUE	CA-3	HPF	CA1-3	NonN	ODC	ODC odc-small	-23.9429	14.6095	34.9426	-26.6544	31.6133	2.52273	-6.45422	5.43428	1.80956	1.80848	7.67154	-8.25586
10E_M_1724	0.00382151	0.750351	0.0056404	0.675727	1829910	10E_190627	44911	24701	TRUE	CA-3	HPF	CA1-3	NonN	MGC	MGC mgc-all	-26.2149	5.04333	-42.4933	15.7742	-12.607	40.0949	13.8155	1.32455	2.97701	3.86594	10.6895	-8.92277
10E_M_1728	0.00507163	0.725339	0.0182971	0.653263	2315365	10E_190627	49794	26044	TRUE	CA-3	HPF	CA1-3	Exc	CA1	CA1 Chrm3	-29.3929	-16.7253	23.8119	-2.98984	24.2531	-39.735	-1.31421	4.97622	-2.01387	-1.47465	10.0768	-28.0419
10E_M_1729	0.00647503	0.757927	0.0275186	0.672628	1801700	10E_190627	45659	24622	TRUE	CA-3	HPF	CA1-3	Exc	CA3	CA3 Cadm2	-33.294	-7.95946	22.7194	19.1707	43.7079	-14.7758	-3.64932	11.9785	10.423	-2.51585	28.3867	8.26942
10E_M_173	0.00400398	0.72581	0.00671772	0.669287	1578639	10E_190625	47139	25981	TRUE	CA-3	HPF	CA1-3	NonN	OPC	OPC opc-large	-23.1365	6.53615	-35.6309	17.1064	-16.5473	4.97061	-7.62169	-5.72187	-1.37154	-0.970037	-2.34979	-10.7699
10E_M_1730	0.00561945	0.731608	0.0212909	0.648599	2121281	10E_190627	49357	26054	TRUE	CA-3	HPF	CA1-3	Exc	CA1	CA1 Chrm3	-27.7596	-16.5085	25.1842	-9.74341	27.5848	-46.6869	-0.883305	6.83072	5.02024	-2.95961	-7.10232	9.94369
10E_M_1731	0.00928517	0.849906	0.0474715	0.601493	929549	10E_190627	26384	18451	TRUE	CA-3	HPF	CA1-3	Inh	PAL-Inh	PAL-Inh Outlier	7.26901	8.51422	-4.65774	25.1012	-8.32833	14.2934	8.65248	11.3376	4.53859	10.41	-7.34383	13.8048
10E_M_1732	0.00461181	0.717769	0.0170058	0.648638	1528993	10E_190627	46733	25715	TRUE	CA-3	HPF	CA1-3	Exc	CA1	CA1 Chrm3	-29.3027	-16.9483	24.3181	-2.60607	24.0177	-40.0617	-1.07812	5.18355	-1.11004	-2.38278	11.2858	-26.0508
10E_M_1733	0.00581899	0.751395	0.0242938	0.651061	2020446	10E_190627	48931	26078	TRUE	CA-3	HPF	CA1-3	Exc	IG-CA2	IG-CA2 Peak1	-34.5316	-7.54703	21.323	16.7635	48.7412	-16.0921	-1.73492	11.9225	4.71665	4.30159	-23.5178	-10.0785
10E_M_1734	0.0056403	0.763867	0.0222805	0.650342	2134905	10E_190627	49594	26019	TRUE	CA-3	HPF	CA1-3	Exc	CA3	CA3 Efnb2	-32.6851	-8.73346	22.8295	17.7532	44.0582	-17.7931	-3.56905	11.0845	12.0454	-0.151114	33.6919	16.2785
10E_M_1735	0.0056713	0.765228	0.0230469	0.651462	1931634	10E_190627	48493	25963	TRUE	CA-3	HPF	CA1-3	Exc	CA1	CA1 Ak5	-30.3269	-15.1026	20.4574	0.0845457	36.7912	-35.5567	-3.10367	7.1611	4.23387	2.43258	8.65519	21.4168
10E_M_1737	0.00669753	0.800241	0.0301817	0.588418	630412	10E_190627	19801	14875	TRUE	CA-3	HPF	CA1-3	Exc	PT-L5	PT-L5 Tenm2	-10.6686	-18.4363	9.32337	-22.8332	-25.2721	25.4035	-5.06578	-2.94678	-12.8937	5.06556	-24.2167	9.23061
10E_M_1738	0.00509647	0.787009	0.0187089	0.653866	1703969	10E_190627	47235	25845	TRUE	CA-3	HPF	CA1-3	Exc	CA1	CA1 Ak5	-31.9901	-13.2424	19.4312	5.32988	38.2904	-28.9702	-4.55698	7.85952	5.044	7.63298	25.7817	33.6187
10E_M_1739	0.00560887	0.737976	0.0243182	0.657166	2014580	10E_190627	49036	26042	TRUE	CA-3	HPF	CA1-3	Exc	CA3	CA3 Cadm2	-33.485	-9.13156	17.8099	24.9884	42.6284	-5.69922	-4.6023	14.3335	3.22506	-1.65189	3.72623	13.4265
10E_M_174	0.00653433	0.757277	0.0269617	0.665913	1673513	10E_190625	47544	26072	TRUE	CA-3	HPF	CA1-3	Exc	CA3	CA3 Cadm2	-33.7596	-7.81823	22.1724	20.9433	44.0805	-12.846	-3.54919	12.5799	9.2525	-3.96007	24.2151	3.07296
10E_M_1740	0.00603512	0.741883	0.0257551	0.663906	2400395	10E_190627	50170	26103	TRUE	CA-3	HPF	CA1-3	Exc	CA3	CA3 Cadm2	-33.612	-8.12709	20.6472	21.8391	43.0235	-10.6573	-3.76827	13.0259	7.85858	-3.48877	18.9121	4.58464
10E_M_1741	0.00598955	0.73882	0.02585	0.655284	2416659	10E_190627	50382	26155	TRUE	CA-3	HPF	CA1-3	Exc	CA3	CA3 Cadm2	-33.5021	-8.5145	19.9675	22.4906	43.0728	-7.68697	-4.30761	13.7474	5.23508	-2.69479	10.6743	7.92478
10E_M_1742	0.00503835	0.722998	0.0189326	0.65012	2513622	10E_190627	50520	26159	TRUE	CA-3	HPF	CA1-3	Exc	CA1	CA1 Chrm3	-29.0757	-16.7868	24.1298	-3.13598	26.6815	-44.4087	-1.12031	5.96854	6.71229	-9.49121	-27.6015	18.3816
10E_M_1744	0.0084778	0.81928	0.0421302	0.641512	1835698	10E_190627	48174	26099	TRUE	CA-3	HPF	CA1-3	Inh	MGE-Sst	MGE-Sst Rxra	6.61243	9.34885	0.675771	21.6365	-6.88606	-16.6038	-2.07457	7.07476	-2.94292	-17.5735	28.6376	6.02371
10E_M_1745	0.00613502	0.770489	0.0255597	0.665987	2018651	10E_190627	48973	26115	TRUE	CA-3	HPF	CA1-3	Exc	CA1	CA1 Ptprg	-31.3384	-15.342	18.4644	-0.301064	37.0874	-40.6925	-4.34964	6.45499	0.824648	6.06676	40.4192	6.89818
10E_M_1746	0.00608143	0.744262	0.0242634	0.664224	2026343	10E_190627	49061	26109	TRUE	CA-3	HPF	CA1-3	Exc	CA3	CA3 Cadm2	-33.7748	-8.76322	20.1283	23.0175	43.3885	-6.50973	-4.30133	14.1818	4.01566	-3.02839	6.91036	7.98766
10E_M_1747	0.00448406	0.735948	0.0161321	0.63823	1310589	10E_190627	45923	26010	TRUE	CA-3	HPF	CA1-3	Exc	CA1	CA1 Ak5	-30.6811	-14.4904	21.4983	2.45997	35.4268	-33.0572	-3.23673	7.87599	4.91425	4.33044	15.9604	23.1315
10E_M_1748	0.00617718	0.752187	0.0268395	0.644709	1655250	10E_190627	48030	26041	TRUE	CA-3	HPF	CA1-3	Exc	Gfra1	Gfra1 Gfra1	-32.984	-16.0567	15.4114	-2.99493	44.6993	-40.8456	-6.54404	6.15553	-3.71609	3.55923	0.303796	-0.734623
10E_M_1749	0.00523978	0.75208	0.0200559	0.638365	1605560	10E_190627	47609	26042	TRUE	CA-3	HPF	CA1-3	Exc	CA1	CA1 Ak5	-29.6768	-15.6473	21.306	-2.29811	30.7033	-44.7111	-2.20073	6.93139	4.53581	1.81971	11.936	17.9825
10E_M_175	0.00655752	0.752156	0.0271558	0.658584	1623890	10E_190625	47289	26085	TRUE	CA-3	HPF	CA1-3	Exc	CA3	CA3 Cadm2	-33.9348	-8.3167	21.4587	22.2856	42.9367	-9.34238	-3.87825	13.4009	6.33967	-3.18428	13.9402	5.88423
10E_M_1750	0.00604787	0.767922	0.025271	0.625437	1686326	10E_190627	47767	26016	TRUE	CA-3	HPF	CA1-3	Exc	CA3	CA3 Efnb2	-32.4162	-10.2283	21.4737	8.49413	43.7041	-19.8228	-3.87627	10.2677	11.538	1.48913	33.8985	20.4883
10E_M_1752	0.00534663	0.747108	0.0180406	0.640507	2632472	10E_190627	51097	26170	TRUE	CA-3	HPF	CA1-3	Exc	CA3	CA3 Cadm2	-35.7109	-10.4423	19.0646	12.6575	46.9252	-18.6421	-4.63601	11.8914	9.62126	-6.06731	25.655	-7.06202
10E_M_1753	0.00584122	0.741374	0.0228401	0.674081	2083836	10E_190627	48567	25821	TRUE	CA-3	HPF	CA1-3	Exc	CA1	CA1 Ak5	-30.554	-14.931	21.764	2.01067	35.0392	-33.1374	-3.09267	7.75597	3.70509	3.60684	3.52353	24.1335
10E_M_1754	0.00790874	0.784119	0.0368853	0.661488	2543439	10E_190627	50827	26122	FALSE
10E_M_1755	0.00574615	0.747106	0.0250889	0.658657	2365732	10E_190627	49772	26087	TRUE	CA-3	HPF	CA1-3	Exc	CA3	CA3 Cadm2	-34.0285	-7.44071	21.7976	20.3597	43.3093	-12.6823	-3.53001	12.4002	9.56097	-3.74963	25.172	3.41977
10E_M_1756	0.00627749	0.751908	0.0274909	0.670055	1931095	10E_190627	47797	25671	TRUE	CA-3	HPF	CA1-3	Exc	CA3	CA3 Cadm2	-33.5893	-7.53772	22.5649	20.343	45.2782	-14.0438	-3.03273	12.272	10.8611	-4.10215	29.0973	2.45231
10E_M_1757	0.0049355	0.765833	0.0203091	0.664063	2315424	10E_190627	50060	26107	TRUE	CA-3	HPF	CA1-3	Exc	CA1	CA1 Ak5	-30.9079	-14.5567	20.3497	2.04862	37.0875	-34.1683	-3.60837	7.49972	6.02356	3.8398	12.9609	24.5709
10E_M_1758	0.00459248	0.717049	0.0177501	0.65678	2154320	10E_190627	48929	25836	TRUE	CA-3	HPF	CA1-3	Exc	CA1	CA1 Chrm3	-29.1594	-16.8911	24.1174	-3.26199	17.0932	-42.7844	-1.13385	5.13804	-2.24888	-2.5995	10.3961	-30.2043
10E_M_1761	0.00656584	0.75532	0.0264159	0.666698	2409958	10E_190627	50294	26144	TRUE	CA-3	HPF	CA1-3	Exc	IG-CA2	IG-CA2 Peak1	-35.038	-7.39963	20.8021	16.522	49.2321	-15.9793	-1.59715	11.9878	4.13463	3.86043	-22.3278	-9.79023
10E_M_1763	0.00498071	0.71612	0.0177023	0.658875	2166394	10E_190627	48821	26002	TRUE	CA-3	HPF	CA1-3	Exc	CA1	CA1 Chrm3	-28.5682	-16.7816	24.1441	-3.67467	13.9113	-46.2836	-0.935904	5.31793	-1.45863	-3.20662	11.5258	-26.944
10E_M_1765	0.00601296	0.764819	0.025794	0.647767	2519599	10E_190627	50507	26130	TRUE	CA-3	HPF	CA1-3	Exc	CA3	CA3 Cadm2	-32.8139	-8.09234	22.6001	19.1961	43.1073	-16.0848	-3.9109	11.6308	10.7764	-1.18339	29.5711	12.3973
10E_M_1766	0.0052384	0.73695	0.0183158	0.662183	2574741	10E_190627	50682	26166	TRUE	CA-3	HPF	CA1-3	Exc	CA1	CA1 Chrm3	-27.5645	-16.2213	24.4006	-9.11656	27.5441	-49.1135	-0.683276	7.53856	3.66769	-0.958976	4.84035	1.91243
10E_M_1767	0.00682013	0.742989	0.0296548	0.637105	1912376	10E_190627	48553	25959	TRUE	CA-3	HPF	CA1-3	Exc	CA3	CA3 Cadm2	-33.7836	-7.95231	21.2922	21.6625	43.597	-10.6968	-3.62069	13.0484	8.38726	-3.72506	20.1737	3.6313
10E_M_1768	0.0053815	0.726649	0.0175691	0.660657	2799980	10E_190627	51086	26100	TRUE	CA-3	HPF	CA1-3	Exc	CA1	CA1 Chrm3	-29.401	-17.0884	24.2448	-3.13242	22.7956	-40.0787	-1.18366	5.04976	-1.67938	-2.13659	9.7499	-25.8627
10E_M_1769	0.00620215	0.823243	0.0272969	0.589481	824020	10E_190627	24351	16896	TRUE	CA-3	HPF	CA1-3	Inh	CGE-Vip	CGE-Vip Ptprm	-1.95473	18.1087	-13.7303	36.2233	-1.33502	5.11855	3.58484	-0.193405	-9.19402	0.579862	-14.162	14.3526
10E_M_1770	0.00479924	0.712791	0.0182641	0.639282	1203324	10E_190627	44804	25823	TRUE	CA-3	HPF	CA1-3	Exc	CA1	CA1 Chrm3	-28.7712	-17.7638	26.6977	-3.0702	25.9815	-45.0807	-0.779695	6.03222	5.9506	-10.0421	-29.8185	17.5032
10E_M_1771	0.005581	0.747885	0.0228848	0.662856	3167578	10E_190627	52086	26193	TRUE	CA-3	HPF	CA1-3	Exc	CA3	CA3 Cadm2	-34.8792	-7.23074	21.758	15.0962	48.7102	-12.464	-2.35602	11.5173	9.30017	-5.51109	24.5459	1.66515
10E_M_1772	0.0043781	0.737001	0.0136226	0.655906	2550623	10E_190627	50651	26138	TRUE	CA-3	HPF	CA1-3	Exc	CA1	CA1 Outlier	-29.9041	-14.6608	24.5579	1.77489	27.9679	-34.5378	-2.8845	5.56971	7.43346	-2.86963	-9.80394	30.4869
10E_M_1773	0.00512639	0.725557	0.0181838	0.633843	1351412	10E_190627	45326	25396	TRUE	CA-3	HPF	CA1-3	Exc	CA1	CA1 Chrm3	-29.4334	-17.3016	25.5238	-2.68242	23.4729	-41.0047	-0.763109	5.14702	-1.47975	-3.83216	-1.79808	-31.8921
10E_M_1775	0.00646673	0.745821	0.0274145	0.614151	1340704	10E_190627	46009	26017	TRUE	CA-3	HPF	CA1-3	Exc	CA3	CA3 Cadm2	-33.8684	-8.13851	21.5872	22.1292	43.2799	-9.35402	-3.96075	13.3881	6.87547	-3.0993	15.7898	6.46443
10E_M_1776	0.00558815	0.761718	0.0213065	0.655149	1424789	10E_190627	46246	25818	TRUE	CA-3	HPF	CA1-3	Exc	CA3-St18	CA3-St18 Tead1	-31.6318	-10.4158	22.2473	10.2187	45.072	-24.7233	-5.27238	10.663	-5.22242	2.49297	0.765766	1.28936
10E_M_1777	0.00694149	0.782739	0.0305456	0.644974	1339943	10E_190627	45862	26053	TRUE	CA-3	HPF	CA1-3	Exc	CA1	CA1 Ak5	-31.0311	-13.9976	19.5854	2.83983	38.3797	-34.0341	-3.86494	7.92638	7.23933	4.01128	11.299	29.8052
10E_M_1778	0.00413911	0.769107	0.013604	0.59569	1070711	10E_190627	31953	20982	FALSE
10E_M_1780	0.00612562	0.757811	0.0269949	0.651426	2354449	10E_190627	50245	26160	TRUE	CA-3	HPF	CA1-3	Exc	IG-CA2	IG-CA2 Peak1	-34.175	-7.68146	21.6754	16.9534	47.4975	-16.1309	-2.29509	11.8732	5.24293	5.89207	-25.1184	-12.6814
10E_M_1782	0.00394465	0.768285	0.00779692	0.664725	749582	10E_190627	37854	25752	TRUE	CA-3	HPF	CA1-3	NonN	ASC	ASC str-hpf	-22.0127	4.56308	-33.1063	24.0033	-19.9063	-18.0706	11.4187	-4.54366	12.2814	3.86879	5.61475	-35.3725
10E_M_1783	0.00804079	0.819596	0.0432658	0.629346	2073914	10E_190627	49464	25998	TRUE	CA-3	HPF	CA1-3	Inh	CGE-Vip	CGE-Vip Ntng1	-2.16277	16.0901	-10.2445	41.791	4.22695	-11.7958	4.06801	1.64412	-7.49679	6.88076	-27.7152	0.00463002
10E_M_1784	0.00647673	0.756622	0.027652	0.66316	2283124	10E_190627	50124	26172	TRUE	CA-3	HPF	CA1-3	Exc	IG-CA2	IG-CA2 Peak1	-34.2828	-7.7368	21.5413	16.7788	48.0511	-16.2913	-1.93875	11.7578	5.11118	5.02864	-24.2049	-11.5926
10E_M_1785	0.00549757	0.752381	0.0204041	0.659547	2242231	10E_190627	49987	26069	TRUE	CA-3	HPF	CA1-3	Exc	CA1	CA1 Ptprg	-29.4343	-15.5794	20.934	-2.90033	32.573	-43.8715	-2.22552	6.84163	1.7897	1.9437	19.1408	-3.49057
10E_M_1786	0.0058003	0.74442	0.0261052	0.648569	2000130	10E_190627	49209	26118	TRUE	CA-3	HPF	CA1-3	Exc	IG-CA2	IG-CA2 Peak1	-34.4495	-7.32758	22.7661	20.3995	48.878	-15.5599	-1.7569	12.1709	5.40184	4.46007	-24.9181	-10.1297
10E_M_1787	0.00610688	0.745145	0.0264322	0.659125	2603108	10E_190627	50795	26153	TRUE	CA-3	HPF	CA1-3	Exc	CA3	CA3 Cadm2	-33.4249	-8.35744	20.1365	21.9819	42.3143	-10.1571	-4.24179	13.0042	6.90976	-1.78631	17.6122	10.1587
10E_M_1788	0.00625193	0.756617	0.0276846	0.65751	2763763	10E_190627	51081	26162	TRUE	CA-3	HPF	CA1-3	Exc	IG-CA2	IG-CA2 Peak1	-34.0477	-7.38027	22.6632	20.5314	48.222	-14.6294	-2.12687	12.3	5.61439	5.08781	-25.5935	-11.024
10E_M_1789	0.00519839	0.728978	0.0187788	0.647642	2683673	10E_190627	51079	26168	TRUE	CA-3	HPF	CA1-3	Exc	CA1	CA1 Chrm3	-27.1687	-16.7501	26.6234	-9.42449	17.2173	-50.8202	0.314817	6.91604	4.1797	-4.02928	-9.33258	0.291242
10E_M_1791	0.00638101	0.75498	0.026311	0.633757	2175261	10E_190627	49762	26068	TRUE	CA-3	HPF	CA1-3	Exc	CA3	CA3 Cadm2	-32.8461	-8.88771	23.064	18.1884	41.5868	-16.2827	-4.32257	11.7671	7.56018	0.365698	23.6779	19.4843
10E_M_1792	0.0056112	0.731406	0.0206233	0.66223	2284892	10E_190627	49509	26119	TRUE	CA-3	HPF	CA1-3	Exc	CA1	CA1 Chrm3	-28.9352	-16.9147	24.2706	-3.61292	13.3529	-48.9705	-0.942192	5.94579	6.63712	-8.33752	-23.9329	15.887
10E_M_1793	0.00558623	0.764408	0.0203458	0.662822	2222700	10E_190627	49772	26062	TRUE	CA-3	HPF	CA1-3	Exc	CA1	CA1 Ptprg	-30.875	-15.0315	20.9668	1.39562	33.4611	-38.1632	-3.59948	6.65022	-0.616746	3.51101	27.3021	6.39613
10E_M_1794	0.00502728	0.743305	0.0201519	0.647505	1705341	10E_190627	48057	26089	TRUE	CA-3	HPF	CA1-3	Exc	CA1	CA1 Ak5	-30.6825	-14.425	21.5639	2.45214	35.285	-32.8527	-3.31791	8.06938	4.86926	4.19853	17.1065	21.0006
10E_M_1796	0.00663428	0.785879	0.0287905	0.5828	843813	10E_190627	25169	17460	TRUE	CA-3	HPF	CA1-3	Exc	DG-po	DG-po Bcl11a	-33.9974	-11.4518	18.3661	10.6013	51.5597	-23.0601	-2.98173	11.5014	-6.22107	17.3705	-1.30595	-5.61205
10E_M_1798	0.00576316	0.767795	0.023064	0.6474	1976942	10E_190627	49043	26052	TRUE	CA-3	HPF	CA1-3	Exc	CA3-St18	CA3-St18 Nuak1	-31.6913	-11.2704	22.2123	8.65932	42.6234	-25.951	-5.3133	9.68089	0.820651	1.28268	-3.52701	-8.61703
10E_M_1799	0.0049982	0.754955	0.0156403	0.65451	3440529	10E_190627	52222	26213	FALSE
10E_M_18	0.00674658	0.762573	0.02866	0.659157	1393119	10E_190625	45820	25895	TRUE	CA-3	HPF	CA1-3	Exc	CA3	CA3 Cadm2	-33.7619	-7.53045	22.895	20.4795	45.489	-13.7601	-3.02357	12.3007	10.7697	-4.59408	29.1988	0.0669007
10E_M_180	0.00647334	0.748009	0.0268423	0.666414	632587	10E_190625	36607	25755	TRUE	CA-3	HPF	CA1-3	Exc	CA3	CA3 Cadm2	-34.869	-8.25504	23.208	23.9004	45.8699	-8.05671	-3.49536	13.9483	5.36308	-3.24918	10.0428	3.3295
10E_M_1800	0.0054432	0.729932	0.0189795	0.656643	1839284	10E_190627	48563	26047	TRUE	CA-3	HPF	CA1-3	Exc	CA1	CA1 Chrm3	-28.6488	-17.0714	25.0934	-5.02989	20.8609	-41.3664	-0.352946	5.5075	0.148825	-1.77729	8.25994	-14.8535
10E_M_1801	0.0056933	0.772409	0.0209337	0.654078	1800057	10E_190627	48320	26000	TRUE	CA-3	HPF	CA1-3	Exc	CA3-St18	CA3-St18 Tead1	-31.9123	-10.8459	21.8092	9.21209	43.9466	-23.5253	-4.81324	10.288	-4.33122	0.841756	2.85978	-3.07943
10E_M_1803	0.00535187	0.761648	0.0209125	0.644224	1353933	10E_190627	45964	25887	TRUE	CA-3	HPF	CA1-3	Exc	CA1	CA1 Ak5	-31.0736	-13.8894	20.6392	3.43774	36.0309	-32.1787	-3.94263	8.28446	4.91534	5.12281	19.7511	22.3878
10E_M_1804	0.0052005	0.726001	0.0196395	0.447036	1339146	10E_190627	45606	25892	FALSE
10E_M_1805	0.00605849	0.755052	0.0248679	0.627923	1410576	10E_190627	46668	26055	TRUE	CA-3	HPF	CA1-3	Exc	CA3	CA3 Cadm2	-32.808	-8.4376	22.8145	18.6476	41.9076	-15.7514	-4.32364	11.9421	8.68262	-0.305978	24.7553	16.3858
10E_M_1807	0.0053144	0.73909	0.0188975	0.609672	1170589	10E_190627	44553	25913	TRUE	CA-3	HPF	CA1-3	Exc	CA1	CA1 Chrm3	-30.3611	-15.5567	22.7207	0.945774	30.9623	-39.8803	-3.03883	6.75295	3.21996	3.17654	-21.2416	25.1065
10E_M_1808	0.00534127	0.752276	0.0186179	0.649422	1256148	10E_190627	45231	25861	TRUE	CA-3	HPF	CA1-3	Exc	CA1	CA1 Ak5	-30.9584	-14.0681	21.0702	3.01563	36.2846	-32.6265	-3.73041	8.05567	5.58562	4.98976	16.9687	24.9532
10E_M_1809	0.00531222	0.718593	0.0175092	0.635643	1399351	10E_190627	46303	25989	TRUE	CA-3	HPF	CA1-3	Exc	CA1	CA1 Chrm3	-29.4072	-17.2309	25.9195	-1.83522	23.5593	-41.221	-0.84442	5.01866	-2.58991	-3.65462	6.59444	-31.3333
10E_M_181	0.00654153	0.755989	0.0261728	0.671622	1945612	10E_190625	48934	26114	TRUE	CA-3	HPF	CA1-3	Exc	IG-CA2	IG-CA2 Peak1	-35.4114	-7.45696	20.3559	16.3517	50.6238	-15.6111	-1.09708	12.1971	2.34832	2.70807	-16.1409	-7.66602
10E_M_1810	0.00396713	0.746347	0.01148	0.640637	1387006	10E_190627	45922	25979	TRUE	CA-3	HPF	CA1-3	NonN	ODC	ODC odc-large	-23.8311	13.3333	31.3721	-26.1378	21.5862	-1.01729	-7.08465	3.7044	-0.0995145	2.29509	1.87415	4.20156
10E_M_1812	0.00345261	0.710305	0.0052789	0.64752	1644738	10E_190627	46862	25769	TRUE	CA-3	HPF	CA1-3	NonN	MGC	MGC mgc-all	-27.4084	4.63707	-44.933	14.0098	-4.3945	46.6078	16.1655	2.84656	6.00521	-0.367578	-0.800841	1.29157
10E_M_1813	0.00411382	0.741868	0.0114451	0.635051	1874210	10E_190627	48748	26115	TRUE	CA-3	HPF	CA1-3	NonN	ODC	ODC odc-small	-23.7492	14.1395	33.7525	-26.1971	27.3517	-2.22989	-7.46364	4.42632	1.67984	-0.366256	14.9252	-6.89078
10E_M_1814	0.00415488	0.742864	0.0105869	0.650275	1769609	10E_190627	47802	25984	TRUE	CA-3	HPF	CA1-3	NonN	ODC	ODC odc-large	-24.1658	12.2611	28.4045	-27.2966	9.91968	2.80641	-6.04793	1.07128	-2.80246	4.83985	-2.44975	15.2957
10E_M_1815	0.00386568	0.703307	0.00593736	0.633083	1693028	10E_190627	47295	25976	TRUE	CA-3	HPF	CA1-3	NonN	OPC	OPC opc-large	-24.2261	6.83134	-35.8825	15.0965	-21.7962	9.39481	-6.89291	-7.80148	-0.307438	2.27473	-2.44684	-2.04072
10E_M_1816	0.004101	0.749087	0.00832455	0.652211	1814332	10E_190627	48337	26047	TRUE	CA-3	HPF	CA1-3	NonN	ASC	ASC str-hpf	-21.3205	2.82171	-31.2572	28.7332	1.56728	-28.8798	7.69902	-8.19225	6.08831	-0.233106	-11.6592	-5.47158
10E_M_1817	0.00483918	0.738953	0.0129985	0.641335	1620544	10E_190627	45318	25425	TRUE	CA-3	HPF	CA1-3	NonN	ODC	ODC odc-small	-24.9886	14.0278	33.542	-29.3419	33.7247	9.3242	-5.51427	5.54586	4.45907	-0.659334	18.5453	-20.2202
10E_M_1818	0.00481209	0.740019	0.0190407	0.653494	1999080	10E_190627	48956	26112	TRUE	CA-3	HPF	CA1-3	Exc	CA3-St18	CA3-St18 Tead1	-31.8116	-9.87524	22.5999	10.9263	46.4968	-24.3223	-5.25658	11.1787	-7.4071	1.60466	4.80816	2.39467
10E_M_1819	0.00503601	0.725381	0.0187647	0.65408	2525854	10E_190627	50499	26072	TRUE	CA-3	HPF	CA1-3	Exc	CA1	CA1 Chrm3	-28.1895	-16.3792	25.0424	-10.0779	14.5758	-45.7754	-0.948963	5.65519	-0.0231633	-1.16043	12.8276	-16.7129
10E_M_182	0.00606187	0.756908	0.0232044	0.662574	539452	10E_190625	34384	25829	TRUE	CA-3	HPF	CA1-3	Exc	CA1	CA1 Chrm3	-29.4707	-15.8771	24.1334	0.81876	29.2273	-43.1283	-1.74109	6.73426	4.84435	0.758942	7.53125	14.5849
10E_M_1820	0.00540257	0.733074	0.0209826	0.649253	2312850	10E_190627	49911	26102	TRUE	CA-3	HPF	CA1-3	Exc	CA1	CA1 Chrm3	-28.2582	-16.6302	25.7931	-9.94017	13.6028	-48.6563	-0.965068	6.20438	6.83871	-7.37165	-21.7787	14.9649
10E_M_1822	0.00437794	0.712854	0.0106083	0.608967	1147449	10E_190627	31795	20227	TRUE	CA-3	HPF	CA1-3	NonN	MGC	MGC mgc-all	-25.7506	5.06524	-41.7429	14.8993	-10.2064	36.9857	13.3252	1.27125	1.96806	2.39995	7.25492	-9.53573
10E_M_1824	0.00532211	0.726683	0.0187916	0.659901	2055121	10E_190627	49151	25998	TRUE	CA-3	HPF	CA1-3	Exc	CA1	CA1 Chrm3	-27.9871	-16.4715	25.1195	-9.69057	16.8694	-46.1569	-0.422868	6.24917	1.05017	-1.83122	3.53934	-13.1387
10E_M_1825	0.00531017	0.757489	0.0226528	0.649649	2056419	10E_190627	48942	25842	TRUE	CA-3	HPF	CA1-3	Exc	CA1	CA1 Ak5	-30.4254	-14.6266	19.9261	1.40818	37.2242	-35.1358	-3.23651	7.60138	5.78903	3.2358	11.4667	23.7607
10E_M_1826	0.00511431	0.735595	0.0191991	0.645204	2422869	10E_190627	50264	26165	TRUE	CA-3	HPF	CA1-3	Exc	CA1	CA1 Ak5	-29.1376	-16.6584	23.1359	-3.05371	27.8113	-45.2856	-1.45315	6.63657	4.51775	1.80379	12.6407	17.8912
10E_M_1827	0.00622402	0.755122	0.0263075	0.643789	2632680	10E_190627	50776	26141	TRUE	CA-3	HPF	CA1-3	Exc	IG-CA2	IG-CA2 Peak1	-34.1416	-7.36231	22.5686	20.6265	48.2863	-14.4499	-2.01292	12.4296	5.73192	4.78016	-25.2922	-10.7625
10E_M_1828	0.00525262	0.731036	0.0194033	0.634659	2691782	10E_190627	50935	26167	TRUE	CA-3	HPF	CA1-3	Exc	CA1	CA1 Chrm3	-27.3914	-16.4777	25.7608	-9.80692	15.0298	-48.2238	-0.420583	6.78281	3.64372	-2.77643	-5.24768	-3.4661
10E_M_1829	0.00612677	0.764676	0.0260029	0.647238	2437699	10E_190627	50254	26043	TRUE	CA-3	HPF	CA1-3	Exc	CA3	CA3 Cadm2	-32.8307	-8.15595	22.7186	18.9583	44.4337	-16.0668	-3.37788	11.6217	11.6521	-1.4859	32.1033	12.1184
10E_M_1830	0.00563728	0.733903	0.0205809	0.613857	1992780	10E_190627	48960	26141	TRUE	CA-3	HPF	CA1-3	Exc	CA1	CA1 Chrm3	-28.1808	-15.7509	22.7413	-8.50285	27.69	-49.9075	-0.940887	7.66367	4.85284	-0.439018	5.46989	7.72061
10E_M_1831	0.00605502	0.758005	0.0247991	0.650947	2217848	10E_190627	49656	26151	TRUE	CA-3	HPF	CA1-3	Exc	CA1	CA1 Kif26a	-32.6341	-15.6215	15.5291	-2.83193	42.6455	-40.3028	-6.05518	6.39003	1.9748	7.51137	40.2108	17.0733
10E_M_1832	0.00535397	0.726031	0.0184743	0.646138	2080894	10E_190627	49228	26152	TRUE	CA-3	HPF	CA1-3	Exc	CA1	CA1 Chrm3	-27.4397	-16.6068	26.3159	-9.07697	16.7864	-46.3569	-0.252619	6.59584	2.11541	-1.6646	5.97069	-9.73514
10E_M_1833	0.00569654	0.735909	0.0254387	0.653162	1645543	10E_190627	47319	26080	TRUE	CA-3	HPF	CA1-3	Exc	CA3	CA3 Cadm2	-33.76	-8.69915	20.0499	23.0598	43.586	-7.40436	-4.09235	13.9452	5.04152	-3.22635	9.94139	6.88845
10E_M_1834	0.00609365	0.765179	0.0269145	0.658651	2030181	10E_190627	49182	26159	TRUE	CA-3	HPF	CA1-3	Exc	CA1	CA1 Kif26a	-32.5026	-15.4467	15.5373	-2.81738	42.3799	-40.2125	-5.85034	6.5034	1.92166	7.57987	40.0246	17.0013
10E_M_1835	0.00512	0.751993	0.0192753	0.654652	1827108	10E_190627	47322	25609	TRUE	CA-3	HPF	CA1-3	Exc	CA3-St18	CA3-St18 Tead1	-31.5047	-10.4241	22.4283	10.3267	44.9954	-25.9367	-5.62369	10.4791	-3.47952	4.35081	-2.61094	2.06598
10E_M_1837	0.00548915	0.725342	0.0197877	0.631807	1529959	10E_190627	46502	26010	TRUE	CA-3	HPF	CA1-3	Exc	CA1	CA1 Chrm3	-28.1567	-16.3774	23.9665	-6.21309	17.471	-45.8356	-0.748791	6.40194	0.951386	-2.32843	1.78058	-13.5298
10E_M_1838	0.00457047	0.743519	0.0127324	0.658793	1793036	10E_190627	47943	26060	TRUE	CA-3	HPF	CA1-3	Exc	IG-CA2	IG-CA2 Chrm3	-36.5116	-10.1649	17.1937	13.0689	56.4372	-20.0932	0.520587	13.4282	-8.7935	4.60344	11.4194	3.86871
10E_M_1839	0.00628216	0.755938	0.0245092	0.660749	1675457	10E_190627	47182	25743	TRUE	CA-3	HPF	CA1-3	Exc	CA3	CA3 Cadm2	-32.6668	-8.67678	22.876	18.0796	43.2566	-16.8682	-3.88853	11.4013	10.3768	-0.344746	29.1121	14.9526
10E_M_1841	0.00636067	0.762154	0.0274936	0.655446	1860623	10E_190627	48694	26074	TRUE	CA-3	HPF	CA1-3	Exc	CA3	CA3 Cadm2	-33.2	-7.7315	22.6765	19.4275	44.8123	-15.4865	-3.23498	11.7944	11.7873	-2.58676	32.3935	8.80622
10E_M_1842	0.00540141	0.764427	0.0208731	0.653166	2088860	10E_190627	49441	26129	TRUE	CA-3	HPF	CA1-3	Exc	CA3-St18	CA3-St18 Tead1	-31.6169	-10.5802	22.1761	9.94199	44.8208	-24.3302	-5.29857	10.5799	-5.08957	2.06337	1.2986	0.266296
10E_M_1843	0.0050623	0.741996	0.0192651	0.638393	1969028	10E_190627	48873	26124	TRUE	CA-3	HPF	CA1-3	Exc	CA1	CA1 Ak5	-30.705	-14.5382	21.637	2.38252	35.152	-32.897	-3.36856	7.86487	4.24997	4.36749	18.0763	19.7444
10E_M_1844	0.00525464	0.728058	0.0197711	0.642109	1817694	10E_190627	48356	26106	TRUE	CA-3	HPF	CA1-3	Exc	CA1	CA1 Chrm3	-27.9923	-16.2444	24.3182	-9.26913	18.9365	-46.9353	-0.901096	6.8186	2.50732	-1.59402	-2.27773	-6.05877
10E_M_1845	0.00574267	0.72356	0.0210122	0.626366	1564165	10E_190627	46944	25951	TRUE	CA-3	HPF	CA1-3	Exc	CA1	CA1 Chrm3	-27.8839	-16.3583	25.5124	-9.96149	14.9941	-45.3716	-1.21142	6.04935	2.44797	-2.42096	-2.01829	-6.51328
10E_M_1846	0.00602423	0.761471	0.0220884	0.661877	1677627	10E_190627	47453	25928	TRUE	CA-3	HPF	CA1-3	Exc	CA3	CA3 Efnb2	-32.5094	-10.5677	20.698	8.60032	42.255	-19.9045	-4.14636	10.6403	8.46429	1.99969	26.2138	24.2551
10E_M_1847	0.00537624	0.718784	0.0183821	0.65861	1598198	10E_190627	46972	25945	TRUE	CA-3	HPF	CA1-3	Exc	CA1	CA1 Chrm3	-29.0976	-17.2518	26.1861	-3.01783	21.6205	-41.039	-0.417167	4.96836	-1.35058	-2.84107	7.59304	-25.7402
10E_M_1848	0.00568512	0.762368	0.0251587	0.681447	2632004	10E_190627	51071	26174	TRUE	CA-3	HPF	CA1-3	Exc	CA3	CA3 Cadm2	-33.1586	-8.87745	22.425	16.8857	41.0849	-18.7727	-4.08223	11.3598	7.7915	-1.13701	21.3627	14.7281
10E_M_1849	0.00572084	0.739096	0.0243577	0.671891	1614584	10E_190627	47491	25924	TRUE	CA-3	HPF	CA1-3	Exc	CA3	CA3 Cadm2	-33.8593	-8.30178	20.7583	22.3465	43.1398	-8.66275	-4.03239	13.547	6.42032	-3.05055	14.1742	6.71019
10E_M_1850	0.00552599	0.755021	0.0221253	0.68098	2351094	10E_190627	49776	26120	TRUE	CA-3	HPF	CA1-3	Exc	CA3	CA3 Cadm2	-33.6173	-9.24325	18.5789	30.3567	41.4644	-8.66486	-4.39172	13.3694	6.20133	-2.03052	13.9238	9.96344
10E_M_1852	0.00607782	0.789048	0.0246654	0.597163	580914	10E_190627	20175	14878	TRUE	CA-3	HPF	CA1-3	Exc	DG-po	DG-po Bcl11a	-33.6053	-11.8718	18.2285	10.4367	51.7805	-23.0975	-2.8275	11.3114	-5.83933	16.6747	-1.43849	-5.97966
10E_M_1853	0.00585976	0.765339	0.0224048	0.65629	1578728	10E_190627	47230	26074	TRUE	CA-3	HPF	CA1-3	Exc	CA3-St18	CA3-St18 Tead1	-31.6273	-10.9542	22.297	9.34883	43.2735	-25.4962	-5.3525	9.97945	-1.21723	0.772959	-1.79321	-6.437
10E_M_1854	0.00672383	0.753283	0.0272924	0.672057	1560439	10E_190627	46803	25947	TRUE	CA-3	HPF	CA1-3	Exc	CA3	CA3 Cadm2	-33.2108	-8.01878	22.3386	19.7448	42.6773	-13.8068	-4.0544	12.3594	8.8713	-2.02744	23.6123	9.6406
10E_M_1855	0.00727632	0.750974	0.0309116	0.666445	1408581	10E_190627	45954	25913	TRUE	CA-3	HPF	CA1-3	Exc	Gfra1	Gfra1 Gfra1	-32.9499	-15.9816	15.4189	-2.98114	44.7068	-40.6856	-6.60595	6.05125	-4.37639	3.99662	1.39735	3.16895
10E_M_1856	0.00526049	0.749442	0.0219099	0.655981	1890279	10E_190627	48903	26081	TRUE	CA-3	HPF	CA1-3	Exc	CA1	CA1 Chrm3	-29.1453	-15.903	21.6337	-3.88344	29.5921	-45.6505	-1.80042	6.77757	7.5948	-5.84946	-17.7103	18.7222
10E_M_1859	0.005296	0.7397	0.0188382	0.658768	1914740	10E_190627	47903	25712	TRUE	CA-3	HPF	CA1-3	Exc	CA1	CA1 Chrm3	-28.2096	-16.6084	23.5101	-6.72562	24.36	-50.4327	-0.286475	7.45282	5.41571	-3.08537	-13.1639	8.24382
10E_M_1860	0.00542946	0.724077	0.0188184	0.643338	1763988	10E_190627	47331	25478	TRUE	CA-3	HPF	CA1-3	Exc	CA1	CA1 Chrm3	-30.043	-16.3203	23.3449	0.0526009	30.4784	-40.4777	-2.3569	6.51469	3.47914	2.71395	-22.2751	23.8417
10E_M_1861	0.00549554	0.726847	0.0194686	0.657681	1731455	10E_190627	46199	25262	TRUE	CA-3	HPF	CA1-3	Exc	CA1	CA1 Ptprg	-30.1904	-16.3706	22.4727	-0.913794	28.4642	-40.1436	-2.31042	5.59462	-1.34316	0.836212	23.3142	-15.1378
10E_M_1862	0.00527903	0.732873	0.0180003	0.658813	1941279	10E_190627	48704	26090	TRUE	CA-3	HPF	CA1-3	Exc	CA1	CA1 Chrm3	-27.9676	-16.2121	23.4031	-7.82894	27.0168	-52.0598	-0.561019	7.0578	2.47753	-0.770249	8.47585	-7.05769
10E_M_1863	0.00485317	0.726375	0.0194282	0.664465	1770612	10E_190627	48149	26084	TRUE	CA-3	HPF	CA1-3	Exc	CA1	CA1 Chrm3	-29.4445	-16.3529	22.7568	-3.00526	25.4888	-40.3933	-1.50365	5.56237	-0.525908	-1.95417	1.62566	-9.41755
10E_M_1865	0.00500432	0.727095	0.0184822	0.662291	2161267	10E_190627	49691	26117	TRUE	CA-3	HPF	CA1-3	Exc	CA1	CA1 Chrm3	-28.3456	-16.7414	26.1515	-10.205	16.974	-43.514	-0.863791	5.44069	-0.0776025	-4.32173	-3.06438	-23.0636
10E_M_1866	0.0061706	0.757843	0.027259	0.652339	2052772	10E_190627	49375	26117	TRUE	CA-3	HPF	CA1-3	Exc	CA3	CA3 Cadm2	-33.6114	-7.42978	22.5114	20.2866	44.5963	-14.0702	-3.30418	12.242	10.329	-3.70987	27.7294	3.87631
10E_M_1867	0.00603726	0.736415	0.0235774	0.641297	1334986	10E_190627	43860	24835	TRUE	CA-3	HPF	CA1-3	Exc	CA3	CA3 Cadm2	-34.306	-8.65356	21.8097	23.86	44.8963	-8.20957	-3.64887	13.8486	5.7469	-4.34167	11.555	1.77389
10E_M_1868	0.00566116	0.726853	0.0201152	0.671841	1873083	10E_190627	48451	26039	TRUE	CA-3	HPF	CA1-3	Exc	CA1	CA1 Chrm3	-28.8177	-16.5132	23.3091	-3.72314	25.8868	-41.4584	-1.16628	5.98873	0.467643	-0.784977	15.7105	-12.7744
10E_M_187	0.00543116	0.744372	0.0200969	0.655878	1278703	10E_190625	44306	25462	TRUE	CA-3	HPF	CA1-3	Exc	CA1	CA1 Chrm3	-28.6453	-15.8946	21.2414	-6.48543	26.1202	-50.9768	-1.10431	7.70952	4.74223	-0.348375	4.18908	6.78343
10E_M_1870	0.00562534	0.739048	0.0233566	0.651132	2239296	10E_190627	50059	26056	TRUE	CA-3	HPF	CA1-3	Exc	CA3	CA3 Cadm2	-33.4389	-8.76438	19.6871	22.3874	42.6684	-6.69053	-4.50649	13.8818	4.26255	-1.96876	6.75367	11.1978
10E_M_1871	0.0060383	0.751293	0.0254658	0.646235	2042351	10E_190627	49416	26122	TRUE	CA-3	HPF	CA1-3	Exc	CA1	CA1 Ak5	-29.9281	-15.1696	19.9331	-1.24267	30.8406	-45.1837	-2.59571	7.33606	5.86118	2.23939	8.67949	18.8312
10E_M_1872	0.00540061	0.732067	0.0201109	0.650712	2149222	10E_190627	49612	26119	TRUE	CA-3	HPF	CA1-3	Exc	CA1	CA1 Chrm3	-29.4775	-16.7339	23.7823	-3.00581	24.8348	-39.871	-1.48595	5.17622	-2.22544	-2.01405	11.0085	-29.5992
10E_M_1873	0.00601865	0.761936	0.0254012	0.638411	2170839	10E_190627	49764	26125	TRUE	CA-3	HPF	CA1-3	Exc	CA3	CA3 Cadm2	-33.1611	-7.6929	22.5697	19.5969	44.1824	-15.0076	-3.38536	11.8424	10.967	-2.63622	30.0552	7.60756
10E_M_1874	0.00527395	0.722062	0.0182885	0.663902	1920309	10E_190627	48112	25632	TRUE	CA-3	HPF	CA1-3	Exc	CA1	CA1 Chrm3	-27.8693	-17.3189	26.3151	-6.66073	17.5891	-47.5007	0.170282	6.27283	1.54046	-2.37332	4.41361	-14.0243
10E_M_1875	0.00548998	0.740235	0.0193317	0.620012	1808877	10E_190627	48430	26018	TRUE	CA-3	HPF	CA1-3	Exc	CA1	CA1 Ptprg	-29.702	-15.6288	21.2036	-2.51115	32.365	-42.9673	-2.37172	6.58432	0.734327	1.99648	22.1392	-6.1781
10E_M_1876	0.00620895	0.75193	0.0230382	0.662333	2390542	10E_190627	50473	26183	TRUE	CA-3	HPF	CA1-3	Exc	CA1	CA1 Chrm3	-28.526	-15.6457	21.0164	-4.87013	28.4014	-49.5259	-1.27812	7.48805	4.60539	0.159605	6.45968	8.41977
10E_M_1877	0.00669422	0.771753	0.0277204	0.655231	1844059	10E_190627	48598	26105	TRUE	CA-3	HPF	CA1-3	Exc	CA3	CA3 Cadm2	-33.5584	-7.63944	22.7594	19.7004	46.7969	-15.2412	-2.58926	12.1698	11.2798	-4.32199	30.4762	1.3094
10E_M_1878	0.00505186	0.771767	0.0215587	0.653947	1916876	10E_190627	48703	26113	TRUE	CA-3	HPF	CA1-3	Exc	CA3-St18	CA3-St18 Tead1	-32.5259	-11.1394	20.537	8.45618	42.4341	-21.3151	-4.38738	10.224	-7.64314	-3.57036	10.7135	-4.6981
10E_M_1879	0.00505182	0.735053	0.0192478	0.659807	2614923	10E_190627	50780	26170	TRUE	CA-3	HPF	CA1-3	Exc	CA1	CA1 Chrm3	-29.5353	-16.6964	23.6087	-2.67977	27.5896	-44.1516	-1.81362	6.33816	7.95615	-8.15459	-21.7829	21.0266
10E_M_188	0.00526353	0.718112	0.0180152	0.666506	1501693	10E_190625	46699	26024	TRUE	CA-3	HPF	CA1-3	Exc	CA1	CA1 Chrm3	-29.0229	-16.961	24.9638	-3.36752	21.3784	-40.5791	-0.558939	5.42313	-0.475678	-3.40565	-2.49624	-23.5247
10E_M_1880	0.00503981	0.745047	0.0195082	0.659922	2571930	10E_190627	50524	26073	TRUE	CA-3	HPF	CA1-3	Exc	CA1	CA1 Ptprg	-30.3207	-15.9329	21.6634	-1.57566	32.2176	-39.353	-2.80796	5.92542	-0.942472	2.3048	26.6441	2.63195
10E_M_1882	0.00701027	0.816145	0.032605	0.665361	2399546	10E_190627	50401	26165	TRUE	CA-3	HPF	CA1-3	Exc	NP-L6	NP-L6 Cntnap4	13.9647	-23.4569	37.8	25.806	-37.3662	4.24411	-17.6068	1.21176	0.11939	-8.01719	36.8266	-3.69606
10E_M_1883	0.00524984	0.721554	0.0183287	0.667714	2207171	10E_190627	49754	26141	TRUE	CA-3	HPF	CA1-3	Exc	CA1	CA1 Chrm3	-29.1978	-17.0708	24.831	-2.00975	26.6014	-44.4134	-1.30644	6.12886	7.02769	-9.49058	-27.6251	19.0628
10E_M_1884	0.00557822	0.757874	0.0206201	0.670694	2318838	10E_190627	49883	26099	TRUE	CA-3	HPF	CA1-3	Exc	CA3-St18	CA3-St18 Tead1	-31.5257	-10.5504	22.4562	10.1619	44.8852	-25.1146	-5.41219	10.5207	-4.50019	3.12722	-0.875781	1.17623
10E_M_1885	0.00550134	0.739922	0.0239524	0.649262	1899873	10E_190627	48742	25991	TRUE	CA-3	HPF	CA1-3	Exc	Gfra1	Gfra1 Gfra1	-32.8776	-16.1366	15.4024	-3.01042	44.7776	-40.9571	-6.62323	6.20342	-2.94654	1.31189	0.432952	-2.22534
10E_M_1886	0.00483793	0.725271	0.0176544	0.653816	2277909	10E_190627	49930	26098	TRUE	CA-3	HPF	CA1-3	Exc	CA1	CA1 Chrm3	-27.8675	-16.7559	26.8182	-8.97086	16.2737	-45.5309	-0.602216	5.96784	2.05261	-1.91373	5.43956	-10.0313
10E_M_1887	0.00489477	0.759174	0.0173916	0.64111	2324103	10E_190627	49862	25937	TRUE	CA-3	HPF	CA1-3	Exc	CA1	CA1 Ak5	-30.7944	-14.4617	21.1654	2.18115	35.8478	-33.3474	-3.42434	7.55076	5.5658	4.50989	15.5147	24.2879
10E_M_1888	0.00522881	0.722524	0.0183447	0.655065	2283545	10E_190627	50089	26148	TRUE	CA-3	HPF	CA1-3	Exc	CA1	CA1 Chrm3	-28.2167	-17.2334	26.0948	-5.01153	20.4156	-41.2826	-0.328036	5.36631	-0.867051	-4.49027	-1.85362	-25.0825
10E_M_1889	0.00527949	0.718611	0.0184119	0.628036	1693891	10E_190627	46793	25631	TRUE	CA-3	HPF	CA1-3	Exc	CA1	CA1 Chrm3	-29.1542	-16.3355	22.6564	-3.28496	22.0285	-39.8653	-1.34021	5.57598	-0.433506	-0.492317	14.3018	-18.3473
10E_M_189	0.0058232	0.775925	0.0213255	0.663458	1641608	10E_190625	45902	25188	TRUE	CA-3	HPF	CA1-3	Exc	CA3	CA3 Efnb2	-32.4881	-11.5927	20.5599	7.9528	41.8345	-20.9766	-4.14975	9.92579	8.49392	2.75142	26.5947	25.9449
10E_M_1891	0.00642607	0.738065	0.0245323	0.649465	2066677	10E_190627	49490	26138	TRUE	CA-3	HPF	CA1-3	Exc	CA3	CA3 Cadm2	-33.7037	-8.85385	19.5571	23.1189	43.0604	-6.6742	-4.46481	14.1343	3.8345	-2.0505	5.73225	11.6522
10E_M_1893	0.00611141	0.749953	0.02635	0.652657	1794291	10E_190627	48351	25909	TRUE	CA-3	HPF	CA1-3	Exc	CA3	CA3 Cadm2	-33.5584	-7.72733	21.9434	20.7789	42.6976	-10.4149	-3.93892	12.882	7.54446	-2.65522	18.586	7.30651
10E_M_1894	0.0046013	0.755118	0.0150172	0.664648	3835063	10E_190627	52584	26259	FALSE
10E_M_1895	0.00561078	0.737868	0.0217971	0.635325	1830493	10E_190627	48545	26078	TRUE	CA-3	HPF	CA1-3	Exc	CA1	CA1 Chrm3	-28.7609	-16.3822	22.9454	-3.4429	28.441	-45.5992	-1.35577	6.35591	3.868	0.968132	9.04965	13.5854
10E_M_1896	0.00530971	0.745371	0.0185527	0.654887	1888510	10E_190627	48872	26017	TRUE	CA-3	HPF	CA1-3	Exc	CA1	CA1 Ptprg	-29.3865	-15.6786	21.0117	-3.27583	32.7988	-43.7742	-1.90864	6.9331	1.66744	0.945677	16.4584	-1.49476
10E_M_1897	0.00542713	0.72677	0.0185339	0.518022	1595473	10E_190627	47320	25954	TRUE	CA-3	HPF	CA1-3	Exc	CA1	CA1 Chrm3	-28.6671	-16.511	23.52	-3.98287	16.2839	-44.604	-1.08022	5.65166	-0.499968	-1.09628	13.0942	-18.6301
10E_M_1898	0.00667926	0.785625	0.0285319	0.65427	3432848	10E_190627	52229	26239	FALSE
10E_M_19	0.00671431	0.758658	0.0284611	0.656698	1487555	10E_190625	46666	25953	TRUE	CA-3	HPF	CA1-3	Exc	CA3	CA3 Cadm2	-33.5833	-7.87919	21.7941	21.0648	42.2001	-10.6277	-3.98709	12.8361	7.69308	-2.25239	19.0721	8.51109
10E_M_190	0.00595212	0.73476	0.0225127	0.662167	1685622	10E_190625	47769	25953	TRUE	CA-3	HPF	CA1-3	Exc	CA3	CA3 Cadm2	-33.9381	-9.56558	18.3007	26.6901	44.0488	-3.13111	-4.4897	15.0919	1.33251	-3.44964	-3.12461	8.20118
10E_M_1900	0.00400543	0.742638	0.011427	0.650594	1647708	10E_190627	47553	26029	TRUE	CA-3	HPF	CA1-3	NonN	ODC	ODC odc-large	-23.5371	13.093	30.6972	-25.3278	23.0979	-2.49047	-7.54177	3.45217	-1.24959	2.73387	2.19968	6.83939
10E_M_1901	0.00335352	0.698013	0.00502133	0.656095	1851507	10E_190627	48665	26108	TRUE	CA-3	HPF	CA1-3	NonN	MGC	MGC mgc-all	-26.9894	4.52021	-43.9647	13.934	-5.56299	47.1227	16.2259	2.49202	6.3967	-0.551073	0.512594	3.20924
10E_M_1902	0.00401403	0.753496	0.0109978	0.65293	1911071	10E_190627	48854	26106	TRUE	CA-3	HPF	CA1-3	NonN	ODC	ODC odc-large	-23.5655	13.539	32.0338	-25.4092	21.864	-4.21676	-8.02687	2.99843	-1.31541	2.46608	2.77331	6.94559
10E_M_1903	0.0035483	0.734873	0.00543346	0.633942	1818465	10E_190627	48155	25937	TRUE	CA-3	HPF	CA1-3	NonN	MGC	MGC mgc-all	-26.3376	4.85398	-42.763	15.4908	-11.9029	41.2443	14.1679	1.2051	3.47611	3.19164	9.30964	-6.94478
10E_M_1904	0.00465304	0.757128	0.0130728	0.651003	1984172	10E_190627	48572	25838	TRUE	CA-3	HPF	CA1-3	NonN	ODC	ODC odc-small	-23.7303	14.1129	33.958	-26.1846	33.764	-3.16468	-7.75023	5.89457	3.20644	-1.39659	22.6854	-12.2424
10E_M_1906	0.00479763	0.760662	0.0134335	0.649362	1597343	10E_190627	45253	25274	TRUE	CA-3	HPF	CA1-3	NonN	ODC	ODC odc-large	-24.2261	13.1991	31.2493	-27.1676	23.2222	3.47883	-6.6865	3.42024	-0.366472	3.70901	-0.466895	3.14868
10E_M_1907	0.00492154	0.77124	0.0137962	0.648748	1673489	10E_190627	46147	25489	TRUE	CA-3	HPF	CA1-3	NonN	ODC	ODC odc-small	-25.0502	14.1543	33.9056	-29.8906	30.4817	7.02607	-5.7633	5.30798	2.95896	1.91912	4.80165	-14.3328
10E_M_1908	0.00627727	0.781954	0.0291084	0.65384	1812526	10E_190627	48411	26106	TRUE	CA-3	HPF	CA1-3	Exc	CA1	CA1 Kif26a	-31.9736	-14.6909	16.9299	-0.950977	39.8923	-38.5609	-5.03045	7.10975	3.60514	6.52366	35.9553	21.825
10E_M_1909	0.00530341	0.738392	0.0197481	0.602295	846674	10E_190627	24356	16417	TRUE	CA-3	HPF	CA1-3	Exc	CA1	CA1 Outlier	-30.2419	-13.7489	24.6446	3.22539	29.832	-32.7177	-3.71044	5.41142	7.71213	-0.605407	-4.6948	33.934
10E_M_1910	0.00516059	0.736215	0.019548	0.647496	2250571	10E_190627	50013	26169	TRUE	CA-3	HPF	CA1-3	Exc	CA1	CA1 Chrm3	-29.1414	-15.8952	21.5111	-3.18431	29.3347	-50.4983	-1.49459	6.65263	1.09911	0.819898	13.8215	-7.21075
10E_M_1911	0.0054054	0.728973	0.0204982	0.650014	2316734	10E_190627	50003	26150	TRUE	CA-3	HPF	CA1-3	Exc	CA1	CA1 Chrm3	-27.8158	-16.9159	26.6615	-8.9983	14.1517	-49.1652	-0.642163	6.49831	6.86869	-6.95301	-21.3743	14.4935
10E_M_1912	0.00577812	0.746115	0.0227308	0.662691	1814879	10E_190627	45980	24779	TRUE	CA-3	HPF	CA1-3	Exc	CA3	CA3 Efnb2	-32.7965	-10.4693	20.1317	9.21412	41.1296	-19.6304	-4.04239	10.9091	7.70434	1.51883	24.4666	23.712
10E_M_1913	0.00506207	0.73033	0.0176426	0.634452	1963662	10E_190627	48963	26020	TRUE	CA-3	HPF	CA1-3	Exc	CA1	CA1 Chrm3	-28.6358	-15.9376	21.4384	-4.34524	28.6141	-50.9096	-1.0467	6.87306	2.13061	0.471945	12.6391	-6.68501
10E_M_1914	0.0053098	0.757281	0.0187134	0.667807	2083345	10E_190627	49315	26011	TRUE	CA-3	HPF	CA1-3	Exc	CA3-St18	CA3-St18 Tead1	-32.0795	-10.6682	21.5785	9.57624	44.4884	-22.9317	-4.76423	10.4886	-6.67535	-1.79221	8.15358	-3.18887
10E_M_1915	0.00689694	0.768454	0.0254976	0.664539	2060597	10E_190627	49206	26037	TRUE	CA-3	HPF	CA1-3	Exc	CA3	CA3 Efnb2	-32.504	-9.86803	21.6258	8.79125	43.9598	-18.864	-3.74288	10.6841	11.701	1.32799	34.4668	19.8816
10E_M_1916	0.00576258	0.74178	0.0249195	0.640264	1688235	10E_190627	47867	26019	TRUE	CA-3	HPF	CA1-3	Exc	CA3	CA3 Cadm2	-33.4054	-7.90993	21.1124	21.0917	42.5729	-10.2911	-4.02396	13.032	7.23661	-2.63274	18.0533	7.1292
10E_M_1917	0.00524897	0.762681	0.0205163	0.650291	2034799	10E_190627	49252	26092	TRUE	CA-3	HPF	CA1-3	Exc	CA3-St18	CA3-St18 Tead1	-31.6209	-11.0093	22.3398	9.16146	43.3038	-25.4357	-5.40588	10.0446	-1.7556	2.85623	-4.15587	-3.22283
10E_M_1918	0.0060096	0.758125	0.0256489	0.633817	1981885	10E_190627	49109	26036	TRUE	CA-3	HPF	CA1-3	Exc	CA3	CA3 Cadm2	-33.1516	-7.7501	22.4954	19.6061	43.2585	-14.3309	-3.858	11.9901	10.1399	-2.61139	27.1583	8.19968
10E_M_1919	0.00516519	0.727663	0.0195892	0.654825	4119388	10E_190627	52702	26223	TRUE	CA-3	HPF	CA1-3	Exc	CA1	CA1 Chrm3	-27.8553	-16.4186	26.1902	-10.2389	13.5697	-48.0294	-0.713554	6.18831	6.58795	-5.29242	-17.6407	14.3427
10E_M_1920	0.00581994	0.789677	0.0235053	0.650179	1919293	10E_190627	48988	26118	TRUE	CA-3	HPF	CA1-3	Exc	CA1	CA1 Ak5	-31.7245	-13.0582	19.9997	4.99468	38.9849	-31.1931	-4.45023	8.51605	6.71504	6.6273	18.2523	34.3599
10E_M_1921	0.00647808	0.74597	0.026821	0.605636	1587905	10E_190627	47159	26001	TRUE	CA-3	HPF	CA1-3	Exc	CA3	CA3 Cadm2	-33.0807	-7.9885	22.1401	19.6762	42.1022	-14.7615	-4.14209	12.2914	8.12249	-1.20012	23.2066	13.5632
10E_M_1922	0.00625272	0.74977	0.0265308	0.651291	1831173	10E_190627	48638	26097	TRUE	CA-3	HPF	CA1-3	Exc	Gfra1	Gfra1 Gfra1	-32.8256	-15.9605	15.4489	-2.94307	44.6122	-40.5715	-6.56729	6.04953	-5.06691	4.03317	1.44129	-0.245406
10E_M_1923	0.0069463	0.777097	0.0312417	0.593761	1617403	10E_190627	47244	25958	TRUE	CA-3	HPF	CA1-3	Exc	PT-L5	PT-L5 Tenm2	-12.3699	-19.9734	12.1225	-26.1101	-33.3117	33.2553	-5.49651	-4.7028	-13.9047	7.36042	-8.17079	-1.13324
10E_M_1924	0.0049582	0.733854	0.019729	0.656856	1781752	10E_190627	48240	26120	TRUE	CA-3	HPF	CA1-3	Exc	CA1	CA1 Ptprg	-29.5236	-16.1148	22.1378	-2.70294	30.221	-43.5683	-1.97487	6.11349	0.120678	0.595469	20.1423	-11.7441
10E_M_1925	0.00510639	0.739212	0.0191629	0.660667	2143321	10E_190627	49619	26092	TRUE	CA-3	HPF	CA1-3	Exc	CA1	CA1 Ptprg	-29.6994	-15.8809	21.4864	-2.47953	31.8339	-42.9298	-2.34164	6.29075	0.332351	1.95666	22.9986	-7.20454
10E_M_1926	0.00611349	0.745386	0.0252546	0.661241	2147036	10E_190627	49609	26107	TRUE	CA-3	HPF	CA1-3	Exc	CA3	CA3 Cadm2	-33.6494	-8.464	20.1735	22.4167	43.0937	-7.4465	-4.28243	13.824	4.88311	-2.70888	9.53796	8.18941
10E_M_1927	0.00622053	0.757934	0.026017	0.665765	2127902	10E_190627	49639	26096	TRUE	CA-3	HPF	CA1-3	Exc	CA3	CA3 Cadm2	-33.0493	-7.84703	22.5968	19.4423	43.9269	-15.0593	-3.49608	11.8263	10.9842	-2.24363	29.7654	8.41176
10E_M_1928	0.00676867	0.764149	0.0284292	0.640233	641294	10E_190627	36642	25839	TRUE	CA-3	HPF	CA1-3	Exc	CA3	CA3 Cadm2	-34.2629	-8.03081	21.8718	17.7489	47.5125	-15.5529	-2.17437	12.0693	11.0367	-4.66627	29.0124	-2.15586
10E_M_1929	0.00549324	0.75519	0.019447	0.6683	1875044	10E_190627	48602	26070	TRUE	CA-3	HPF	CA1-3	Exc	CA3-St18	CA3-St18 Tead1	-31.5776	-10.276	22.3493	10.5517	45.8064	-24.5676	-5.34301	10.9587	-6.27741	2.15489	3.16623	2.32182
10E_M_1930	0.0073199	0.81022	0.0350407	0.664671	1735066	10E_190627	47331	25495	TRUE	CA-3	HPF	CA1-3	Inh	CGE-Vip	CGE-Vip Ptprm	-2.21831	16.9141	-11.9565	42.7776	10.4238	-10.0655	5.6928	-0.00511589	-9.53141	2.54202	-21.7288	12.4667
10E_M_1931	0.00464013	0.721149	0.0178298	0.655317	1962444	10E_190627	49001	26073	TRUE	CA-3	HPF	CA1-3	Exc	CA1	CA1 Chrm3	-29.4474	-16.5749	23.4098	-2.91384	24.7953	-39.8002	-1.42406	5.16457	-2.02588	-1.91013	11.3697	-29.3704
10E_M_1932	0.00581878	0.746155	0.0246927	0.661922	2303011	10E_190627	49966	26089	TRUE	CA-3	HPF	CA1-3	Exc	CA3	CA3 Cadm2	-32.9031	-8.22292	22.3267	19.3522	41.9813	-15.2837	-4.26794	11.9955	8.70834	-0.862738	24.6242	14.1753
10E_M_1933	0.00516677	0.759079	0.0196567	0.656485	2173625	10E_190627	49561	26152	TRUE	CA-3	HPF	CA1-3	Exc	CA3-St18	CA3-St18 Tead1	-31.8726	-10.3717	21.7036	9.79038	44.7738	-23.0272	-4.80497	10.617	-5.61552	-0.839877	6.25082	-2.83078
10E_M_1934	0.00568532	0.749054	0.0225002	0.651982	2214267	10E_190627	49598	26021	TRUE	CA-3	HPF	CA1-3	Exc	CA1	CA1 Ak5	-29.8707	-15.3198	20.6913	-1.22839	30.7963	-44.6783	-2.44894	7.11369	4.8042	2.17797	11.5307	18.2316
10E_M_1935	0.00541543	0.758101	0.0200806	0.663547	2079506	10E_190627	49290	26108	TRUE	CA-3	HPF	CA1-3	Exc	CA1	CA1 Ptprg	-29.9367	-15.3895	20.1178	-1.90037	33.5492	-43.5489	-2.68974	6.86743	1.6641	2.73473	20.075	-2.00193
10E_M_1936	0.00559025	0.730023	0.0199793	0.636843	1781087	10E_190627	48087	26003	TRUE	CA-3	HPF	CA1-3	Exc	CA1	CA1 Chrm3	-28.047	-15.9609	24.3652	-9.53622	28.1371	-48.3671	-0.938434	7.03325	2.49425	-1.05509	7.56047	-1.74884
10E_M_1937	0.00641686	0.744261	0.0257558	0.664271	2019189	10E_190627	49099	26117	TRUE	CA-3	HPF	CA1-3	Exc	IG-CA2	IG-CA2 Peak1	-34.3929	-7.72321	21.4002	16.6792	48.3354	-16.2439	-1.87696	11.7926	5.14609	4.21081	-23.9841	-10.2402
10E_M_1939	0.00546843	0.737564	0.0235982	0.653508	1548917	10E_190627	47162	26026	TRUE	CA-3	HPF	CA1-3	Exc	CA3	CA3 Cadm2	-33.7104	-8.70551	19.8959	22.9245	44.4359	-5.07659	-4.35231	14.4855	3.07409	-2.65215	3.14041	10.4683
10E_M_1940	0.00559845	0.738534	0.0203546	0.657502	1720690	10E_190627	47913	26057	TRUE	CA-3	HPF	CA1-3	Exc	CA1	CA1 Chrm3	-28.6312	-15.9668	23.9738	-9.23932	28.9777	-46.3541	-1.41891	7.07754	3.29238	-0.503197	11.3248	-1.0528
10E_M_1941	0.00954347	0.80863	0.0512726	0.651794	1700677	10E_190627	47993	26057	TRUE	CA-3	HPF	CA1-3	Inh	MGE-Sst	MGE-Sst Rxra	6.68002	9.91643	0.967209	22.1071	-5.22184	-16.9524	-2.82676	6.48471	-2.2331	-17.3003	26.3503	4.01408
10E_M_1942	0.0054581	0.743691	0.0208857	0.647079	1769256	10E_190627	48082	26070	TRUE	CA-3	HPF	CA1-3	Exc	CA1	CA1 Chrm3	-29.644	-16.3245	23.2995	-1.44596	28.1905	-43.5621	-2.00373	6.33612	8.05768	-7.05772	-20.1708	20.1431
10E_M_1943	0.00555521	0.739017	0.0205112	0.657175	1647297	10E_190627	47440	26045	TRUE	CA-3	HPF	CA1-3	Exc	CA1	CA1 Chrm3	-28.4165	-16.0255	23.5628	-8.73697	28.4312	-47.5604	-1.17817	7.05366	2.64819	-0.753458	8.76493	-1.11506
10E_M_1944	0.00669634	0.749683	0.0279396	0.634919	1476371	10E_190627	46579	25973	TRUE	CA-3	HPF	CA1-3	Exc	CA3	CA3 Cadm2	-33.9481	-8.07568	21.7286	22.0115	43.6764	-9.94624	-3.70205	13.3615	6.97214	-4.28514	15.9702	2.46069
10E_M_1945	0.00677493	0.755558	0.0282757	0.662077	1692415	10E_190627	47778	26020	TRUE	CA-3	HPF	CA1-3	Exc	CA3	CA3 Cadm2	-33.4503	-7.58667	22.626	19.9076	44.3001	-14.6969	-3.46094	12.0559	10.6527	-2.46343	29.0722	8.07818
10E_M_1946	0.0054599	0.739093	0.0192249	0.676291	3186431	10E_190627	51943	26212	TRUE	CA-3	HPF	CA1-3	Exc	CA1	CA1 Ak5	-30.7724	-14.3217	21.8071	2.58834	35.081	-32.6909	-3.17739	8.44516	3.77263	3.79298	3.38055	24.3259
10E_M_1947	0.00588478	0.740362	0.0262142	0.659255	1661609	10E_190627	47595	25926	TRUE	CA-3	HPF	CA1-3	Exc	CA3	CA3 Cadm2	-33.6952	-8.59287	20.128	22.7721	43.7751	-7.66435	-4.06838	13.9973	5.02772	-3.81499	9.75049	5.0918
10E_M_1949	0.00469545	0.750499	0.0161529	0.654178	1998124	10E_190627	49098	26094	TRUE	CA-3	HPF	CA1-3	Exc	CA1	CA1 Ak5	-30.7349	-14.5009	21.4921	2.33476	35.4918	-33.0562	-3.32748	7.86492	5.12986	4.35181	15.8308	23.4688
10E_M_195	0.00743114	0.820612	0.0350947	0.629584	1242362	10E_190625	43209	25011	TRUE	CA-3	HPF	CA1-3	Inh	CGE-Vip	CGE-Vip Robo1	-0.940527	17.9995	-17.6927	40.6489	15.3645	-10.8085	3.51153	-1.14586	-11.1632	-1.10308	-13.8466	24.1112
10E_M_1950	0.0061185	0.745251	0.0248774	0.64633	1927940	10E_190627	47994	25648	TRUE	CA-3	HPF	CA1-3	Exc	IG-CA2	IG-CA2 Peak1	-34.9754	-7.41978	20.8737	16.7766	49.3592	-15.8411	-1.52933	12.02	4.04726	4.37643	-22.4636	-10.5167
10E_M_1951	0.00553552	0.75187	0.020415	0.659697	1903802	10E_190627	48655	25904	TRUE	CA-3	HPF	CA1-3	Exc	CA1	CA1 Ptprg	-30.9668	-15.5815	20.735	0.780711	32.7793	-37.0066	-3.7071	6.03611	-2.02902	3.42507	23.4924	8.81989
10E_M_1952	0.00583968	0.763006	0.0214927	0.636347	1682362	10E_190627	48003	26096	TRUE	CA-3	HPF	CA1-3	Exc	CA3	CA3 Efnb2	-32.6705	-11.0916	20.2964	8.64	41.3075	-20.0556	-4.0895	10.4858	7.56734	2.66524	24.6196	26.1578
10E_M_1953	0.00653395	0.762041	0.0272817	0.661136	1937773	10E_190627	48779	26094	TRUE	CA-3	HPF	CA1-3	Exc	CA3	CA3 Cadm2	-33.5588	-8.03585	22.2548	17.7375	47.0985	-16.2768	-2.44965	11.7021	12.3006	-2.02874	33.9744	11.458
10E_M_1954	0.00639013	0.782241	0.0279485	0.655371	1869281	10E_190627	48503	26031	TRUE	CA-3	HPF	CA1-3	Inh	Unc5c	Unc5c Unc5c	-4.34766	17.2644	-6.79075	44.9198	34.8997	-41.6105	2.2554	-7.41899	2.38775	-4.79022	-4.15284	1.12542
10E_M_1955	0.00406234	0.722081	0.0124039	0.676481	2925627	10E_190627	51186	26048	TRUE	CA-3	HPF	CA1-3	Exc	CA1	CA1 Ptprg	-30.457	-14.8137	22.7437	1.95673	34.8218	-36.2664	-3.49073	6.68036	0.107031	2.95977	29.6883	1.3158
10E_M_1956	0.00628638	0.750468	0.0265688	0.626335	2143228	10E_190627	49857	26141	TRUE	CA-3	HPF	CA1-3	Exc	IG-CA2	IG-CA2 Peak1	-34.4338	-7.39928	22.7938	20.2116	48.7753	-15.7814	-1.78436	12.0666	5.34341	4.69348	-24.7034	-10.5796
10E_M_1957	0.0063123	0.750961	0.0272408	0.657557	2077672	10E_190627	49472	26150	TRUE	CA-3	HPF	CA1-3	Exc	CA3	CA3 Cadm2	-33.7293	-8.42211	20.4739	22.4863	43.4463	-8.76401	-3.9826	13.4847	5.86279	-3.064	12.2285	6.87436
10E_M_1958	0.00613065	0.754006	0.0246828	0.661053	1622025	10E_190627	45316	24562	TRUE	CA-3	HPF	CA1-3	Exc	IG-CA2	IG-CA2 Peak1	-33.4069	-8.85159	22.2855	16.355	47.2141	-16.72	-2.56578	11.2427	4.63752	6.24298	-24.2829	-14.4402
10E_M_1959	0.00708647	0.798691	0.0323035	0.64099	1689099	10E_190627	47917	26031	TRUE	CA-3	HPF	CA1-3	Exc	NP-L6	NP-L6 Cntnap4	14.0973	-23.5672	37.5273	25.9268	-37.3872	5.14637	-18.1064	1.36681	-0.998915	-5.97599	32.0079	-4.9713
10E_M_196	0.00610788	0.806825	0.0252425	0.648611	1726591	10E_190625	48290	26094	TRUE	CA-3	HPF	CA1-3	Inh	CGE-Vip	CGE-Vip Ptprm	-2.03726	17.0729	-12.331	42.5753	9.66886	-11.4374	5.56757	0.0349528	-8.07263	3.23832	-23.9803	7.80394
10E_M_1960	0.00516945	0.737062	0.0162892	0.671082	3048075	10E_190627	51285	26116	TRUE	CA-3	HPF	CA1-3	Exc	CA1	CA1 Chrm3	-30.2863	-15.2328	23.0497	1.11625	30.8786	-39.9559	-2.83866	6.37213	3.11023	2.54433	-20.4376	23.7984
10E_M_1961	0.00606995	0.744578	0.0230104	0.65702	1534499	10E_190627	46611	25917	TRUE	CA-3	HPF	CA1-3	Exc	CA3	CA3 Cadm2	-34.1252	-9.30056	19.9376	25.826	44.2139	-3.84236	-4.21398	15.063	1.91466	-2.50313	-0.920005	11.0711
10E_M_1962	0.00547924	0.740736	0.0212382	0.648152	1824865	10E_190627	48489	26064	TRUE	CA-3	HPF	CA1-3	Exc	CA1	CA1 Chrm3	-28.8748	-15.7504	21.2422	-4.08843	29.5417	-46.3463	-1.75618	7.02686	2.6473	0.486228	12.8245	-1.14112
10E_M_1963	0.00544242	0.754886	0.02121	0.648013	2132290	10E_190627	49623	26113	TRUE	CA-3	HPF	CA1-3	Exc	CA3-St18	CA3-St18 Tead1	-31.8202	-10.071	22.3215	10.4803	45.5228	-23.7649	-5.15977	10.7976	-4.36791	0.294608	2.83451	-1.1768
10E_M_1964	0.0054002	0.779293	0.0200756	0.663953	3976186	10E_190627	52325	26188	TRUE	CA-3	HPF	CA1-3	Inh	CGE-Vip	CGE-Vip Ptprm	-0.859507	17.6029	-16.4054	38.0626	9.00895	-10.9032	5.46098	0.410422	-8.49606	3.52994	-24.0804	8.31424
10E_M_1965	0.00615035	0.771797	0.0257349	0.634919	2233877	10E_190627	49908	26039	TRUE	CA-3	HPF	CA1-3	Exc	CA3	CA3 Efnb2	-32.6362	-9.20423	22.8366	17.3242	44.0196	-18.1803	-3.69296	11.0252	11.7706	0.393141	33.6776	17.5763
10E_M_1966	0.00551084	0.725052	0.020414	0.655078	2130008	10E_190627	49427	26064	TRUE	CA-3	HPF	CA1-3	Exc	CA1	CA1 Chrm3	-28.201	-16.7351	25.3527	-5.33169	16.7832	-44.2352	-0.505388	5.81414	0.551171	-4.37905	-10.162	-16.2372
10E_M_1967	0.00563659	0.761819	0.0211331	0.621676	1864836	10E_190627	48457	26042	TRUE	CA-3	HPF	CA1-3	Exc	CA1	CA1 Ptprg	-30.3649	-15.3445	19.812	-0.677505	34.2293	-41.6594	-3.01315	6.69734	1.38542	2.56721	20.1199	-0.514059
10E_M_1968	0.00562926	0.753029	0.01982	0.659055	2156163	10E_190627	49317	25985	TRUE	CA-3	HPF	CA1-3	Exc	CA3-St18	CA3-St18 Tead1	-31.7892	-10.1028	22.4259	10.7454	45.9759	-23.971	-5.16112	11.0148	-7.04034	0.464196	5.94016	0.166161
10E_M_1969	0.00591509	0.761619	0.0229341	0.647271	1969147	10E_190627	48922	26139	TRUE	CA-3	HPF	CA1-3	Exc	CA1	CA1 Lingo2	-31.7146	-15.8251	17.3849	1.63034	33.9772	-28.1712	-4.80928	5.35772	1.72627	10.7255	46.954	-1.70895
10E_M_1970	0.0046662	0.74234	0.0178643	0.661387	1946107	10E_190627	48944	26093	TRUE	CA-3	HPF	CA1-3	Exc	CA3-St18	CA3-St18 Tead1	-31.871	-10.3876	21.8909	10.1222	45.0248	-23.1416	-4.897	10.7162	-6.63596	-1.21864	7.604	-2.56557
10E_M_1971	0.00609772	0.742067	0.0261731	0.657586	2158485	10E_190627	48678	25837	TRUE	CA-3	HPF	CA1-3	Exc	CA3	CA3 Cadm2	-33.6219	-8.45592	20.1747	22.5794	43.1263	-7.76897	-4.19397	13.7296	5.4523	-2.93519	11.1021	7.43789
10E_M_1973	0.00533687	0.744353	0.0201841	0.638606	2574153	10E_190627	50420	26028	TRUE	CA-3	HPF	CA1-3	Exc	CA1	CA1 Chrm3	-29.62	-16.5825	23.2393	-2.38697	28.166	-43.7275	-1.93663	6.19504	8.1405	-7.62588	-20.8115	20.6193
10E_M_1975	0.00540255	0.75635	0.0202274	0.646089	2258716	10E_190627	50062	26131	TRUE	CA-3	HPF	CA1-3	Exc	CA3-St18	CA3-St18 Tead1	-31.872	-10.1601	22.2518	10.3466	45.318	-23.4884	-5.05863	10.7814	-5.35929	-0.198806	4.30123	-1.31449
10E_M_1977	0.00540585	0.764629	0.0199615	0.663338	1997885	10E_190627	49075	26090	TRUE	CA-3	HPF	CA1-3	Exc	CA3-St18	CA3-St18 Nuak1	-31.3803	-10.8782	22.4966	9.64074	43.8042	-26.4071	-5.70643	10.1301	-1.83543	4.58856	-5.09734	-4.15892
10E_M_1978	0.00479936	0.716217	0.0177831	0.651893	1760583	10E_190627	48305	26093	TRUE	CA-3	HPF	CA1-3	Exc	CA1	CA1 Chrm3	-27.6932	-16.921	26.7154	-8.951	16.5068	-46.2726	-0.0118631	6.26524	0.748378	-3.72793	4.69193	-18.3818
10E_M_1979	0.00585834	0.748056	0.0245618	0.656049	2026082	10E_190627	49208	26128	TRUE	CA-3	HPF	CA1-3	Exc	Gfra1	Gfra1 Gfra1	-32.9861	-16.0707	15.421	-2.97938	44.6275	-40.8798	-6.58843	6.20481	-2.47065	2.12976	-0.0796549	-2.08295
10E_M_198	0.00579729	0.743118	0.0207223	0.6265	1009648	10E_190625	34235	20318	TRUE	CA-3	HPF	CA1-3	Exc	CA1	CA1 Outlier	-29.7008	-14.5356	24.9274	2.75966	29.0591	-33.7704	-2.85023	5.31827	6.25091	-0.696512	-1.73586	30.4313
10E_M_1981	0.00514329	0.72556	0.0190885	0.641155	1898639	10E_190627	48532	25971	TRUE	CA-3	HPF	CA1-3	Exc	CA1	CA1 Chrm3	-27.5933	-16.7235	26.1533	-9.6199	15.7746	-47.3236	-0.238839	6.24123	0.658275	-2.2366	6.12863	-16.438
10E_M_1982	0.00687209	0.80508	0.0312996	0.653826	2014135	10E_190627	49365	26125	TRUE	CA-3	HPF	CA1-3	Exc	NP-L6	NP-L6 Cntnap4	14.9127	-23.2088	36.9076	25.7428	-36.0183	5.18604	-19.1569	1.16374	-0.264369	-5.39276	29.9063	-4.64872
10E_M_1983	0.00623921	0.747468	0.0255852	0.629771	1786052	10E_190627	48436	26097	TRUE	CA-3	HPF	CA1-3	Exc	IG-CA2	IG-CA2 Peak1	-33.8983	-8.13418	21.8011	16.4634	47.4751	-16.5438	-2.27199	11.5204	4.98057	6.10453	-24.2794	-13.9223
10E_M_1984	0.00631936	0.792306	0.0262054	0.649967	1827154	10E_190627	47741	25718	TRUE	CA-3	HPF	CA1-3	Exc	CA1	CA1 Ak5	-31.6694	-13.9631	18.6345	4.24396	37.7621	-28.7009	-4.28418	7.09692	-1.20188	5.08527	24.2812	14.8162
10E_M_1985	0.00562149	0.730447	0.0198861	0.655987	1961564	10E_190627	49014	26036	TRUE	CA-3	HPF	CA1-3	Exc	CA1	CA1 Chrm3	-29.2043	-16.6542	23.592	-3.62436	18.1344	-42.9518	-1.25998	5.69515	-0.4642	-2.2365	0.69768	-10.5591
10E_M_1986	0.00521014	0.751681	0.021277	0.67065	3488278	10E_190627	52361	26205	TRUE	CA-3	HPF	CA1-3	Exc	CA3	CA3 Cadm2	-35.3301	-11.2905	20.2191	31.9596	40.9826	-18.4765	-4.4279	11.6845	7.01914	-0.624928	20.9042	15.7201
10E_M_1987	0.0053776	0.728796	0.0206419	0.653039	1864234	10E_190627	48772	26109	TRUE	CA-3	HPF	CA1-3	Exc	IG-CA2	IG-CA2 Peak1	-35.3167	-7.52188	20.5802	16.0425	49.7935	-16.3452	-1.23122	11.8034	3.33391	2.43081	-15.309	-10.1817
10E_M_1989	0.00471284	0.762166	0.0153511	0.659159	3921758	10E_190627	52614	26232	FALSE
10E_M_1990	0.00537015	0.725582	0.0196567	0.656367	1958073	10E_190627	49023	26125	TRUE	CA-3	HPF	CA1-3	Exc	CA1	CA1 Chrm3	-28.1319	-17.1357	27.1565	-5.97222	13.7464	-49.4791	-0.565896	6.14473	6.15018	-8.21803	-23.8391	15.3305
10E_M_1991	0.00557797	0.780626	0.0211543	0.620331	1603848	10E_190627	47249	25902	TRUE	CA-3	HPF	CA1-3	Exc	CA3	CA3 Efnb2	-32.5676	-11.8646	20.3984	7.55527	41.7147	-21.1493	-4.21989	9.60913	8.16419	3.54166	25.7957	27.5646
10E_M_1992	0.00546046	0.744121	0.0193978	0.656228	1957905	10E_190627	49215	26038	TRUE	CA-3	HPF	CA1-3	Exc	CA1	CA1 Ptprg	-30.3743	-16.1044	22.0494	-1.12738	28.7788	-40.0599	-2.55989	5.7991	-1.43268	1.32867	23.4564	-15.7494
10E_M_1993	0.0057491	0.728439	0.0198903	0.650732	1888373	10E_190627	48600	26093	TRUE	CA-3	HPF	CA1-3	Exc	CA1	CA1 Chrm3	-27.7684	-16.9142	25.4918	-7.8126	17.995	-46.9794	-0.49038	6.29567	1.64653	-4.03077	-8.8236	-13.3898
10E_M_1994	0.00337637	0.689683	0.00507674	0.642998	1691000	10E_190627	47949	26083	TRUE	CA-3	HPF	CA1-3	NonN	MGC	MGC mgc-all	-27.7832	4.45977	-45.6603	13.3479	0.252167	51.3976	17.6738	3.52168	7.98073	-3.13149	-7.50563	4.28807
10E_M_1995	0.00418553	0.741472	0.0114095	0.6457	1874987	10E_190627	48365	25918	TRUE	CA-3	HPF	CA1-3	NonN	ODC	ODC odc-large	-24.3316	14.1979	33.96	-27.4754	28.8616	5.6866	-5.51894	4.90958	1.3609	2.51466	5.35019	-5.98172
10E_M_1996	0.00384178	0.75675	0.00916355	0.60749	1412966	10E_190627	42312	23714	TRUE	CA-3	HPF	CA1-3	NonN	ASC	ASC mid	-21.115	1.61846	-30.5786	31.1297	14.2025	-30.3057	5.1741	-8.3285	3.1998	2.19461	-6.51305	9.1468
10E_M_1997	0.0042421	0.764641	0.0121283	0.632348	2030551	10E_190627	49061	26058	TRUE	CA-3	HPF	CA1-3	NonN	ODC	ODC odc-large	-23.7828	13.852	32.7321	-26.1281	24.9844	-4.99619	-8.15208	4.25347	-0.784327	2.45688	2.27919	5.75175
10E_M_1998	0.00373483	0.74204	0.00566912	0.649522	2019592	10E_190627	49291	26116	TRUE	CA-3	HPF	CA1-3	NonN	MGC	MGC mgc-all	-26.0298	5.00084	-42.1386	15.8285	-13.372	41.1175	13.8913	0.79104	3.5908	4.38779	11.3263	-11.0234
10E_M_1999	0.00451987	0.76042	0.0124022	0.62118	1875947	10E_190627	48904	26108	TRUE	CA-3	HPF	CA1-3	NonN	ODC	ODC odc-small	-23.326	13.5267	31.4718	-24.8071	24.5381	-9.22952	-9.02509	3.79747	1.51964	-1.7376	26.2129	-9.34135
10E_M_2	0.0056123	0.722359	0.0198892	0.658298	2131215	10E_190625	48757	25603	TRUE	CA-3	HPF	CA1-3	Exc	CA1	CA1 Chrm3	-29.3773	-16.9573	24.0139	-3.22758	18.1896	-42.9691	-1.17829	5.36885	-1.27194	-4.55298	-11.6332	-27.8432
10E_M_200	0.00772549	0.750174	0.0275989	0.640058	1472683	10E_190625	46764	26057	TRUE	CA-3	HPF	CA1-3	Exc	Gfra1	Gfra1 Gfra1	-32.9693	-16.0802	15.4476	-2.94403	44.4309	-40.7086	-6.44898	6.20555	-2.6274	2.55675	-0.0546577	4.36497
10E_M_2000	0.00391968	0.756204	0.00618884	0.635473	1580249	10E_190627	43162	24354	TRUE	CA-3	HPF	CA1-3	NonN	ASC	ASC str-hpf	-21.7589	4.86976	-33.0527	23.5962	-18.988	-21.2042	11.6673	-4.60876	12.9869	2.86329	1.99522	-38.5519
10E_M_2001	0.00398356	0.750463	0.00802327	0.647719	1964204	10E_190627	48961	26053	TRUE	CA-3	HPF	CA1-3	NonN	ASC	ASC str-hpf	-21.8027	1.97102	-32.0663	31.8118	-0.692651	-26.7217	7.25848	-8.06979	5.55763	0.246732	-18.4747	-6.4455
10E_M_2002	0.00561438	0.745047	0.0230378	0.659252	2628772	10E_190627	50927	26172	TRUE	CA-3	HPF	CA1-3	Exc	CA1	CA1 Ak5	-29.6305	-15.6765	21.3141	-2.47373	30.6333	-44.7835	-2.32169	6.8694	4.69647	2.0915	11.7188	18.0176
10E_M_2003	0.00575577	0.782054	0.0230211	0.548432	685882	10E_190627	17954	13036	TRUE	CA-3	HPF	CA1-3	Exc	DG-po	DG-po Bcl11a	-33.7954	-11.7705	18.2466	10.4812	51.7201	-23.0725	-2.9107	11.4281	-6.40177	16.8526	-0.876121	-6.10479
10E_M_2004	0.00668896	0.805267	0.0314327	0.634517	2540241	10E_190627	49455	25733	TRUE	CA-3	HPF	CA1-3	Exc	NP-L6	NP-L6 Cntnap4	13.9288	-23.4605	37.7301	25.7606	-36.9462	4.15973	-17.7837	1.12067	0.159661	-7.50936	36.3305	-3.7284
10E_M_2006	0.00581287	0.746859	0.0220655	0.635666	2132593	10E_190627	49412	26080	TRUE	CA-3	HPF	CA1-3	Exc	CA3	CA3 Cadm2	-32.6689	-8.71699	22.9493	18.352	42.0203	-16.3167	-4.19639	11.5025	8.5165	0.338951	25.1029	18.1158
10E_M_2007	0.00593361	0.771629	0.0236719	0.655253	2348093	10E_190627	50016	26099	TRUE	CA-3	HPF	CA1-3	Exc	CA3-St18	CA3-St18 Nuak1	-31.5318	-11.1547	22.5232	9.00477	42.9898	-26.1049	-5.47056	9.75052	-1.29139	3.74838	-6.82149	-4.11713
10E_M_2008	0.00617821	0.763301	0.0243957	0.658693	2384640	10E_190627	50073	26082	TRUE	CA-3	HPF	CA1-3	Exc	CA3	CA3 Efnb2	-32.6688	-9.22841	22.8471	17.1206	44.0021	-18.2575	-3.65439	10.9754	11.799	0.304591	33.4754	17.2196
10E_M_2009	0.00510654	0.750663	0.0209041	0.64561	1899786	10E_190627	48800	26063	TRUE	CA-3	HPF	CA1-3	Exc	CA1	CA1 Lingo2	-31.6457	-15.7429	17.4472	1.53962	33.9482	-28.2135	-4.61893	5.60332	1.65001	10.479	46.4808	-0.959711
10E_M_2010	0.00633132	0.754313	0.0276108	0.653627	2189659	10E_190627	49791	26144	TRUE	CA-3	HPF	CA1-3	Exc	CA3	CA3 Cadm2	-33.9504	-7.44392	22.5748	20.5673	47.9948	-14.4084	-2.28643	12.4219	10.7126	-5.10076	28.1247	0.693386
10E_M_2011	0.00538601	0.746915	0.0211521	0.59204	1084521	10E_190627	30695	19192	TRUE	CA-3	HPF	CA1-3	Exc	CA1	CA1 Outlier	-29.7476	-14.4791	24.865	2.78314	29.0316	-33.9871	-2.66291	5.34483	7.52527	-1.47715	-7.20768	32.2218
10E_M_2012	0.00712472	0.813492	0.037827	0.636576	2162095	10E_190627	49726	26132	TRUE	CA-3	HPF	CA1-3	Inh	CGE-Vip	CGE-Vip Ntng1	-2.07106	16.1737	-10.2001	41.7593	4.1868	-11.798	4.16058	1.59821	-7.55711	6.66798	-27.8245	0.41851
10E_M_2013	0.00815207	0.806691	0.0414668	0.652798	2181532	10E_190627	49569	26068	TRUE	CA-3	HPF	CA1-3	Inh	MGE-Pvalb	MGE-Pvalb Gfra2	8.30192	13.5573	13.3313	21.1627	8.9282	-39.1893	-5.18437	4.13293	-1.35891	-13.9405	-9.91998	18.5153
10E_M_2014	0.00546085	0.718723	0.0196516	0.61684	1764655	10E_190627	47941	26019	TRUE	CA-3	HPF	CA1-3	Exc	CA1	CA1 Chrm3	-28.0458	-16.5386	25.6219	-9.59725	16.2295	-45.3944	-0.634678	5.95202	0.828458	-2.48797	1.39824	-13.6368
10E_M_2015	0.00529458	0.75916	0.0185235	0.567335	759834	10E_190627	22839	16526	TRUE	CA-3	HPF	CA1-3	Exc	CA1	CA1 Outlier	-30.3241	-13.6406	24.6159	3.28189	29.7577	-32.8153	-3.63988	5.28627	7.24948	-0.041265	-2.30268	33.1279
10E_M_2016	0.00614047	0.759107	0.0244475	0.650307	2028061	10E_190627	49191	26077	TRUE	CA-3	HPF	CA1-3	Exc	CA3	CA3 Cadm2	-33.1735	-7.74947	22.4859	19.7616	43.1834	-13.9505	-3.85466	12.2503	9.19381	-2.9142	24.4343	6.64114
10E_M_2017	0.00604083	0.750347	0.027482	0.655583	1566016	10E_190627	47262	26045	TRUE	CA-3	HPF	CA1-3	Exc	CA3	CA3 Cadm2	-33.6938	-7.8782	21.5387	21.332	43.2297	-11.1053	-3.82114	12.726	8.5367	-3.26513	20.379	5.30562
10E_M_2018	0.00590916	0.740299	0.0247576	0.662866	1926541	10E_190627	48716	26014	TRUE	CA-3	HPF	CA1-3	Exc	IG-CA2	IG-CA2 Peak1	-34.9519	-7.58603	20.8074	16.2858	48.7023	-16.23	-1.70542	11.837	4.54738	3.73081	-22.9418	-9.69402
10E_M_2019	0.00579808	0.760395	0.0248391	0.656549	1891597	10E_190627	48730	26103	TRUE	CA-3	HPF	CA1-3	Exc	CA3	CA3 Efnb2	-32.7356	-8.54505	22.8105	18.3166	43.659	-17.0097	-3.69771	11.4472	11.5466	-0.340991	32.4785	15.6763
10E_M_202	0.00591082	0.733357	0.0218164	0.651787	1637588	10E_190625	47603	26080	TRUE	CA-3	HPF	CA1-3	Exc	CA1	CA1 Chrm3	-28.7971	-16.9213	24.5023	-4.41819	18.1306	-43.0829	-1.01778	5.90229	-0.0880566	-2.42073	0.735265	-9.67866
10E_M_2020	0.00494532	0.72936	0.0169724	0.658838	1922104	10E_190627	48145	25664	TRUE	CA-3	HPF	CA1-3	Exc	CA1	CA1 Ak5	-30.1629	-15.7612	23.1858	0.0564516	27.7333	-41.4039	-2.13968	7.01016	4.32913	3.24796	13.9021	19.027
10E_M_2021	0.00624291	0.74829	0.0263297	0.636164	1500336	10E_190627	46214	25929	TRUE	CA-3	HPF	CA1-3	Exc	IG-CA2	IG-CA2 Peak1	-33.8869	-8.06762	21.8366	16.7454	47.4409	-16.4198	-2.2716	11.6188	4.88837	6.08099	-24.0709	-13.3178
10E_M_2022	0.00536401	0.736581	0.0187312	0.664155	1801081	10E_190627	48089	26108	TRUE	CA-3	HPF	CA1-3	Exc	CA1	CA1 Ptprg	-30.1343	-16.262	22.4358	-0.926547	28.4754	-40.1632	-2.23932	5.62155	-1.32289	0.740577	22.476	-15.232
10E_M_2023	0.00567108	0.736061	0.0240577	0.651508	1990061	10E_190627	48962	26071	TRUE	CA-3	HPF	CA1-3	Exc	CA3	CA3 Cadm2	-33.4288	-8.6619	19.6491	22.3695	42.6075	-6.57015	-4.48032	13.8569	4.72996	-2.40926	9.82059	8.88984
10E_M_2024	0.00637787	0.745034	0.0269272	0.659374	2363814	10E_190627	50061	26016	TRUE	CA-3	HPF	CA1-3	Exc	CA3	CA3 Cadm2	-33.6126	-8.34417	20.2609	22.4263	43.3785	-8.14104	-4.04939	13.592	6.5218	-3.78451	15.1854	3.43875
10E_M_2026	0.00616393	0.794074	0.0259296	0.660395	1775143	10E_190627	48050	26083	TRUE	CA-3	HPF	CA1-3	Exc	CA3-St18	CA3-St18 Nuak1	-31.6651	-13.2756	19.7105	4.69271	40.7868	-31.8149	-4.76209	7.97666	0.371788	1.68261	-5.08697	-9.98579
10E_M_2027	0.00509662	0.775258	0.0162042	0.498635	539185	10E_190627	16954	13328	FALSE
10E_M_2028	0.00535118	0.722323	0.0178579	0.655481	2048760	10E_190627	49060	26057	TRUE	CA-3	HPF	CA1-3	Exc	CA1	CA1 Chrm3	-28.7641	-16.6559	23.8786	-3.87539	21.1917	-40.3744	-0.989689	5.73416	-0.297161	-0.916571	12.282	-19.5488
10E_M_2029	0.00545981	0.762894	0.0195057	0.655517	2152064	10E_190627	49456	26072	TRUE	CA-3	HPF	CA1-3	Exc	CA1	CA1 Ptprg	-30.9698	-15.1651	20.4879	0.729167	33.664	-38.9306	-3.61094	6.58651	0.0206961	3.42586	29.4896	3.97293
10E_M_203	0.00633454	0.754947	0.0259322	0.651784	1318641	10E_190625	45737	25951	TRUE	CA-3	HPF	CA1-3	Exc	CA3	CA3 Cadm2	-33.2013	-8.08406	22.5353	18.2904	45.287	-15.8473	-3.14056	11.7927	11.7573	-2.53762	32.5906	9.06821
10E_M_2030	0.00604777	0.756823	0.0268362	0.652044	1905230	10E_190627	48678	25928	TRUE	CA-3	HPF	CA1-3	Exc	CA3	CA3 Cadm2	-33.0126	-8.07114	22.4604	19.3353	42.4583	-14.8306	-4.02988	12.089	8.66857	-1.41533	23.9951	12.4114
10E_M_2031	0.00653467	0.804803	0.0314806	0.647263	1938054	10E_190627	47929	25556	TRUE	CA-3	HPF	CA1-3	Inh	CGE-Vip	CGE-Vip Ptprm	-2.41955	17.3366	-11.9662	43.0563	11.1547	-11.1752	5.73574	-0.465929	-7.01755	1.88951	-17.0376	7.27642
10E_M_2032	0.00674709	0.816372	0.0331048	0.648346	2168448	10E_190627	49354	25992	TRUE	CA-3	HPF	CA1-3	Inh	CGE-Vip	CGE-Vip Ptprm	-1.76941	16.5667	-11.4519	41.6974	8.51534	-6.42403	5.60831	0.658201	-9.29864	3.79491	-25.4482	10.3711
10E_M_2033	0.00490166	0.744405	0.0161618	0.641478	2326891	10E_190627	50091	26174	TRUE	CA-3	HPF	CA1-3	Exc	CA1	CA1 Ak5	-30.5844	-14.6853	21.5782	2.159	35.3294	-33.2569	-3.12679	7.88331	5.08638	4.00791	15.1917	22.381
10E_M_2034	0.00575234	0.763213	0.0219501	0.658623	2227062	10E_190627	49960	26149	TRUE	CA-3	HPF	CA1-3	Exc	CA3-St18	CA3-St18 Tead1	-31.4622	-10.7028	22.4295	9.74005	44.5853	-25.4731	-5.52527	10.3767	-3.77401	3.587	-2.59478	0.806313
10E_M_2035	0.00562795	0.734293	0.0208967	0.630412	1921584	10E_190627	48980	26119	TRUE	CA-3	HPF	CA1-3	Exc	CA1	CA1 Chrm3	-28.8635	-15.9738	21.7936	-4.2761	29.0297	-46.1069	-1.55628	6.66585	2.27006	-0.447484	10.381	-1.43493
10E_M_2036	0.00719727	0.81882	0.0309763	0.658206	2268365	10E_190627	50014	26141	TRUE	CA-3	HPF	CA1-3	Exc	NP-L6	NP-L6 Cntnap4	14.1549	-23.2836	37.9598	25.6953	-37.2669	3.763	-17.2952	1.04134	1.50869	-8.43415	39.9335	-2.77069
10E_M_2037	0.00462291	0.717479	0.0163703	0.654304	2179200	10E_190627	49864	26119	TRUE	CA-3	HPF	CA1-3	Exc	CA1	CA1 Chrm3	-28.5558	-16.9199	24.2231	-3.63209	16.1922	-43.5218	-0.620472	5.23631	-1.12999	-2.78363	7.50257	-24.194
10E_M_2038	0.00423059	0.738506	0.0115278	0.6533	2321877	10E_190627	48545	25660	TRUE	CA-3	HPF	CA1-3	Exc	DG	DG dg-all	-19.2545	10.5127	20.3426	-15.7994	-43.0579	-27.4886	-24.1591	-17.531	3.08681	-0.93385	-26.5821	-15.6915
10E_M_2039	0.00597256	0.758137	0.0253097	0.650546	2552871	10E_190627	50785	26173	TRUE	CA-3	HPF	CA1-3	Exc	IG-CA2	IG-CA2 Peak1	-33.4358	-8.35367	22.2045	16.7958	47.378	-16.4967	-2.3642	11.603	4.99692	5.73433	-24.8476	-13.0276
10E_M_204	0.00539293	0.725473	0.0180982	0.653996	1508804	10E_190625	46956	26080	TRUE	CA-3	HPF	CA1-3	Exc	CA1	CA1 Chrm3	-28.0691	-16.5994	22.7988	-8.12696	27.0529	-52.4716	-0.366679	6.92481	3.00712	-1.07156	6.96239	-5.89587
10E_M_2040	0.0052788	0.754543	0.0197908	0.642427	2654101	10E_190627	50488	26056	TRUE	CA-3	HPF	CA1-3	Exc	CA1	CA1 Ptprg	-30.891	-15.62	21.105	0.310951	32.8884	-38.9694	-3.43446	6.36115	-0.415984	3.08717	27.7073	4.26725
10E_M_2041	0.00848737	0.817495	0.0422182	0.659071	2603311	10E_190627	50654	26155	TRUE	CA-3	HPF	CA1-3	Inh	MGE-Sst	MGE-Sst Rxra	6.74919	9.15157	0.606071	21.4291	-7.52501	-16.8346	-2.00766	7.30463	-3.00651	-17.4228	28.6825	6.57606
10E_M_2042	0.00560142	0.751958	0.0198859	0.628392	2287230	10E_190627	50045	26150	TRUE	CA-3	HPF	CA1-3	Exc	CA1	CA1 Ptprg	-30.7637	-15.4441	21.2311	0.375441	32.7618	-39.35	-3.29916	6.50831	0.207205	2.85137	29.2061	3.24152
10E_M_2043	0.00577833	0.725716	0.0207528	0.662526	2510025	10E_190627	49910	25775	TRUE	CA-3	HPF	CA1-3	Exc	CA1	CA1 Chrm3	-28.0439	-16.6333	26.2964	-9.65461	16.6477	-44.1726	-0.646565	5.705	0.588796	-3.2408	-1.3389	-14.3656
10E_M_2044	0.00587663	0.761338	0.0217178	0.544279	542799	10E_190627	15105	11382	TRUE	CA-3	HPF	CA1-3	Exc	CA1	CA1 Outlier	-30.5085	-13.4573	24.5617	3.5553	29.8371	-32.5097	-3.88861	5.25398	7.57457	-0.21562	-3.03148	33.8198
10E_M_2045	0.00511305	0.774628	0.0219573	0.661038	1635554	10E_190627	46955	25686	TRUE	CA-3	HPF	CA1-3	Exc	CA1	CA1 Ak5	-31.7943	-13.8194	18.7722	4.36131	37.8298	-28.783	-4.33091	7.29586	4.56876	7.42989	27.1972	33.3867
10E_M_2047	0.00556577	0.731496	0.0215921	0.65787	2035280	10E_190627	48745	25853	TRUE	CA-3	HPF	CA1-3	Exc	CA1	CA1 Chrm3	-27.996	-16.2209	25.133	-9.79767	14.7028	-46.3075	-0.669007	6.17547	2.43337	-2.74828	-3.63456	-7.68981
10E_M_2048	0.009145	0.815697	0.0471221	0.639163	1925204	10E_190627	48572	26043	TRUE	CA-3	HPF	CA1-3	Inh	MGE-Sst	MGE-Sst Ptpre	6.64537	10.4738	8.27855	28.0166	-4.14201	-15.6828	-2.72671	6.09301	-2.22907	-18.914	32.0615	3.29712
10E_M_2049	0.00532943	0.718426	0.0188521	0.660577	2039065	10E_190627	49356	26088	TRUE	CA-3	HPF	CA1-3	Exc	CA1	CA1 Chrm3	-27.7057	-16.9837	26.8381	-9.1312	16.7216	-45.2214	-0.17145	5.80014	0.0178664	-3.95852	-0.110698	-22.5275
10E_M_205	0.00515904	0.715859	0.0172822	0.647162	1599756	10E_190625	47482	26058	TRUE	CA-3	HPF	CA1-3	Exc	CA1	CA1 Chrm3	-27.9768	-17.062	27.0184	-6.72796	27.3086	-52.6009	-0.350538	6.43738	1.59508	-0.536296	10.1626	-8.89295
10E_M_2050	0.00534136	0.747147	0.019256	0.633444	1747792	10E_190627	48134	26040	TRUE	CA-3	HPF	CA1-3	Exc	CA1	CA1 Ak5	-30.8286	-14.3638	21.3192	2.47257	35.4391	-32.7114	-3.57889	7.99984	4.63355	4.56073	18.5335	21.0733
10E_M_2051	0.00512831	0.761346	0.0172419	0.597014	583471	10E_190627	17384	13741	TRUE	CA-3	HPF	CA1-3	Exc	CA1	CA1 Outlier	-30.9349	-13.2795	24.4163	3.68235	30.2384	-32.4129	-3.98609	5.82176	7.22305	0.56056	-1.9915	35.5806
10E_M_2052	0.00574936	0.791838	0.0210354	0.654699	1759593	10E_190627	47975	26003	TRUE	CA-3	HPF	CA1-3	Exc	CA1	CA1 Ak5	-32.0438	-12.8173	19.967	5.52317	39.2259	-30.415	-4.44503	8.65756	6.56502	7.54548	21.1037	35.1491
10E_M_2053	0.00525627	0.755106	0.0227377	0.658154	1733187	10E_190627	47482	25744	TRUE	CA-3	HPF	CA1-3	Exc	CA1	CA1 Ak5	-30.658	-14.5269	20.0891	1.81016	37.332	-34.7222	-3.47642	7.65556	6.25737	3.54597	11.912	24.7628
10E_M_2054	0.00525742	0.755485	0.0197022	0.651669	2203359	10E_190627	49932	26144	TRUE	CA-3	HPF	CA1-3	Exc	CA1	CA1 Chrm3	-30.5835	-15.6215	21.7959	0.321681	32.0482	-39.6238	-3.04761	6.47647	1.98504	2.73678	19.7639	5.35699
10E_M_2055	0.00526491	0.751623	0.0197809	0.667106	4216249	10E_190627	52751	26296	FALSE
10E_M_2056	0.00636574	0.747562	0.0267759	0.642337	2284580	10E_190627	50087	26160	TRUE	CA-3	HPF	CA1-3	Exc	CA3	CA3 Cadm2	-33.5351	-7.89758	21.3054	20.844	42.6385	-10.87	-3.98827	12.7867	7.54778	-2.06212	19.1104	9.74113
10E_M_2057	0.00558774	0.761318	0.0218994	0.658663	2161202	10E_190627	49831	26104	TRUE	CA-3	HPF	CA1-3	Exc	CA1	CA1 Kif26a	-31.0325	-14.9096	18.4106	-0.460211	39.0171	-37.7677	-4.16001	7.31155	2.74756	6.4904	37.0597	17.6606
10E_M_2058	0.00427718	0.728486	0.00820979	0.623804	1876892	10E_190627	48470	26037	FALSE
10E_M_2059	0.00655288	0.7765	0.0268574	0.657287	1911726	10E_190627	48687	26097	TRUE	CA-3	HPF	CA1-3	Exc	CA1	CA1 Kif26a	-31.8136	-15.3335	16.1904	-2.25127	41.3096	-40.2202	-5.02631	6.58464	1.39609	6.69984	40.2243	14.6768
10E_M_2060	0.00543143	0.721902	0.0184481	0.655304	2050217	10E_190627	49386	26135	TRUE	CA-3	HPF	CA1-3	Exc	CA1	CA1 Chrm3	-28.6183	-17.586	26.6218	-4.53097	19.7295	-41.718	-0.312723	5.24777	1.27551	-9.08482	-17.2428	-25.7373
10E_M_2061	0.00584013	0.752567	0.0259645	0.647357	1861849	10E_190627	48635	26035	TRUE	CA-3	HPF	CA1-3	Exc	CA3	CA3 Cadm2	-33.5836	-7.67059	21.7756	20.5591	42.7711	-10.6621	-3.85058	12.9533	7.93719	-3.67672	19.3576	3.59733
10E_M_2062	0.00643769	0.756156	0.0277962	0.659284	2206000	10E_190627	49333	25878	TRUE	CA-3	HPF	CA1-3	Exc	CA3	CA3 Cadm2	-33.7064	-7.47199	22.6976	20.0476	47.2427	-15.1316	-2.36988	12.1141	11.3289	-4.14689	30.2663	1.75997
10E_M_2063	0.00608714	0.749414	0.026521	0.647071	2297959	10E_190627	49797	26028	TRUE	CA-3	HPF	CA1-3	Exc	Gfra1	Gfra1 Gfra1	-32.989	-16.0194	15.3999	-3.00564	44.5626	-40.9872	-6.55628	6.18002	-1.58705	2.39021	-1.50412	-2.12586
10E_M_2064	0.00696128	0.837547	0.0320318	0.658438	2111402	10E_190627	49520	26119	TRUE	CA-3	HPF	CA1-3	Inh	MGE-Sst	MGE-Sst Rxra	7.09541	8.8876	1.82229	20.9022	-8.01946	-21.3975	-2.21062	7.72503	-2.27957	-16.1347	23.0677	5.15459
10E_M_2065	0.00527806	0.729419	0.0185578	0.613826	1748158	10E_190627	48247	26080	TRUE	CA-3	HPF	CA1-3	Exc	CA1	CA1 Chrm3	-28.0829	-15.7934	23.1118	-8.72464	27.8547	-49.8469	-0.9842	7.4291	3.0876	0.11291	7.16406	2.77071
10E_M_2066	0.00635623	0.796277	0.02682	0.6596	2115724	10E_190627	49630	26099	TRUE	CA-3	HPF	CA1-3	Exc	CA1	CA1 Ak5	-31.3527	-13.7146	19.6723	3.72311	38.816	-33.1539	-4.15329	7.92506	7.1808	5.10702	13.5789	31.6875
10E_M_2067	0.00488978	0.716414	0.0153053	0.642461	1704104	10E_190627	46806	25400	TRUE	CA-3	HPF	CA1-3	Exc	CA1	CA1 Chrm3	-28.1397	-16.7696	30.1223	-3.32862	24.2476	-54.7919	0.783583	7.39798	7.03576	-4.21354	-37.807	1.85817
10E_M_2068	0.0060496	0.744934	0.0273285	0.646511	1688507	10E_190627	47864	26006	TRUE	CA-3	HPF	CA1-3	Exc	CA3	CA3 Cadm2	-33.4157	-7.51714	22.3749	20.1518	44.9373	-14.096	-3.11196	12.2879	10.8032	-3.90625	28.9394	3.05193
10E_M_2069	0.00533898	0.731661	0.0199201	0.66958	4027715	10E_190627	52688	26230	TRUE	CA-3	HPF	CA1-3	Exc	CA1	CA1 Chrm3	-27.8989	-16.484	26.0719	-10.172	13.7292	-47.7509	-1.01233	6.14776	2.34668	-3.27708	-2.50286	-6.93655
10E_M_207	0.00605931	0.791481	0.024853	0.652808	1394119	10E_190625	46156	26045	TRUE	CA-3	HPF	CA1-3	Exc	CA1	CA1 Ak5	-31.5787	-13.3365	19.8798	4.6181	39.0224	-31.5591	-4.49786	8.30974	7.01107	6.21697	16.6053	34.2531
10E_M_2070	0.0049282	0.744417	0.0184028	0.644839	2109533	10E_190627	49602	26126	TRUE	CA-3	HPF	CA1-3	Exc	CA1	CA1 Ptprg	-30.482	-15.9571	22.0172	-0.188081	29.288	-39.3273	-2.71417	5.80373	-1.4852	1.67206	24.0237	3.7798
10E_M_2071	0.0060656	0.760004	0.0250417	0.635287	2227966	10E_190627	49797	26110	TRUE	CA-3	HPF	CA1-3	Exc	CA3	CA3 Cadm2	-32.6782	-8.72931	22.8908	18.4009	42.332	-16.3961	-4.11062	11.476	9.54361	-0.0065083	27.202	16.8419
10E_M_2072	0.00515544	0.729558	0.0173394	0.656346	2110761	10E_190627	49651	26067	TRUE	CA-3	HPF	CA1-3	Exc	CA1	CA1 Chrm3	-29.2041	-16.9033	24.0303	-3.23386	22.4545	-40.2547	-0.971314	4.92182	-1.93646	-2.43489	8.36324	-26.4464
10E_M_2073	0.00676164	0.752569	0.0286089	0.616235	1763404	10E_190627	48443	26066	TRUE	CA-3	HPF	CA1-3	Exc	CA3	CA3 Cadm2	-33.0609	-8.03208	22.4352	19.4149	42.244	-14.9843	-4.20709	12.1967	8.98315	-0.960606	25.1045	13.5713
10E_M_2074	0.00581176	0.762271	0.0226179	0.654303	1956367	10E_190627	49043	26080	TRUE	CA-3	HPF	CA1-3	Exc	CA3-St18	CA3-St18 Tead1	-31.3953	-10.49	22.4425	10.1883	44.8694	-25.7235	-5.62736	10.478	-4.28918	4.05335	-1.97824	2.74042
10E_M_2075	0.00713969	0.812757	0.0343518	0.656268	1824646	10E_190627	48223	25921	TRUE	CA-3	HPF	CA1-3	Inh	CGE-Vip	CGE-Vip Ntng1	-2.69982	16.6916	-10.565	42.8754	6.25215	-11.8608	4.56164	0.700207	-6.80221	5.2491	-26.0065	1.84719
10E_M_2076	0.00474602	0.75257	0.0183276	0.651766	1429268	10E_190627	46416	25993	TRUE	CA-3	HPF	CA1-3	Exc	CA3-St18	CA3-St18 Tead1	-31.4318	-10.5722	22.488	9.95629	44.472	-26.0387	-5.67724	10.32	-3.30543	4.48784	-3.07707	2.19056
10E_M_2077	0.005937	0.747741	0.0246458	0.651576	1731251	10E_190627	48067	26083	TRUE	CA-3	HPF	CA1-3	Exc	IG-CA2	IG-CA2 Peak1	-35.1257	-7.38488	20.6434	16.4882	49.1783	-15.8945	-1.58106	12.0269	4.37644	4.20506	-22.7774	-10.2517
10E_M_2078	0.00481472	0.737775	0.0176455	0.650479	1965969	10E_190627	49179	26106	TRUE	CA-3	HPF	CA1-3	Exc	CA1	CA1 Chrm3	-28.7319	-16.0751	21.6301	-4.13898	28.7627	-50.8725	-1.11426	6.72598	1.9342	0.224927	12.1584	-7.15742
10E_M_2079	0.00496539	0.737235	0.0180517	0.641013	1535695	10E_190627	45672	25319	TRUE	CA-3	HPF	CA1-3	Exc	CA1	CA1 Chrm3	-28.5519	-15.919	21.5891	-6.53352	26.5342	-51.726	-0.808965	7.4463	3.26464	0.419879	8.02139	3.46761
10E_M_208	0.00636593	0.748465	0.0263177	0.635395	1299667	10E_190625	45595	26030	TRUE	CA-3	HPF	CA1-3	Exc	Gfra1	Gfra1 Gfra1	-32.882	-15.9962	15.4442	-2.94779	44.5966	-40.5751	-6.51052	6.0894	-4.1464	2.18532	-0.0180802	-1.33855
10E_M_2080	0.00423843	0.740505	0.0114884	0.658703	1921931	10E_190627	48690	25886	TRUE	CA-3	HPF	CA1-3	Exc	DG	DG dg-all	-18.6596	9.36658	17.2346	-17.734	-35.912	-23.3759	-23.1193	-18.9458	-1.01604	0.659083	-33.9602	2.98139
10E_M_2082	0.00574783	0.750883	0.0210398	0.660206	1604810	10E_190627	47346	25969	TRUE	CA-3	HPF	CA1-3	Exc	CA1	CA1 Chrm3	-29.215	-15.8266	21.3835	-4.07497	29.0305	-42.832	-1.79481	6.57892	1.79384	0.139981	13.6267	-0.176455
10E_M_2083	0.00557993	0.734505	0.020384	0.657883	1667549	10E_190627	47675	25986	TRUE	CA-3	HPF	CA1-3	Exc	CA1	CA1 Chrm3	-28.3711	-16.6607	24.4798	-7.19363	20.6969	-47.5912	-0.490901	6.63097	1.71613	-2.32024	-2.91325	-9.58914
10E_M_2084	0.0032858	0.735205	0.00645324	0.632157	1166566	10E_190627	44181	25788	TRUE	CA-3	HPF	CA1-3	NonN	ASC	ASC str-hpf	-21.4087	3.48315	-32.3026	26.8515	-9.47098	-21.5511	9.72281	-7.06666	9.68135	-0.357769	-11.7467	-20.5245
10E_M_2086	0.00409863	0.736114	0.010637	0.627321	1469456	10E_190627	46236	25863	TRUE	CA-3	HPF	CA1-3	NonN	ODC	ODC odc-large	-25.0305	13.0783	30.6721	-29.7043	18.543	16.138	-3.80254	2.86188	0.209619	5.17775	-8.89693	2.35684
10E_M_2087	0.00360365	0.749387	0.00685523	0.6268	1418259	10E_190627	45489	25616	TRUE	CA-3	HPF	CA1-3	NonN	ASC	ASC str-hpf	-21.5237	3.13592	-32.0528	27.4474	-8.00873	-27.0756	9.69156	-7.33068	9.32719	0.635133	-13.5567	-16.9438
10E_M_2088	0.0044532	0.751763	0.012066	0.647537	1702620	10E_190627	48120	26089	TRUE	CA-3	HPF	CA1-3	NonN	ODC	ODC odc-small	-24.7219	14.7404	35.937	-28.7996	32.0719	10.9358	-5.15843	5.70323	2.60688	2.1105	4.68296	-10.1135
10E_M_2089	0.00410519	0.749649	0.00995445	0.617834	1320212	10E_190627	45381	25661	TRUE	CA-3	HPF	CA1-3	NonN	ODC	ODC odc-large	-24.0909	10.8822	25.261	-27.6998	-0.642812	9.37466	-5.24958	-1.44914	-4.82257	7.31036	-7.2284	26.3171
10E_M_2090	0.00415384	0.728915	0.00969723	0.632294	1168728	10E_190627	40784	24236	TRUE	CA-3	HPF	CA1-3	NonN	ODC	ODC odc-large	-24.5669	11.0631	25.5584	-28.7354	2.85082	9.5506	-4.87609	-0.631644	-3.46642	8.5899	-14.1243	22.563
10E_M_2091	0.00442122	0.748339	0.0115193	0.648451	1360167	10E_190627	46015	26059	TRUE	CA-3	HPF	CA1-3	NonN	ODC	ODC odc-large	-23.928	13.3223	31.1884	-26.3763	21.1824	-2.00626	-7.09645	3.21482	-0.668346	1.11729	11.9307	6.25548
10E_M_2093	0.00650665	0.756603	0.0283214	0.665718	2248043	10E_190627	49777	26011	TRUE	CA-3	HPF	CA1-3	Exc	CA3	CA3 Cadm2	-33.965	-7.38091	22.6885	20.4672	48.0445	-14.443	-2.16721	12.3245	10.9117	-4.79189	28.3594	0.702104
10E_M_2094	0.00605695	0.795475	0.0262285	0.651902	1998247	10E_190627	47624	25487	TRUE	CA-3	HPF	CA1-3	Exc	CA1	CA1 Ak5	-31.9866	-12.3518	20.4738	6.35532	42.5512	-21.8977	-4.36608	9.13283	6.90137	7.11624	19.2032	35.1374
10E_M_2095	0.00493739	0.720182	0.017129	0.654204	2645957	10E_190627	50869	26184	TRUE	CA-3	HPF	CA1-3	Exc	CA1	CA1 Chrm3	-27.9952	-17.1834	27.5666	-9.25994	15.9071	-44.1348	-0.267793	5.2881	0.0926343	-4.06342	1.5833	-22.8206
10E_M_2096	0.00632176	0.756609	0.0268409	0.668032	2185811	10E_190627	48453	25558	TRUE	CA-3	HPF	CA1-3	Exc	CA3	CA3 Cadm2	-33.2087	-7.7055	22.5268	19.7844	43.6023	-14.0795	-3.65763	12.2017	10.2053	-3.23399	27.9626	6.53351
10E_M_2097	0.00576332	0.756479	0.0233013	0.637793	1972163	10E_190627	48157	25816	TRUE	CA-3	HPF	CA1-3	Exc	CA1	CA1 Ak5	-30.5202	-14.6093	19.9531	1.75615	37.3241	-34.9238	-3.36446	7.59282	5.94205	3.47791	11.9222	24.5288
10E_M_2098	0.00540286	0.731877	0.0200986	0.66644	2312798	10E_190627	50104	26170	TRUE	CA-3	HPF	CA1-3	Exc	CA1	CA1 Chrm3	-29.323	-16.7782	23.7506	-2.92981	25.0034	-39.8797	-1.52576	5.38033	-1.03339	-2.50508	2.21342	-8.71427
10E_M_2099	0.0055558	0.750163	0.021037	0.662733	1666313	10E_190627	45128	24460	TRUE	CA-3	HPF	CA1-3	Exc	CA1	CA1 Ptprg	-30.1421	-15.4747	20.2501	-0.964424	33.6896	-42.3856	-2.45448	6.46363	1.19996	1.64131	15.0742	-6.56606
10E_M_21	0.00491947	0.720447	0.0171558	0.649299	1260904	10E_190625	45376	26014	TRUE	CA-3	HPF	CA1-3	Exc	CA1	CA1 Chrm3	-29.5781	-16.8728	24.7863	-0.826932	26.7803	-43.7149	-1.35441	5.94027	7.0359	-9.34478	-27.0134	20.0787
10E_M_210	0.00551091	0.723192	0.0197698	0.652995	1468398	10E_190625	46633	26054	TRUE	CA-3	HPF	CA1-3	Exc	CA1	CA1 Chrm3	-27.6627	-17.0557	25.5705	-8.23628	17.8834	-47.5805	-0.212301	6.56956	1.78109	-2.35907	3.59654	-12.7824
10E_M_2100	0.00525167	0.733931	0.021114	0.666748	2879944	10E_190627	51585	26187	TRUE	CA-3	HPF	CA1-3	Exc	CA3	CA3 Cadm2	-34.7941	-7.24762	21.824	15.0143	41.6414	-12.2298	-2.7289	11.7078	6.94078	-1.97156	16.4211	10.2839
10E_M_2101	0.00438371	0.758908	0.0122495	0.660116	2110544	10E_190627	49118	26035	TRUE	CA-3	HPF	CA1-3	NonN	ODC	ODC odc-large	-23.8294	10.8529	25.1512	-26.9243	-1.43423	7.05361	-6.4551	-1.69749	-5.45856	6.34738	-3.15148	25.0366
10E_M_2103	0.00560532	0.769956	0.0223778	0.636853	1261505	10E_190627	45137	26017	TRUE	CA-3	HPF	CA1-3	Exc	CA3-St18	CA3-St18 Nuak1	-31.584	-11.354	22.2724	8.71851	42.5974	-25.9609	-5.38609	9.65078	0.447176	2.81849	-5.19063	-7.23018
10E_M_2104	0.00561155	0.764227	0.0218756	0.660998	1641697	10E_190627	47409	25822	TRUE	CA-3	HPF	CA1-3	Exc	CA3-St18	CA3-St18 Nuak1	-31.4718	-10.946	22.5206	9.2147	43.2356	-26.0995	-5.5556	9.8941	-1.17511	4.21757	-5.27362	-4.43475
10E_M_2105	0.00478621	0.753628	0.0146389	0.654402	2580250	10E_190627	50789	26081	TRUE	CA-3	HPF	CA1-3	Exc	CA1	CA1 Ptprg	-30.8082	-14.306	20.7477	3.20834	36.5433	-33.8857	-3.70659	7.11866	-1.09375	4.36583	25.7678	12.0906
10E_M_2108	0.00584941	0.744182	0.0256982	0.646139	1367993	10E_190627	45932	25967	TRUE	CA-3	HPF	CA1-3	Exc	CA3	CA3 Cadm2	-33.3583	-7.65278	22.3129	20.159	43.4671	-13.8449	-3.72143	12.28	10.1415	-3.15282	27.5027	6.78281
10E_M_2109	0.00661916	0.753305	0.0288206	0.639992	1851712	10E_190627	48716	26104	TRUE	CA-3	HPF	CA1-3	Exc	CA3	CA3 Cadm2	-33.8292	-7.47905	22.3557	20.5911	44.6353	-13.5027	-3.17496	12.421	10.045	-3.63225	27.1455	4.11387
10E_M_211	0.00453278	0.740941	0.0117752	0.648292	1313602	10E_190625	45859	26027	TRUE	CA-3	HPF	CA1-3	NonN	ODC	ODC odc-large	-23.793	13.3317	31.2152	-26.0328	18.2261	-1.68338	-7.1798	2.7721	-0.894253	1.82277	6.81493	7.15009
10E_M_2110	0.00548714	0.742708	0.0222532	0.640596	1893126	10E_190627	48802	26064	TRUE	CA-3	HPF	CA1-3	Exc	IG-CA2	IG-CA2 Peak1	-35.3098	-7.52635	20.7673	16.1511	49.1354	-16.2802	-1.53521	11.8604	4.56497	4.0985	-23.071	-10.3173
10E_M_2111	0.00617212	0.76599	0.0260458	0.634819	1942298	10E_190627	48922	26105	TRUE	CA-3	HPF	CA1-3	Exc	CA3	CA3 Cadm2	-33.0824	-7.87557	22.6877	19.2897	44.531	-15.4016	-3.33457	11.8138	11.5803	-2.61107	31.8233	8.70464
10E_M_2112	0.00540687	0.765555	0.0193588	0.613573	1393964	10E_190627	45657	25723	TRUE	CA-3	HPF	CA1-3	Exc	CA3-St18	CA3-St18 Tead1	-32.166	-11.2479	21.2926	8.47319	43.5537	-22.6857	-4.523	10.169	-3.83498	-1.6045	4.33726	-6.26487
10E_M_2113	0.00603853	0.749711	0.0240234	0.656242	1766746	10E_190627	48151	26021	TRUE	CA-3	HPF	CA1-3	Exc	Gfra1	Gfra1 Gfra1	-32.9292	-16.0097	15.435	-2.96123	44.6075	-40.7074	-6.57554	6.10273	-3.12588	2.436	0.106381	-1.57959
10E_M_2114	0.00522472	0.741409	0.0183598	0.6583	2623469	10E_190627	50440	26158	TRUE	CA-3	HPF	CA1-3	Exc	CA1	CA1 Chrm3	-28.4411	-16.5862	24.5019	-5.50563	21.0347	-40.3328	-0.717076	6.05803	0.983633	-1.2393	12.1271	-14.6992
10E_M_2115	0.00480647	0.761421	0.0187319	0.656019	1704233	10E_190627	47657	25964	TRUE	CA-3	HPF	CA1-3	Exc	CA1	CA1 Ak5	-30.9402	-14.5286	20.5205	2.27856	36.5957	-33.8355	-3.68756	7.41985	5.7418	4.38957	14.9844	24.7751
10E_M_2116	0.00516787	0.746874	0.0191093	0.657912	2106195	10E_190627	49340	26106	TRUE	CA-3	HPF	CA1-3	Exc	CA3-St18	CA3-St18 Tead1	-31.7124	-9.97346	22.5198	10.796	46.2934	-24.5745	-5.32992	11.0736	-5.723	1.94216	1.86323	2.12216
10E_M_2117	0.00539589	0.76235	0.0220713	0.653724	2199009	10E_190627	49583	26133	TRUE	CA-3	HPF	CA1-3	Exc	CA1	CA1 Kif26a	-32.3719	-15.445	15.6454	-2.69211	42.3506	-40.0726	-5.73409	6.45627	2.07835	7.39201	40.7037	17.1996
10E_M_2118	0.00492231	0.738126	0.0173952	0.588613	1177252	10E_190627	32978	20717	TRUE	CA-3	HPF	CA1-3	Exc	CA1	CA1 Outlier	-29.5334	-15.0593	24.9289	2.41787	28.8892	-34.2456	-2.5002	5.24641	7.0273	-0.511389	-3.35679	30.3084
10E_M_2119	0.00633791	0.751883	0.0266211	0.658401	1931091	10E_190627	48139	25873	TRUE	CA-3	HPF	CA1-3	Exc	CA3	CA3 Cadm2	-33.1624	-7.69621	22.3843	19.8276	43.024	-13.8788	-3.83487	12.3123	9.15949	-2.24022	24.397	9.02631
10E_M_212	0.0039107	0.743003	0.00605502	0.651145	1455551	10E_190625	46510	26053	TRUE	CA-3	HPF	CA1-3	NonN	MGC	MGC mgc-all	-25.863	5.05206	-42.0278	16.0303	-14.0814	39.8542	13.4753	0.792772	2.46267	4.97805	12.8495	-10.9647
10E_M_2121	0.0061897	0.748865	0.0247687	0.658462	1781890	10E_190627	46735	25545	TRUE	CA-3	HPF	CA1-3	Exc	CA3	CA3 Cadm2	-32.724	-8.76201	22.9788	18.306	41.994	-16.0336	-4.14696	11.6562	8.45332	0.125798	24.7694	17.5572
10E_M_2122	0.00441083	0.725945	0.010758	0.660037	1902200	10E_190627	48313	26045	TRUE	CA-3	HPF	CA1-3	Exc	DG	DG dg-all	-17.4222	10.0435	14.7452	-12.7615	-46.4534	-22.4778	-24.6466	-18.8335	3.07945	-2.89383	-16.3875	-15.9842
10E_M_2124	0.0051153	0.780774	0.0172196	0.447149	1489865	10E_190627	41499	25959	FALSE
10E_M_2125	0.00496656	0.729245	0.0176108	0.653838	2025165	10E_190627	49029	26073	TRUE	CA-3	HPF	CA1-3	Exc	CA1	CA1 Chrm3	-28.546	-16.1113	21.6442	-4.23012	29.0158	-50.5842	-1.08489	6.41831	1.36381	-0.0675925	12.1507	-8.24095
10E_M_2127	0.00621398	0.763837	0.0256958	0.663416	1904520	10E_190627	48261	25911	TRUE	CA-3	HPF	CA1-3	Exc	CA3	CA3 Efnb2	-32.6383	-8.88871	22.8227	17.7017	43.8254	-17.6977	-3.77663	11.2082	11.6251	-0.0536914	32.8039	16.2602
10E_M_2128	0.00439614	0.7336	0.0107502	0.665089	3520979	10E_190627	52193	26212	FALSE
10E_M_2129	0.00536503	0.725004	0.0181663	0.659045	1712916	10E_190627	46789	25822	TRUE	CA-3	HPF	CA1-3	Exc	CA1	CA1 Chrm3	-28.7964	-17.6296	26.8381	-3.22011	21.7162	-43.3301	0.0615644	5.10229	-0.689209	-4.33774	-0.755159	-24.489
10E_M_213	0.00463202	0.735506	0.0116962	0.647623	1595253	10E_190625	47402	26069	TRUE	CA-3	HPF	CA1-3	NonN	ODC	ODC odc-large	-24.6519	12.0422	28.0669	-28.844	10.5155	16.5222	-3.61205	1.53645	-1.29301	7.71713	-18.1517	14.3389
10E_M_2130	0.00540918	0.738227	0.0226154	0.660423	1146748	10E_190627	44406	26007	TRUE	CA-3	HPF	CA1-3	Exc	CA3	CA3 Cadm2	-33.4981	-9.19034	18.1229	29.7001	42.2424	-6.05578	-4.60482	13.8829	3.2998	-0.645632	3.95504	15.7449
10E_M_2132	0.00651138	0.761648	0.028123	0.659885	1398881	10E_190627	46099	26023	TRUE	CA-3	HPF	CA1-3	Exc	CA3	CA3 Cadm2	-33.1542	-7.9017	22.672	19.3355	43.9497	-15.0743	-3.58947	11.8541	10.5214	-2.06025	28.6167	9.46616
10E_M_2133	0.00552639	0.77014	0.0207749	0.65258	1472808	10E_190627	46683	25945	TRUE	CA-3	HPF	CA1-3	Exc	CA3	CA3 Efnb2	-32.5256	-11.5632	20.4972	7.99663	41.7443	-20.9077	-4.10986	10.0024	8.31237	3.10197	26.0143	26.4757
10E_M_2134	0.00548943	0.744668	0.0202101	0.663715	1354898	10E_190627	45942	25867	TRUE	CA-3	HPF	CA1-3	Exc	CA1	CA1 Ptprg	-30.2185	-15.9127	21.6977	-0.760136	29.45	-40.8344	-2.51261	6.07114	-0.330971	1.4456	22.4827	-12.2156
10E_M_2135	0.00550447	0.739247	0.0199509	0.638589	1045289	10E_190627	42293	25307	TRUE	CA-3	HPF	CA1-3	Exc	CA1	CA1 Chrm3	-28.8019	-15.8362	21.4232	-6.176	26.0585	-50.8242	-1.00877	7.50384	5.2768	-1.30306	2.28051	8.84049
10E_M_2136	0.00553193	0.735221	0.0196094	0.666055	1396085	10E_190627	46178	25963	TRUE	CA-3	HPF	CA1-3	Exc	CA1	CA1 Ptprg	-29.7637	-16.2302	22.4436	-1.56686	28.2174	-40.9169	-1.9173	5.89144	-0.46318	0.439753	19.6459	-13.3834
10E_M_2138	0.00611163	0.788735	0.0273642	0.665988	1675007	10E_190627	47197	25565	TRUE	CA-3	HPF	CA1-3	Exc	CA1	CA1 Ak5	-31.5211	-13.413	19.8706	4.46378	38.9353	-32.0814	-4.35375	8.16656	7.10865	5.82722	15.6053	34.0659
10E_M_2139	0.00629172	0.753361	0.0273108	0.652458	2330559	10E_190627	49952	26069	TRUE	CA-3	HPF	CA1-3	Exc	CA3	CA3 Cadm2	-33.2802	-7.81349	22.2552	19.9624	43.314	-13.5338	-3.80537	12.4645	8.9329	-2.13051	23.5389	9.1399
10E_M_214	0.00424792	0.734523	0.00943455	0.643154	1594144	10E_190625	47387	25980	TRUE	CA-3	HPF	CA1-3	NonN	ODC	ODC odc-large	-23.9195	9.55648	23.7896	-28.0284	-4.26863	7.35632	-6.07456	-2.83728	-5.96959	9.15296	-11.6254	29.8555
10E_M_2140	0.00634005	0.743057	0.0267239	0.642987	2362554	10E_190627	50118	25979	TRUE	CA-3	HPF	CA1-3	Exc	CA3	CA3 Cadm2	-33.5388	-8.37215	20.2102	22.2785	43.0752	-9.4641	-3.94657	13.379	6.96044	-3.24275	16.9644	5.26574
10E_M_2141	0.00549924	0.731138	0.0199656	0.65263	2312005	10E_190627	50067	26121	TRUE	CA-3	HPF	CA1-3	Exc	CA1	CA1 Chrm3	-29.2454	-16.6365	23.4677	-3.08147	25.2045	-40.0737	-1.40306	5.245	-2.09442	-1.6393	10.9625	-29.4865
10E_M_2142	0.00548027	0.757312	0.019848	0.625269	2111967	10E_190627	49603	26131	TRUE	CA-3	HPF	CA1-3	Exc	CA3-St18	CA3-St18 Tead1	-31.6129	-10.7141	22.3361	9.7649	44.0831	-25.2268	-5.31521	10.2944	-1.86373	1.20532	-1.51459	-4.7982
10E_M_2143	0.00656719	0.745122	0.027235	0.655682	2230751	10E_190627	49839	26130	TRUE	CA-3	HPF	CA1-3	Exc	CA3	CA3 Cadm2	-33.787	-8.15436	20.8682	22.2529	43.2589	-10.3532	-3.81256	13.1378	7.56572	-3.47928	18.4479	4.23432
10E_M_2144	0.00553548	0.727398	0.0190655	0.645913	1999380	10E_190627	48358	25781	TRUE	CA-3	HPF	CA1-3	Exc	CA1	CA1 Chrm3	-29.0275	-17.238	24.9682	-3.69818	22.1365	-40.7592	-0.578501	5.08991	-1.57466	-2.21043	9.58364	-26.2837
10E_M_2146	0.00605514	0.741105	0.0247346	0.650568	1571011	10E_190627	45851	25446	TRUE	CA-3	HPF	CA1-3	Exc	CA3	CA3 Cadm2	-33.3446	-8.23379	21.7626	20.2179	42.1588	-15.0489	-4.19183	12.0623	8.47134	-1.16186	23.7782	13.4518
10E_M_2147	0.00537065	0.767933	0.0209953	0.64922	1975090	10E_190627	48969	25994	TRUE	CA-3	HPF	CA1-3	Exc	CA3-St18	CA3-St18 Tead1	-31.7119	-10.6283	22.0748	9.77609	44.6545	-23.9262	-5.17194	10.5434	-5.58055	1.54072	2.27795	0.401303
10E_M_2149	0.00633348	0.750985	0.0273385	0.658543	1943345	10E_190627	48830	26108	TRUE	CA-3	HPF	CA1-3	Exc	CA3	CA3 Cadm2	-33.5666	-7.58272	22.1594	20.4765	43.2519	-13.0813	-3.68929	12.4536	9.19885	-3.00202	24.2457	7.42307
10E_M_2150	0.00532523	0.727609	0.0186564	0.659534	1771574	10E_190627	47831	25968	TRUE	CA-3	HPF	CA1-3	Exc	CA1	CA1 Chrm3	-29.528	-16.723	23.6697	-2.84022	24.6202	-39.8374	-1.46109	5.08815	-1.74398	-0.968342	12.0866	-28.8455
10E_M_2151	0.00569026	0.728863	0.0209167	0.650671	1765426	10E_190627	48177	26091	TRUE	CA-3	HPF	CA1-3	Exc	CA1	CA1 Chrm3	-28.7229	-16.7413	24.0729	-3.97942	26.7936	-45.1381	-1.08905	6.52433	7.08995	-7.55931	-22.0443	15.9545
10E_M_2152	0.00588849	0.754169	0.0268265	0.660753	1669144	10E_190627	48051	26081	TRUE	CA-3	HPF	CA1-3	Exc	CA3	CA3 Cadm2	-33.5775	-7.71759	22.2662	20.7636	44.1771	-13.1371	-3.44612	12.5145	9.32491	-3.45162	24.3856	4.95982
10E_M_2155	0.0054223	0.770631	0.0223739	0.655351	2163430	10E_190627	49793	26097	TRUE	CA-3	HPF	CA1-3	Exc	CA3	CA3 Efnb2	-32.6578	-10.9393	20.3166	8.70786	41.4303	-20.0673	-4.10611	10.4567	7.61701	2.69396	24.8052	25.9988
10E_M_2156	0.00610202	0.74954	0.025947	0.669949	1699839	10E_190627	46964	25444	TRUE	CA-3	HPF	CA1-3	Exc	IG-CA2	IG-CA2 Peak1	-34.3156	-7.79249	21.5413	16.8574	48.3212	-16.2275	-1.84577	11.8213	4.12346	5.37788	-22.9692	-12.4687
10E_M_2157	0.00591579	0.760934	0.0228797	0.644772	1819098	10E_190627	48604	26098	TRUE	CA-3	HPF	CA1-3	Exc	CA3	CA3 Efnb2	-32.5765	-10.3831	20.6015	8.8456	41.7305	-19.5221	-4.1845	10.821	8.12113	1.82257	25.621	24.1038
10E_M_2158	0.00533592	0.737507	0.0186843	0.666094	1901081	10E_190627	48834	26114	TRUE	CA-3	HPF	CA1-3	Exc	CA1	CA1 Chrm3	-28.0125	-15.8102	23.2592	-8.77566	27.8467	-49.1231	-0.860118	7.36493	3.24106	0.15783	7.4943	2.54217
10E_M_2159	0.00503608	0.731425	0.0165577	0.661875	1959236	10E_190627	49066	26121	TRUE	CA-3	HPF	CA1-3	Exc	CA1	CA1 Chrm3	-28.4008	-16.3273	22.0744	-6.74208	27.2846	-52.3518	-0.689611	6.71038	2.08005	-0.208054	10.8704	-7.58372
10E_M_216	0.00377448	0.69303	0.00579649	0.631132	1534479	10E_190625	47310	26045	TRUE	CA-3	HPF	CA1-3	NonN	MGC	MGC mgc-all	-27.5579	4.41285	-45.249	13.3667	0.199714	51.3884	17.6301	3.50064	7.76034	-3.51061	-7.96104	4.14327
10E_M_2160	0.00599416	0.748929	0.0270997	0.649456	1360435	10E_190627	46192	26047	TRUE	CA-3	HPF	CA1-3	Exc	CA3	CA3 Cadm2	-32.9572	-8.10527	22.5551	19.2165	42.5032	-15.2836	-4.04006	11.9202	9.30206	-1.08338	25.6705	13.1852
10E_M_2161	0.00524868	0.770731	0.0205365	0.672204	3259120	10E_190627	52121	26191	FALSE
10E_M_2162	0.00617945	0.75604	0.0275646	0.642433	1506142	10E_190627	46797	25998	TRUE	CA-3	HPF	CA1-3	Exc	CA3	CA3 Cadm2	-33.4394	-7.96048	21.8535	20.7029	41.8771	-10.6558	-4.174	12.733	8.09969	-1.66136	20.8513	10.7795
10E_M_2164	0.00606105	0.762288	0.0255365	0.655594	1690294	10E_190627	47995	26077	TRUE	CA-3	HPF	CA1-3	Exc	CA1	CA1 Kif26a	-32.551	-15.4734	15.5689	-2.77619	42.4809	-40.172	-5.88999	6.46639	2.07424	7.32368	40.2388	17.2425
10E_M_2167	0.00557496	0.736477	0.0201593	0.650449	1485692	10E_190627	46708	25960	TRUE	CA-3	HPF	CA1-3	Exc	CA1	CA1 Chrm3	-27.7989	-17.072	25.4214	-7.87797	18.5799	-50.285	0.212388	7.0826	5.75153	-5.91119	-19.3221	7.01115
10E_M_2168	0.00513434	0.738586	0.021636	0.663404	2967732	10E_190627	51655	26201	TRUE	CA-3	HPF	CA1-3	Exc	CA3	CA3 Cadm2	-33.2782	-8.05231	22.3437	18.9623	46.4308	-15.7559	-2.69664	11.8343	11.2211	-2.07939	32.0225	10.2491
10E_M_2169	0.005764	0.761856	0.0242629	0.645823	1979632	10E_190627	49171	26101	TRUE	CA-3	HPF	CA1-3	Exc	CA3	CA3 Cadm2	-32.8763	-8.08698	22.69	19.0759	44.4372	-15.6346	-3.42972	11.7309	11.5266	-2.39726	32.0949	9.50941
10E_M_217	0.004648	0.727992	0.012202	0.644279	1579257	10E_190625	47562	26076	TRUE	CA-3	HPF	CA1-3	NonN	ODC	ODC odc-large	-25.5439	13.475	31.983	-31.4688	24.307	21.9098	-2.84539	4.41136	3.19998	4.42703	1.15079	-16.7859
10E_M_2170	0.0074963	0.825053	0.0390166	0.625318	1895143	10E_190627	48792	26112	TRUE	CA-3	HPF	CA1-3	Inh	CGE-Vip	CGE-Vip Ptprm	-1.64742	16.5779	-11.9412	41.7323	8.18843	-7.75431	5.22548	0.832113	-11.2285	2.6588	-24.4981	16.2128
10E_M_2171	0.00613453	0.741084	0.0257788	0.655696	1893087	10E_190627	48628	25907	TRUE	CA-3	HPF	CA1-3	Exc	CA3	CA3 Cadm2	-33.552	-8.70068	19.8586	22.5417	42.8035	-6.44758	-4.5135	14.0788	3.75794	-1.72549	5.21642	12.6691
10E_M_2172	0.00532933	0.721373	0.0196148	0.608405	1682960	10E_190627	48010	26079	TRUE	CA-3	HPF	CA1-3	Exc	CA1	CA1 Chrm3	-28.3987	-16.6807	24.3397	-4.15266	16.6546	-43.5659	-0.840212	5.4232	-1.16844	-3.63766	7.05025	-27.6201
10E_M_2173	0.0061774	0.750097	0.0257422	0.652875	1780469	10E_190627	48402	26087	TRUE	CA-3	HPF	CA1-3	Exc	CA3	CA3 Cadm2	-33.0938	-7.81578	22.4238	19.487	42.2853	-14.8823	-4.16027	12.1157	8.73958	-1.07427	24.7029	13.8258
10E_M_2174	0.00548885	0.728553	0.0195932	0.638956	1715206	10E_190627	48124	26080	TRUE	CA-3	HPF	CA1-3	Exc	CA1	CA1 Chrm3	-29.119	-17.3106	25.3263	-2.21944	26.4145	-44.6818	-1.04697	6.07396	7.42744	-8.88392	-26.223	19.1914
10E_M_2175	0.0039237	0.712157	0.00837577	0.64057	1457164	10E_190627	45569	25509	TRUE	CA-3	HPF	CA1-3	NonN	ODC	ODC odc-large	-24.331	11.1456	25.8674	-28.2199	5.25652	12.6122	-5.21644	-0.225218	-4.13727	7.44483	-9.43194	23.3414
10E_M_2176	0.0036182	0.743064	0.00760835	0.65855	2135314	10E_190627	49644	26033	TRUE	CA-3	HPF	CA1-3	NonN	ASC	ASC str-hpf	-20.9063	2.56378	-30.461	29.3965	-1.53579	-34.9787	7.98313	-9.44051	5.36213	-1.29187	-15.71	-2.41213
10E_M_2177	0.00354803	0.735776	0.0079453	0.650972	1683613	10E_190627	44539	24413	TRUE	CA-3	HPF	CA1-3	NonN	VLMC	VLMC Mapk4	-23.8034	3.16675	-40.2385	23.0037	-51.2193	-7.15362	6.72311	12.7486	-0.832844	1.54561	0.441954	2.89425
10E_M_2179	0.00418935	0.745273	0.0110525	0.659852	2097230	10E_190627	49545	26122	TRUE	CA-3	HPF	CA1-3	NonN	ODC	ODC odc-large	-25.0448	12.9807	30.4382	-29.7023	13.4871	16.2746	-4.13886	2.28352	0.224929	5.95525	-14.7388	4.37252
10E_M_218	0.00456048	0.732734	0.0122667	0.65207	1690039	10E_190625	48176	26082	TRUE	CA-3	HPF	CA1-3	NonN	ODC	ODC odc-large	-25.237	12.5444	29.4093	-30.4216	16.4618	19.7768	-2.86273	2.76671	1.14825	7.53139	-18.7545	2.14079
10E_M_2180	0.00445839	0.743383	0.0122239	0.625608	1901579	10E_190627	49047	26101	TRUE	CA-3	HPF	CA1-3	NonN	ODC	ODC odc-small	-23.9683	14.6446	35.1951	-26.5652	34.7429	-3.7047	-8.08836	5.75871	3.45422	-1.31261	21.8643	-13.7447
10E_M_2181	0.00429431	0.738819	0.01145	0.639284	1850868	10E_190627	48643	26090	TRUE	CA-3	HPF	CA1-3	NonN	ODC	ODC odc-small	-24.2638	14.1639	33.9394	-27.4923	30.0658	8.31252	-5.50552	5.19801	2.71391	-0.0475823	14.5094	-10.0682
10E_M_2182	0.00437246	0.736816	0.0113622	0.64512	1861317	10E_190627	47466	25840	TRUE	CA-3	HPF	CA1-3	NonN	ODC	ODC odc-large	-25.1319	12.8018	30.0401	-29.9571	19.747	15.7274	-3.80008	3.27789	1.09675	5.41714	-15.8042	0.163822
10E_M_2183	0.00531253	0.736346	0.0221434	0.652977	1719356	10E_190627	47860	26019	TRUE	CA-3	HPF	CA1-3	Exc	CA3	CA3 Cadm2	-32.9956	-8.30318	22.2781	19.3478	41.8263	-15.114	-4.21914	12.1734	7.6119	-0.923288	22.5623	14.5294
10E_M_2184	0.00524157	0.727804	0.0199181	0.65952	2086290	10E_190627	48134	25377	TRUE	CA-3	HPF	CA1-3	Exc	CA1	CA1 Chrm3	-29.0542	-16.5665	22.797	-4.38056	27.2319	-45.107	-1.18263	6.52465	7.37385	-7.08697	-20.975	16.4089
10E_M_2185	0.00460359	0.751419	0.0190611	0.656588	2229793	10E_190627	49672	25941	TRUE	CA-3	HPF	CA1-3	Exc	CA1	CA1 Ptprg	-30.962	-15.5434	20.708	0.52962	33.6435	-38.8209	-3.66244	6.44953	-0.350565	3.77845	29.858	4.77482
10E_M_2188	0.00612728	0.759195	0.0246155	0.644265	1687073	10E_190627	46878	25426	TRUE	CA-3	HPF	CA1-3	Exc	CA3	CA3 Efnb2	-32.5501	-9.76263	21.5195	8.71506	43.962	-18.9397	-3.71605	10.6075	11.8083	0.781671	33.9533	18.5259
10E_M_2189	0.00469451	0.747642	0.0136106	0.666411	2485789	10E_190627	49490	25936	TRUE	CA-3	HPF	CA1-3	NonN	ODC	ODC odc-large	-23.9204	11.1996	25.4492	-26.7148	0.00261419	6.39961	-6.57313	-1.17768	-5.4398	5.66633	1.30226	25.0035
10E_M_219	0.00608675	0.756109	0.0249628	0.667306	1562186	10E_190625	47091	26028	TRUE	CA-3	HPF	CA1-3	Exc	CA3	CA3 Efnb2	-32.8606	-8.86329	22.6901	17.1439	44.0231	-18.1024	-3.68096	10.9231	12.0427	-0.172305	33.6995	16.0989
10E_M_2190	0.00469071	0.756617	0.0129246	0.66272	2809511	10E_190627	49259	25754	TRUE	CA-3	HPF	CA1-3	NonN	ODC	ODC odc-large	-23.7567	11.752	27.1159	-26.2491	5.75962	1.95948	-6.66023	-0.0145941	-5.23881	5.59024	0.523886	24.257
10E_M_2191	0.00503116	0.7466	0.0215979	0.649852	1793971	10E_190627	48397	26097	TRUE	CA-3	HPF	CA1-3	Exc	CA1	CA1 Ak5	-30.2171	-15.2247	20.9475	0.347512	35.8017	-34.9336	-2.84125	7.21903	5.0581	3.25544	13.2855	21.1103
10E_M_2192	0.00396481	0.744233	0.0161055	0.651837	2112109	10E_190627	49168	25954	TRUE	CA-3	HPF	CA1-3	Exc	CA1	CA1 Ak5	-30.7752	-14.8094	20.9486	1.54952	35.8602	-33.8261	-3.47142	7.40892	5.64418	4.09689	14.1771	23.6752
10E_M_2193	0.00493869	0.722263	0.0189791	0.65049	1840532	10E_190627	47594	25570	TRUE	CA-3	HPF	CA1-3	Exc	CA1	CA1 Chrm3	-28.248	-16.096	23.9706	-9.04625	28.1468	-48.1534	-1.04845	6.82941	1.95695	-1.12847	9.06218	-2.42617
10E_M_2194	0.00470748	0.719592	0.016552	0.639125	1964851	10E_190627	48314	25877	TRUE	CA-3	HPF	CA1-3	Exc	CA1	CA1 Chrm3	-29.2866	-17.375	25.4494	-1.825	26.362	-44.2487	-1.10816	5.86486	5.65479	-9.88456	-29.9017	16.7913
10E_M_2196	0.00573639	0.730832	0.0219724	0.629044	1832009	10E_190627	48641	26080	TRUE	CA-3	HPF	CA1-3	Exc	IG-CA2	IG-CA2 Peak1	-35.5622	-7.5086	20.0193	15.888	51.003	-16.2392	-0.953321	11.8926	2.29111	1.66121	-13.7874	-8.54454
10E_M_2197	0.0055415	0.768733	0.0207963	0.654092	1873190	10E_190627	48260	25989	TRUE	CA-3	HPF	CA1-3	Exc	CA3-St18	CA3-St18 Tead1	-31.9645	-10.6748	21.8048	9.58767	44.3669	-23.262	-5.01297	10.5319	-5.77829	-0.145557	5.45537	-1.84953
10E_M_2198	0.00546541	0.740278	0.0208328	0.644038	1624578	10E_190627	47040	25921	TRUE	CA-3	HPF	CA1-3	Exc	CA1	CA1 Chrm3	-29.3039	-16.1542	22.3778	-3.64053	28.485	-43.8537	-1.5724	6.45635	7.42321	-5.9611	-18.3729	17.937
10E_M_2199	0.0039955	0.713306	0.0120991	0.668892	3706486	10E_190627	52086	26226	TRUE	CA-3	HPF	CA1-3	Exc	CA1	CA1 Chrm3	-29.9699	-14.8247	24.5565	1.65261	27.771	-34.6642	-3.00682	5.81028	5.79208	-1.44085	0.564729	10.4476
10E_M_2201	0.00507554	0.751332	0.0207974	0.644761	609168	10E_190627	35896	25725	TRUE	CA-3	HPF	CA1-3	Exc	CA3-St18	CA3-St18 Tead1	-32.2035	-9.81217	21.3422	10.4815	43.3885	-18.2506	-4.18828	11.042	-5.04935	-1.55071	6.24614	-5.04624
10E_M_2202	0.00531734	0.770977	0.022121	0.643736	2588683	10E_190627	50810	26182	TRUE	CA-3	HPF	CA1-3	Exc	CA3-St18	CA3-St18 Nuak1	-31.5687	-11.0431	22.5203	9.05554	43.0942	-26.0431	-5.53973	9.87	-1.5026	3.81624	-6.83355	-3.99647
10E_M_2203	0.0068135	0.76357	0.0293899	0.65785	2474513	10E_190627	50576	26149	TRUE	CA-3	HPF	CA1-3	Exc	IG-CA2	IG-CA2 Peak1	-34.0769	-7.34815	22.7866	20.5742	48.211	-14.5123	-2.09839	12.3505	5.65825	5.16678	-25.113	-11.5723
10E_M_2204	0.00544263	0.723688	0.0202326	0.608092	1726324	10E_190627	44670	24618	TRUE	CA-3	HPF	CA1-3	Exc	CA1	CA1 Chrm3	-29.5689	-16.9863	24.9482	-1.47628	24.6997	-41.2996	-0.98594	5.33353	-0.530769	-5.86368	-12.7432	-27.8143
10E_M_2205	0.00551614	0.731176	0.02067	0.659956	2186786	10E_190627	49662	25983	TRUE	CA-3	HPF	CA1-3	Exc	CA1	CA1 Chrm3	-28.303	-15.8225	23.9205	-9.22701	28.559	-48.0656	-1.3847	7.17815	2.85762	-0.182974	8.33184	-0.349635
10E_M_2206	0.00667277	0.759668	0.0287031	0.655841	2117896	10E_190627	49342	26050	TRUE	CA-3	HPF	CA1-3	Exc	CA3	CA3 Cadm2	-33.128	-7.81839	22.5569	19.5339	44.1358	-14.7337	-3.51278	12.057	10.6928	-2.1849	29.0553	9.23298
10E_M_2207	0.00489261	0.746542	0.0201677	0.663329	3567330	10E_190627	52107	26231	FALSE
10E_M_2208	0.00599242	0.750942	0.0262321	0.667232	2134788	10E_190627	48887	25964	TRUE	CA-3	HPF	CA1-3	Exc	Gfra1	Gfra1 Gfra1	-32.9977	-16.0481	15.4129	-2.98878	44.6375	-40.8522	-6.64438	6.20209	-3.0885	3.13289	0.173533	-1.03359
10E_M_221	0.00566542	0.759132	0.0212137	0.625057	897975	10E_190625	27346	19242	TRUE	CA-3	HPF	CA1-3	Exc	CA1	CA1 Outlier	-30.0962	-14.0324	24.6751	3.09036	29.2294	-33.5306	-3.11897	5.43901	7.25366	-0.931679	-3.22265	31.7544
10E_M_2210	0.00556632	0.750556	0.0196123	0.615478	944030	10E_190627	41428	25948	TRUE	CA-3	HPF	CA1-3	Exc	CA1	CA1 Chrm3	-28.4573	-16.0204	21.576	-6.69497	25.7387	-51.3571	-0.710612	7.68637	4.8902	-0.668121	3.14333	6.39455
10E_M_2213	0.00573055	0.754563	0.0255663	0.658542	1695927	10E_190627	47765	25984	TRUE	CA-3	HPF	CA1-3	Exc	CA3	CA3 Cadm2	-32.7965	-8.21406	22.6628	18.9584	43.5907	-15.4045	-3.66922	11.7882	10.9196	-1.19865	30.0151	12.2497
10E_M_2215	0.00488947	0.727648	0.0188042	0.651948	2166994	10E_190627	49607	26135	TRUE	CA-3	HPF	CA1-3	Exc	CA1	CA1 Chrm3	-29.4768	-16.8978	24.6002	-1.67949	27.2686	-44.063	-1.59624	6.17989	7.79049	-8.50105	-22.3386	21.4535
10E_M_2216	0.00609739	0.755133	0.0268326	0.648042	2219401	10E_190627	49608	26041	TRUE	CA-3	HPF	CA1-3	Exc	CA3	CA3 Cadm2	-32.7837	-8.36483	22.7227	18.7843	42.9796	-16.105	-3.86811	11.6534	10.385	-0.542106	28.7578	14.1833
10E_M_2217	0.00577057	0.767885	0.0228625	0.662568	2254716	10E_190627	49824	26073	TRUE	CA-3	HPF	CA1-3	Exc	CA3	CA3 Efnb2	-32.44	-10.1922	21.5406	8.47847	43.8138	-19.6594	-3.90296	10.3113	11.6402	1.22012	33.923	19.7169
10E_M_2218	0.00629731	0.733199	0.0263296	0.644863	2073779	10E_190627	49350	26108	TRUE	CA-3	HPF	CA1-3	Exc	CA3	CA3 Cadm2	-33.6211	-8.29964	20.3301	22.1924	43.0891	-9.37001	-4.00696	13.2507	7.03923	-2.97469	17.4428	5.5167
10E_M_2219	0.00666987	0.795147	0.0280587	0.554492	562422	10E_190627	17670	13458	TRUE	CA-3	HPF	CA1-3	Exc	DG-po	DG-po Bcl11a	-33.6799	-11.8596	18.2547	10.4458	51.7539	-23.0776	-2.80816	11.4337	-5.43672	17.1615	-1.71141	-7.15275
10E_M_222	0.00556989	0.749977	0.020613	0.555727	1939318	10E_190625	48883	26047	TRUE	CA-3	HPF	CA1-3	Exc	CA1	CA1 Ptprg	-30.7429	-15.5265	21.3345	0.395773	32.6232	-39.0978	-3.34789	6.41347	-0.100576	3.03827	27.7777	4.60101
10E_M_2220	0.00517741	0.717809	0.018045	0.661116	2063362	10E_190627	49329	26049	TRUE	CA-3	HPF	CA1-3	Exc	CA1	CA1 Chrm3	-28.6756	-16.8647	24.3246	-3.94581	16.8352	-43.9033	-0.847401	5.42644	-0.876417	-2.09392	9.03204	-20.2636
10E_M_2221	0.00543924	0.76687	0.0238848	0.666748	3723947	10E_190627	52343	26227	TRUE	CA-3	HPF	CA1-3	Exc	CA3	CA3 Cadm2	-33.0644	-8.75144	22.618	16.9969	43.0632	-16.7682	-3.93573	11.326	10.9089	-1.20132	30.4896	13.8896
10E_M_2222	0.00525317	0.768848	0.021272	0.648382	2283252	10E_190627	49764	26071	TRUE	CA-3	HPF	CA1-3	Exc	CA3-St18	CA3-St18 Tead1	-31.5659	-10.9769	22.2713	9.38891	43.5242	-25.0892	-5.33319	10.0809	-2.98924	2.72783	-4.21814	-1.01724
10E_M_2223	0.00740003	0.829137	0.0379079	0.648175	2318717	10E_190627	50079	26151	TRUE	CA-3	HPF	CA1-3	Inh	MGE-Sst	MGE-Sst Rxra	6.7488	9.12729	0.619945	21.4457	-7.44713	-16.6165	-1.96327	7.30881	-3.13837	-17.3969	28.7833	6.55184
10E_M_2224	0.00549626	0.744997	0.0235569	0.636268	2364269	10E_190627	50070	26121	TRUE	CA-3	HPF	CA1-3	Exc	CA3	CA3 Cadm2	-33.1622	-8.30946	21.2794	20.3855	41.5749	-10.2161	-4.34099	12.7611	6.22668	-0.576528	13.2466	14.7076
10E_M_2225	0.00641394	0.760916	0.0270789	0.656313	2285502	10E_190627	50069	26133	TRUE	CA-3	HPF	CA1-3	Exc	CA3	CA3 Cadm2	-33.619	-7.45339	22.15	20.6433	44.4686	-13.0747	-3.29562	12.3795	9.87852	-4.76468	26.1776	1.05007
10E_M_2227	0.00565174	0.737668	0.0204179	0.65681	2471257	10E_190627	50487	26187	TRUE	CA-3	HPF	CA1-3	Exc	CA1	CA1 Chrm3	-28.3158	-15.8139	23.9778	-9.35181	28.5966	-47.6221	-1.28492	6.85074	2.05155	-0.339052	9.3442	-1.292
10E_M_2228	0.00504898	0.728132	0.017158	0.653586	2139279	10E_190627	49444	26103	TRUE	CA-3	HPF	CA1-3	Exc	CA1	CA1 Chrm3	-29.2821	-16.9216	24.0935	-3.11569	24.3923	-39.7543	-1.23745	5.11532	-1.98929	-1.93742	9.44594	-27.6222
10E_M_2229	0.00537126	0.759061	0.0219432	0.638774	2019980	10E_190627	48525	25548	TRUE	CA-3	HPF	CA1-3	Exc	CA3-St18	CA3-St18 Tead1	-31.7192	-11.0741	22.1159	9.16306	43.3599	-24.7967	-5.25893	10.085	-1.06068	0.0595986	-0.810258	-7.11258
10E_M_2230	0.00505888	0.766422	0.0197961	0.623828	2017125	10E_190627	49157	26120	TRUE	CA-3	HPF	CA1-3	Exc	CA3-St18	CA3-St18 Tead1	-31.4945	-10.7763	22.4367	9.64572	43.6632	-25.6694	-5.42626	10.1436	-2.05362	2.40186	-2.9591	-3.5432
10E_M_2231	0.00517765	0.766973	0.0208196	0.6295	2157256	10E_190627	49036	25861	TRUE	CA-3	HPF	CA1-3	Exc	CA3-St18	CA3-St18 Tead1	-31.9344	-10.5794	21.9606	9.78685	44.4963	-23.2771	-4.907	10.4954	-5.01144	-0.466931	4.83699	-2.74847
10E_M_2232	0.00565339	0.737688	0.0213721	0.648847	2590590	10E_190627	49882	25845	TRUE	CA-3	HPF	CA1-3	Exc	CA1	CA1 Chrm3	-28.1919	-16.7968	23.9951	-4.26999	16.0048	-43.9664	-0.661688	5.79697	2.96779	-2.32394	-2.27471	-4.72193
10E_M_2233	0.00486428	0.716716	0.0155393	0.61829	2007652	10E_190627	48927	25947	TRUE	CA-3	HPF	CA1-3	Exc	CA1	CA1 Ak5	-30.0085	-15.9387	23.5272	0.296298	30.2456	-39.4558	-2.14791	6.88904	4.07556	3.42395	3.11752	22.824
10E_M_2234	0.00547226	0.751587	0.019889	0.654684	2129851	10E_190627	49395	26017	TRUE	CA-3	HPF	CA1-3	Exc	CA3-St18	CA3-St18 Tead1	-31.7553	-10.1871	22.2582	10.4834	45.714	-23.7348	-5.01257	10.9725	-5.66029	0.203504	4.60674	-0.724338
10E_M_2235	0.00559892	0.747563	0.0200942	0.533382	547240	10E_190627	18315	12951	TRUE	CA-3	HPF	CA1-3	Exc	CA1	CA1 Outlier	-30.4122	-13.4767	24.6099	3.40155	29.776	-32.6005	-3.83974	5.24388	7.46696	-0.249188	-2.86827	33.1851
10E_M_2236	0.00481674	0.719978	0.0188249	0.658535	1730092	10E_190627	47755	26074	TRUE	CA-3	HPF	CA1-3	Exc	CA1	CA1 Chrm3	-29.2933	-16.6347	23.7819	-2.99665	24.9449	-39.889	-1.33076	5.46144	-0.665622	-2.84372	1.89857	-8.67214
10E_M_2237	0.00522998	0.731625	0.0201418	0.657381	2394036	10E_190627	50349	26146	TRUE	CA-3	HPF	CA1-3	Exc	CA1	CA1 Chrm3	-27.6953	-16.3048	25.0945	-9.58974	15.3313	-48.2346	-0.67513	6.63712	3.73035	-2.70837	-4.52037	-4.72695
10E_M_2239	0.00523345	0.732154	0.0206361	0.644384	1969586	10E_190627	48808	26043	TRUE	CA-3	HPF	CA1-3	Exc	CA1	CA1 Chrm3	-29.0321	-16.4946	22.8076	-4.47333	27.4589	-44.9035	-1.35259	6.54061	7.52643	-7.00749	-20.5717	17.0192
10E_M_2240	0.00534074	0.778825	0.0193606	0.558321	734048	10E_190627	21609	15261	TRUE	CA-3	HPF	CA1-3	Exc	CA1	CA1 Outlier	-30.6279	-13.4858	24.4874	3.46596	30.1727	-32.5498	-3.93324	5.80007	7.08355	0.587151	-1.76797	35.3002
10E_M_2241	0.00543163	0.723776	0.0192617	0.638721	1984512	10E_190627	49240	26105	TRUE	CA-3	HPF	CA1-3	Exc	CA1	CA1 Ptprg	-29.421	-16.3289	22.7462	-2.86178	26.0251	-40.7269	-1.84989	5.66328	-0.488605	0.198256	19.1243	-13.6481
10E_M_2242	0.00585995	0.770122	0.0234408	0.65989	1852940	10E_190627	48502	26082	TRUE	CA-3	HPF	CA1-3	Exc	CA1	CA1 Ptprg	-31.2141	-15.0753	18.8597	0.299372	35.9551	-39.7052	-4.1853	6.7132	1.04508	4.69959	35.9159	4.56438
10E_M_2243	0.00610856	0.759254	0.0242638	0.66434	1850494	10E_190627	48212	25826	TRUE	CA-3	HPF	CA1-3	Exc	CA3	CA3 Efnb2	-32.6743	-8.65488	22.8447	18.1292	43.7223	-17.4939	-3.81316	11.2333	11.7022	-0.212419	32.7298	15.9128
10E_M_2244	0.0048342	0.750422	0.0181173	0.651836	3683105	10E_190627	52210	26186	FALSE
10E_M_2245	0.00545693	0.758272	0.0211661	0.640522	2654886	10E_190627	50740	26129	TRUE	CA-3	HPF	CA1-3	Exc	CA3-St18	CA3-St18 Epha5	-31.3443	-10.8078	22.6354	9.77268	44.4089	-26.3387	-5.68536	10.2741	-4.10686	5.21947	-5.083	4.66731
10E_M_2246	0.0060973	0.740087	0.0266166	0.664319	2666668	10E_190627	50876	26110	TRUE	CA-3	HPF	CA1-3	Exc	CA3	CA3 Cadm2	-33.6272	-8.53317	20.1341	22.4692	43.1371	-7.89095	-4.23193	13.6988	5.62029	-3.08696	11.7358	6.62113
10E_M_2247	0.00536491	0.725821	0.0196193	0.605508	2335229	10E_190627	50242	26157	TRUE	CA-3	HPF	CA1-3	Exc	CA1	CA1 Chrm3	-27.6846	-16.4255	25.7496	-10.0483	13.9708	-47.7799	-0.831858	6.21858	2.72293	-3.0162	-4.22651	-5.94216
10E_M_2248	0.00573578	0.753048	0.0241632	0.664632	2414538	10E_190627	50363	26117	TRUE	CA-3	HPF	CA1-3	Exc	CA3	CA3 Efnb2	-32.7615	-8.54441	22.7886	18.2543	44.2799	-17.4303	-3.44273	11.3077	11.9912	-0.305191	33.898	15.6574
10E_M_2249	0.00653705	0.78532	0.0271337	0.65158	2358657	10E_190627	49808	26059	TRUE	CA-3	HPF	CA1-3	Exc	CA1	CA1 Ak5	-31.1258	-13.8551	19.6313	3.1852	38.6333	-33.5033	-4.02734	7.91537	7.22621	4.73569	12.7835	31.0472
10E_M_2250	0.00533666	0.73962	0.0191458	0.639366	1769535	10E_190627	48109	26001	TRUE	CA-3	HPF	CA1-3	Exc	CA1	CA1 Ptprg	-30.525	-15.8555	21.3575	-0.302053	32.4006	-39.1586	-3.07736	6.0819	-0.961427	2.27453	26.8696	2.64247
10E_M_2251	0.00534348	0.749443	0.0189749	0.645398	1881376	10E_190627	48541	26000	TRUE	CA-3	HPF	CA1-3	Exc	CA1	CA1 Ptprg	-29.4657	-15.508	20.6143	-3.17758	33.3586	-43.9155	-2.16573	6.99308	2.15087	1.88749	18.0265	-3.30007
10E_M_2252	0.00486583	0.715865	0.0152917	0.642083	2096138	10E_190627	49515	26109	TRUE	CA-3	HPF	CA1-3	Exc	CA1	CA1 Chrm3	-29.2832	-17.2053	26.0481	-1.92157	21.892	-41.0277	-0.491866	5.01774	-1.56192	-2.58522	8.20414	-23.3157
10E_M_2253	0.00552723	0.759175	0.0204216	0.635819	2188043	10E_190627	49726	26110	TRUE	CA-3	HPF	CA1-3	Exc	CA1	CA1 Ak5	-30.3717	-15.034	20.9808	1.00361	35.8083	-34.8194	-2.89293	7.369	4.93139	3.07264	13.4378	20.5816
10E_M_2255	0.00556376	0.786854	0.0225034	0.618122	1779967	10E_190627	48428	26106	TRUE	CA-3	HPF	CA1-3	Exc	CA3-St18	CA3-St18 Nuak1	-31.7709	-11.9659	21.5051	7.44251	42.0472	-25.482	-4.98647	9.41169	1.21544	1.73565	-4.98518	-9.50133
10E_M_2256	0.00581701	0.753057	0.0190164	0.550638	745306	10E_190627	23618	16871	TRUE	CA-3	HPF	CA1-3	Exc	CA1	CA1 Outlier	-30.3613	-13.6024	24.6064	3.29265	29.8942	-32.6732	-3.82133	5.47498	7.65302	-0.347107	-4.45482	34.06
10E_M_2257	0.00555432	0.732399	0.0210338	0.640855	1633783	10E_190627	47564	25997	TRUE	CA-3	HPF	CA1-3	Exc	CA1	CA1 Chrm3	-28.8941	-16.2261	22.3281	-4.30111	27.821	-45.4134	-1.34545	6.55006	7.05712	-5.5915	-18.1058	15.3718
10E_M_2258	0.00635249	0.778665	0.0278509	0.648674	1808223	10E_190627	48381	25956	TRUE	CA-3	HPF	CA1-3	Exc	CA1	CA1 Ak5	-31.0136	-13.9437	19.6397	3.106	38.5151	-33.7114	-3.92876	7.88054	7.28366	4.41387	12.088	30.7956
10E_M_2259	0.00652488	0.751926	0.0280536	0.647947	1959499	10E_190627	49174	26125	TRUE	CA-3	HPF	CA1-3	Exc	CA3	CA3 Cadm2	-33.8739	-8.03229	21.4575	22.0127	43.8094	-10.9	-3.56577	13.0838	8.20624	-3.91624	20.1322	2.539
10E_M_2260	0.0051144	0.775595	0.0181355	0.664448	3971882	10E_190627	52640	26264	TRUE	CA-3	HPF	CA1-3	Exc	CA1	CA1 Ak5	-31.9028	-13.3587	19.7061	5.09742	38.6697	-30.4292	-4.78409	7.77736	5.74627	7.49274	22.3982	33.7301
10E_M_2261	0.00476542	0.746539	0.0165371	0.661454	2038628	10E_190627	49412	26063	TRUE	CA-3	HPF	CA1-3	Exc	CA1	CA1 Chrm3	-30.2838	-15.6151	22.6809	0.850947	30.9943	-39.8075	-2.84111	6.77828	3.27907	3.23207	-21.3555	25.4398
10E_M_2262	0.00750001	0.804045	0.0373257	0.625655	1689606	10E_190627	47984	26061	TRUE	CA-3	HPF	CA1-3	Inh	MGE-Pvalb	MGE-Pvalb Gfra2	7.8048	11.5518	8.12916	26.2177	-1.9445	-38.4812	-7.11798	5.44385	0.714458	-14.7346	-12.6438	15.1754
10E_M_2263	0.00595117	0.768398	0.0249478	0.659635	1639715	10E_190627	46070	25388	TRUE	CA-3	HPF	CA1-3	Exc	CA3	CA3 Efnb2	-32.6641	-9.53155	22.8465	16.9979	43.9372	-18.477	-3.81444	10.8125	11.6826	0.356374	33.4138	17.6902
10E_M_2264	0.007124	0.751227	0.0281572	0.647917	1796980	10E_190627	48438	26028	TRUE	CA-3	HPF	CA1-3	Exc	CA3	CA3 Cadm2	-33.7295	-7.86631	21.9568	21.1704	43.0618	-10.7511	-3.81582	12.9407	7.93563	-3.32836	20.1303	5.39431
10E_M_2265	0.00344833	0.721338	0.00544702	0.648186	1373699	10E_190627	46243	25964	TRUE	CA-3	HPF	CA1-3	NonN	OPC	OPC opc-large	-24.119	6.79285	-35.8657	15.2383	-17.6724	7.76999	-7.10742	-6.39732	-0.405593	0.511755	-1.68311	-5.15307
10E_M_2266	0.00428502	0.754238	0.0118463	0.652239	1424196	10E_190627	46348	25986	TRUE	CA-3	HPF	CA1-3	NonN	ODC	ODC odc-large	-24.1668	12.7064	29.5149	-27.047	13.2783	2.37416	-6.15394	1.84604	-2.09008	5.02786	-6.11827	12.209
10E_M_2267	0.00420462	0.758612	0.0115993	0.653967	1712198	10E_190627	48233	26073	TRUE	CA-3	HPF	CA1-3	NonN	ODC	ODC odc-large	-24.9414	12.7842	30.1011	-29.5607	22.1829	11.7807	-5.27414	3.11536	-0.174136	5.81005	-10.7352	3.97506
10E_M_2268	0.00436056	0.746922	0.0117037	0.64521	1485708	10E_190627	47069	26063	TRUE	CA-3	HPF	CA1-3	NonN	ODC	ODC odc-small	-23.9925	13.6766	32.4387	-26.7169	27.7536	-1.74482	-7.27835	4.18923	1.07727	0.120037	15.0053	-5.74415
10E_M_227	0.00675139	0.753097	0.0297666	0.661969	1083870	10E_190625	43191	25546	TRUE	CA-3	HPF	CA1-3	Exc	Gfra1	Gfra1 Gfra1	-32.7216	-15.7703	15.4867	-2.89058	44.245	-40.1934	-6.44451	6.15251	-5.36398	5.615	2.63917	1.74103
10E_M_2271	0.00356083	0.726747	0.00550405	0.65579	1748475	10E_190627	48232	26083	TRUE	CA-3	HPF	CA1-3	NonN	OPC	OPC opc-large	-24.3633	6.91802	-35.6949	14.4708	-23.2929	14.0985	-6.12177	-8.2712	1.20913	3.39139	-2.09508	0.918815
10E_M_2272	0.00363241	0.763128	0.00595082	0.654349	1678825	10E_190627	46999	25694	TRUE	CA-3	HPF	CA1-3	NonN	ASC	ASC str-hpf	-21.5419	4.96146	-32.8513	23.4547	-22.678	-22.2683	12.1887	-4.78263	13.0624	2.83014	1.84305	-38.7577
10E_M_2273	0.00802022	0.819869	0.0411268	0.637662	1864590	10E_190627	48343	25990	TRUE	CA-3	HPF	CA1-3	Inh	PAL-Inh	PAL-Inh Meis2	7.04344	3.01195	-11.676	18.7193	-4.72504	37.9939	13.341	12.4737	7.21954	6.49878	-8.81288	-3.19626
10E_M_2274	0.00623984	0.748206	0.0265173	0.653341	2629993	10E_190627	50822	26098	TRUE	CA-3	HPF	CA1-3	Exc	CA3	CA3 Cadm2	-33.3399	-8.23467	20.3812	21.798	42.3027	-9.8909	-4.17509	13.1071	6.46482	-1.38088	14.6666	11.8993
10E_M_2275	0.00589414	0.751012	0.0231126	0.640981	2775565	10E_190627	51150	26213	TRUE	CA-3	HPF	CA1-3	Exc	CA1	CA1 Ak5	-29.0119	-15.9115	21.3755	-3.66051	30.2223	-45.4167	-1.91384	6.73973	4.74874	1.44723	9.01178	15.7917
10E_M_2276	0.00551151	0.795481	0.0225266	0.658861	2468674	10E_190627	49757	25849	TRUE	CA-3	HPF	CA1-3	Exc	CA1	CA1 Ak5	-31.7188	-12.96	19.9341	5.06043	39.1127	-31.0737	-4.54549	8.44435	6.98011	6.97372	18.4973	35.2366
10E_M_2277	0.0051527	0.723083	0.0186864	0.625615	2290371	10E_190627	49981	26095	TRUE	CA-3	HPF	CA1-3	Exc	CA1	CA1 Chrm3	-27.6884	-16.3044	25.1426	-9.98127	27.6425	-48.9133	-0.748857	7.03305	2.56681	-0.328637	8.08447	-5.29494
10E_M_2279	0.00622223	0.797966	0.028502	0.658376	2431746	10E_190627	50400	26174	TRUE	CA-3	HPF	CA1-3	Inh	Unc5c	Unc5c Unc5c	-4.41015	17.1233	-6.74707	44.7912	34.8386	-42.8065	2.07391	-7.3056	4.38322	-4.93015	-2.8611	-0.478058
10E_M_228	0.00578383	0.731314	0.0193331	0.642848	1082931	10E_190625	40638	24594	TRUE	CA-3	HPF	CA1-3	Exc	CA1	CA1 Chrm3	-28.3994	-16.5765	29.2022	-2.25546	25.7596	-52.7634	-0.444596	6.98611	3.22157	-1.34409	3.70116	-1.46973
10E_M_2280	0.00629148	0.74799	0.026137	0.632484	1717084	10E_190627	47855	26071	TRUE	CA-3	HPF	CA1-3	Exc	CA3	CA3 Cadm2	-33.2764	-7.74848	22.2234	19.8586	43.0762	-13.8221	-3.8071	12.2612	9.48733	-2.43175	25.354	8.73278
10E_M_2282	0.00535015	0.767105	0.0205305	0.639795	2138583	10E_190627	49193	26020	TRUE	CA-3	HPF	CA1-3	Exc	CA1	CA1 Ptprg	-31.0207	-15.0125	20.4275	1.02257	34.3215	-38.4909	-3.97819	6.85982	0.427637	3.74513	29.6306	6.57451
10E_M_2283	0.00528677	0.729491	0.0190759	0.629258	2307244	10E_190627	49966	26082	TRUE	CA-3	HPF	CA1-3	Exc	CA1	CA1 Chrm3	-29.1633	-16.2712	22.5635	-2.99049	25.9239	-40.6216	-1.66744	5.64739	-0.425288	0.0266501	14.7766	-17.6199
10E_M_2284	0.00476934	0.716857	0.0176328	0.65089	2233538	10E_190627	49829	26113	TRUE	CA-3	HPF	CA1-3	Exc	CA1	CA1 Chrm3	-28.2518	-16.763	26.7633	-9.91421	16.2864	-43.6362	-0.724961	5.46253	-0.105849	-2.54932	8.47582	-19.5243
10E_M_2286	0.00532834	0.735321	0.0205337	0.660158	1202481	10E_190627	34752	21687	TRUE	CA-3	HPF	CA1-3	Exc	CA1	CA1 Outlier	-29.5499	-15.2411	24.9702	2.30131	28.8881	-34.3184	-2.29775	5.39355	7.69105	-2.60477	-8.65436	32.2789
10E_M_2287	0.00689744	0.748971	0.0275946	0.637284	1964233	10E_190627	48968	26083	TRUE	CA-3	HPF	CA1-3	Exc	CA3	CA3 Cadm2	-33.8701	-7.75426	21.8923	21.3799	43.6276	-10.8737	-3.62926	12.9363	8.36178	-3.76718	20.232	3.37399
10E_M_2289	0.00662231	0.821391	0.0313177	0.660686	1336392	10E_190627	45863	26035	TRUE	CA-3	HPF	CA1-3	Inh	CGE-Vip	CGE-Vip Ntng1	-2.37171	16.4265	-10.6336	42.0892	4.715	-11.7429	4.41466	1.28922	-7.71373	5.99064	-28.3324	1.73357
10E_M_229	0.00779256	0.820845	0.0398126	0.65924	1334807	10E_190625	45588	26033	TRUE	CA-3	HPF	CA1-3	Inh	MGE-Sst	MGE-Sst Rxra	7.00228	9.46031	1.02889	21.4099	-6.2155	-18.3831	-2.92658	7.17582	-1.1192	-17.2141	20.7451	-2.17255
10E_M_2290	0.0052898	0.744727	0.0193081	0.678409	2930093	10E_190627	51458	26190	TRUE	CA-3	HPF	CA1-3	Exc	CA1	CA1 Ptprg	-29.7018	-16.1884	22.0562	-2.4034	29.2403	-41.3194	-2.15433	6.01753	-0.315234	0.536672	19.9821	-12.82
10E_M_2291	0.00568658	0.740164	0.0216908	0.644837	1421783	10E_190627	44399	25527	TRUE	CA-3	HPF	CA1-3	Exc	CA1	CA1 Chrm3	-28.4292	-16.8152	24.4781	-5.99495	20.5001	-46.5887	-0.79162	6.2989	1.61169	-3.2599	-4.19468	-12.1786
10E_M_2293	0.005917	0.786825	0.0251492	0.649052	1317944	10E_190627	45568	26020	TRUE	CA-3	HPF	CA1-3	Exc	CA3-St18	CA3-St18 Nuak1	-31.7121	-11.6029	21.9629	8.24229	42.4948	-25.4256	-5.09854	9.56538	-1.47578	2.79895	-6.9274	-2.60023
10E_M_2294	0.00593571	0.795678	0.0242871	0.667086	1476466	10E_190627	46229	25725	TRUE	CA-3	HPF	CA1-3	Exc	NP-L6	NP-L6 Cntnap4	13.7879	-23.6264	37.8076	25.8171	-37.8083	4.60797	-17.4877	1.3264	0.591506	-8.26183	38.2902	-3.84651
10E_M_2295	0.00569138	0.75296	0.0192609	0.661118	1421864	10E_190627	46342	25955	TRUE	CA-3	HPF	CA1-3	Exc	CA1	CA1 Ak5	-30.5577	-14.9395	21.1786	1.62939	35.5026	-33.9213	-3.12112	7.43019	5.19444	3.67161	14.3584	22.2016
10E_M_2297	0.00637378	0.752034	0.0266939	0.641415	1815919	10E_190627	48280	25877	TRUE	CA-3	HPF	CA1-3	Exc	CA3	CA3 Cadm2	-33.7432	-7.61387	22.2836	20.8987	44.588	-12.8178	-3.27736	12.6377	9.78471	-4.73099	25.9544	1.16016
10E_M_2298	0.00499115	0.736043	0.0169523	0.640584	1834736	10E_190627	47298	25544	TRUE	CA-3	HPF	CA1-3	Exc	CA1	CA1 Ptprg	-30.0105	-16.2445	23.1566	-0.794408	31.3458	-36.6599	-2.1346	6.04499	-2.19026	1.78426	20.0773	-22.6662
10E_M_2299	0.00585459	0.800595	0.0231025	0.637438	2040338	10E_190627	49458	26130	TRUE	CA-3	HPF	CA1-3	Exc	CA1	CA1 Ak5	-31.7916	-12.8968	19.9343	5.19438	39.1914	-30.8263	-4.61811	8.56805	6.83765	7.3209	19.2312	35.5103
10E_M_230	0.00699181	0.746244	0.0292787	0.658352	1133902	10E_190625	41347	24211	TRUE	CA-3	HPF	CA1-3	Exc	CA3	CA3 Cadm2	-34.3285	-8.13901	23.2737	22.5788	44.5854	-11.4368	-3.45274	12.9635	8.04891	-3.75533	21.3901	4.39727
10E_M_2300	0.00913181	0.832015	0.0469725	0.657248	1893343	10E_190627	48450	26009	TRUE	CA-3	HPF	CA1-3	Inh	CGE-Vip	CGE-Vip Robo1	-1.35808	17.603	-13.8145	42.3405	15.7234	-10.0533	4.16696	-0.897976	-10.8496	-1.3723	-10.6528	22.1331
10E_M_2301	0.00663365	0.776064	0.0302016	0.621116	1630044	10E_190627	47634	26034	TRUE	CA-3	HPF	CA1-3	Exc	CA1	CA1 Kif26a	-32.5121	-15.3672	15.5799	-2.75885	42.3018	-40.2087	-5.75924	6.55295	2.07564	7.28878	39.7879	16.6571
10E_M_2302	0.00527884	0.722678	0.0191482	0.636933	1466300	10E_190627	43242	24559	TRUE	CA-3	HPF	CA1-3	Exc	CA1	CA1 Chrm3	-29.1402	-17.1122	25.7239	-1.57254	26.5263	-44.0511	-1.08771	6.13551	6.6577	-8.78124	-25.4761	18.0336
10E_M_2303	0.00603985	0.736847	0.0252597	0.637559	1635248	10E_190627	47402	26090	TRUE	CA-3	HPF	CA1-3	Exc	CA3	CA3 Cadm2	-33.5408	-8.5648	19.9931	22.454	42.9284	-7.26468	-4.38136	13.7869	5.37806	-2.7573	11.0144	7.88411
10E_M_2304	0.00528631	0.750924	0.0188653	0.641851	1838390	10E_190627	47946	25733	TRUE	CA-3	HPF	CA1-3	Exc	CA3-St18	CA3-St18 Tead1	-31.7627	-10.2341	22.2223	10.4546	45.6115	-23.7879	-5.09221	10.9357	-6.60734	0.382654	5.25184	0.169537
10E_M_2305	0.00651257	0.762701	0.0282436	0.64519	2050344	10E_190627	49181	26127	TRUE	CA-3	HPF	CA1-3	Exc	CA3	CA3 Cadm2	-33.088	-7.70523	22.491	19.5858	43.2216	-14.2297	-3.81238	12.1305	9.78301	-2.02869	26.7409	9.62009
10E_M_2306	0.00537112	0.7393	0.0201268	0.639756	2001954	10E_190627	49044	26015	TRUE	CA-3	HPF	CA1-3	Exc	CA1	CA1 Chrm3	-29.3067	-16.7546	23.7151	-3.21178	25.3847	-40.2928	-1.49475	5.28182	-1.65035	-1.57313	11.4114	-27.7528
10E_M_2307	0.00585992	0.736029	0.0253851	0.65543	2079338	10E_190627	49396	26132	TRUE	CA-3	HPF	CA1-3	Exc	CA3	CA3 Cadm2	-33.6069	-8.54349	20.0124	22.5314	43.1077	-7.84312	-4.24533	13.658	5.19662	-2.85963	10.3994	7.60735
10E_M_2308	0.00468343	0.713944	0.0160282	0.617393	1667538	10E_190627	47233	26021	TRUE	CA-3	HPF	CA1-3	Exc	CA1	CA1 Chrm3	-28.7773	-17.2368	25.0557	-3.52409	21.4494	-40.93	-0.394519	4.97586	-1.45818	-3.33532	6.65567	-25.7146
10E_M_2309	0.00575454	0.763409	0.0222407	0.655881	1759077	10E_190627	47851	26089	TRUE	CA-3	HPF	CA1-3	Exc	CA3-St18	CA3-St18 Nuak1	-31.4734	-11.0394	22.5498	8.95996	42.9116	-26.259	-5.51757	9.77315	-0.622892	4.06404	-6.34917	-5.23472
10E_M_2310	0.00598643	0.7752	0.0211125	0.646995	1937052	10E_190627	48824	26091	TRUE	CA-3	HPF	CA1-3	Exc	CA3	CA3 Efnb2	-32.6038	-11.7233	20.3371	7.656	41.5472	-20.9483	-4.20048	9.66116	7.99688	3.36558	25.4295	27.2564
10E_M_2311	0.0061408	0.764112	0.0261268	0.640195	1689649	10E_190627	47792	26002	TRUE	CA-3	HPF	CA1-3	Exc	CA1	CA1 Kif26a	-32.0972	-15.3613	15.8005	-2.56277	41.6317	-40.1799	-5.26193	6.60862	1.50542	6.96227	40.227	15.2228
10E_M_2312	0.00575663	0.776152	0.0228992	0.669035	4154325	10E_190627	52842	26262	TRUE	CA-3	HPF	CA1-3	Exc	CA1	CA1 Ak5	-31.5175	-12.6291	21.7052	7.30269	36.9691	-31.602	-4.13331	8.93626	6.19408	6.14616	17.4711	32.8687
10E_M_2313	0.00600603	0.752336	0.024092	0.646728	2158855	10E_190627	49540	26027	TRUE	CA-3	HPF	CA1-3	Exc	CA3	CA3 Cadm2	-32.6847	-8.59032	22.8388	18.5915	41.891	-16.0147	-4.24603	11.6396	8.42794	0.122236	24.6851	17.4214
10E_M_2314	0.00561936	0.73615	0.0207685	0.637577	2148336	10E_190627	49595	26137	TRUE	CA-3	HPF	CA1-3	Exc	CA1	CA1 Chrm3	-29.5139	-16.438	22.8478	-2.77323	25.7392	-40.5595	-1.63357	5.50505	-0.647553	-0.294859	18.093	-14.1909
10E_M_2315	0.00502705	0.74329	0.0202534	0.654959	2091921	10E_190627	49382	26072	TRUE	CA-3	HPF	CA1-3	Exc	CA1	CA1 Ak5	-30.749	-14.6064	21.5806	2.36576	35.2486	-32.9154	-3.28161	7.91391	5.13968	3.9865	17.0388	21.0733
10E_M_2317	0.00548643	0.785367	0.0219867	0.659314	2047942	10E_190627	49141	26061	TRUE	CA-3	HPF	CA1-3	Exc	CA3-St18	CA3-St18 Nuak1	-31.7216	-12.3148	21.2015	6.74794	41.0255	-28.8556	-4.95121	9.13734	0.774778	2.27177	-6.00863	-9.21779
10E_M_2318	0.00602584	0.733256	0.0212848	0.647891	1994257	10E_190627	49115	26098	TRUE	CA-3	HPF	CA1-3	Exc	CA1	CA1 Chrm3	-28.733	-16.6915	24.3471	-4.05443	17.4517	-43.3838	-0.992444	5.56013	-0.541583	-2.88711	0.84339	-10.5132
10E_M_2319	0.00648464	0.752656	0.0281599	0.647402	1808233	10E_190627	48242	26055	TRUE	CA-3	HPF	CA1-3	Exc	CA3	CA3 Cadm2	-33.7872	-7.53324	22.1603	20.7279	44.1286	-12.9606	-3.50595	12.5945	9.6804	-4.38919	25.6505	1.90627
10E_M_2321	0.00528637	0.724023	0.0196586	0.651076	2224129	10E_190627	49877	26054	TRUE	CA-3	HPF	CA1-3	Exc	CA1	CA1 Chrm3	-29.0623	-17.1197	24.7732	-2.39448	26.5479	-44.4336	-1.17033	6.04186	6.98125	-9.52404	-27.556	18.9956
10E_M_2322	0.00586703	0.761239	0.023865	0.644106	2129812	10E_190627	49415	26098	TRUE	CA-3	HPF	CA1-3	Exc	CA1	CA1 Ak5	-30.4599	-14.4529	20.0679	1.78758	37.2164	-34.8274	-3.40578	7.66306	6.03818	3.51919	11.8973	24.4792
10E_M_2325	0.00595984	0.756055	0.0242866	0.664441	2001624	10E_190627	48937	25949	TRUE	CA-3	HPF	CA1-3	Exc	CA3	CA3 Cadm2	-32.8117	-8.12491	22.6937	19.0287	43.208	-16.141	-3.86582	11.6065	10.6983	-1.18214	29.268	12.378
10E_M_2326	0.00587414	0.747633	0.0203362	0.646181	691590	10E_190627	37626	25838	TRUE	CA-3	HPF	CA1-3	Exc	CA1	CA1 Ak5	-30.9026	-14.1756	21.0886	2.82265	35.6269	-32.7065	-3.54442	7.96951	4.80694	4.54851	18.3188	21.39
10E_M_2327	0.00498654	0.717737	0.0179821	0.630335	2256360	10E_190627	50159	26143	TRUE	CA-3	HPF	CA1-3	Exc	CA1	CA1 Chrm3	-28.9489	-16.77	23.7759	-3.23721	16.1926	-43.1453	-1.09419	5.24236	-2.08005	-1.9005	10.4061	-28.388
10E_M_2328	0.00496391	0.717903	0.0170099	0.651246	2630239	10E_190627	50974	26160	TRUE	CA-3	HPF	CA1-3	Exc	CA1	CA1 Chrm3	-29.479	-16.8273	24.0314	-2.83382	24.1717	-39.7185	-1.26864	4.9296	-2.41324	-2.07289	10.0306	-29.7999
10E_M_2329	0.0053889	0.734393	0.0199975	0.657233	2830117	10E_190627	51239	26161	TRUE	CA-3	HPF	CA1-3	Exc	CA1	CA1 Chrm3	-29.2817	-16.8065	24.0827	-2.68267	26.7784	-44.5288	-1.26412	6.18366	7.06464	-8.27689	-23.8183	17.0311
10E_M_2331	0.00483714	0.71485	0.0163036	0.664435	2515659	10E_190627	50038	25874	TRUE	CA-3	HPF	CA1-3	Exc	CA1	CA1 Chrm3	-29.5256	-17.0099	24.4019	-2.45306	23.3132	-39.9734	-1.09837	4.81545	-2.78714	-3.01904	7.23154	-30.1573
10E_M_2332	0.00590332	0.769606	0.0241622	0.633082	2466114	10E_190627	50711	26164	TRUE	CA-3	HPF	CA1-3	Exc	CA1	CA1 Ak5	-30.5821	-14.52	19.9058	1.78599	37.4216	-34.7663	-3.52525	7.62054	6.09648	3.46126	11.7298	24.6451
10E_M_2333	0.00533732	0.741716	0.019046	0.665141	2541589	10E_190627	50670	26107	TRUE	CA-3	HPF	CA1-3	Exc	CA1	CA1 Ptprg	-29.708	-15.7836	21.4001	-2.41	31.8154	-42.924	-2.40743	6.35253	0.466676	2.10027	23.7363	-8.65212
10E_M_2334	0.0054733	0.722509	0.0172552	0.491066	2641300	10E_190627	50894	26098	FALSE
10E_M_2335	0.00541765	0.766553	0.0211399	0.646334	1487728	10E_190627	46069	25825	TRUE	CA-3	HPF	CA1-3	Exc	CA3-St18	CA3-St18 Tead1	-31.7543	-11.075	21.8801	8.95612	43.7579	-23.6404	-4.967	10.1635	-3.47677	1.39377	2.31998	-3.65807
10E_M_2336	0.00575767	0.772726	0.0228023	0.658506	2012294	10E_190627	49352	26065	TRUE	CA-3	HPF	CA1-3	Exc	CA3-St18	CA3-St18 Nuak1	-31.7268	-11.7694	21.8868	7.95045	42.1369	-25.5062	-4.99509	9.45461	1.28396	1.25414	-3.80497	-9.94602
10E_M_2337	0.00818746	0.824751	0.0413206	0.655121	1683554	10E_190627	43878	24128	TRUE	CA-3	HPF	CA1-3	Inh	MGE-Sst	MGE-Sst Rxra	6.55486	8.94331	0.141145	21.2888	-7.72217	-15.9902	-1.65415	7.27965	-3.752	-18.0665	31.5888	8.02779
10E_M_2338	0.00525512	0.753241	0.0189058	0.651008	2208643	10E_190627	49899	26106	TRUE	CA-3	HPF	CA1-3	Exc	CA1	CA1 Ptprg	-30.7514	-15.762	21.2774	0.161497	32.5554	-38.8973	-3.11712	6.08673	-1.11195	2.5286	26.3218	3.54636
10E_M_2339	0.00548925	0.757995	0.0219742	0.670234	2286654	10E_190627	50134	26141	TRUE	CA-3	HPF	CA1-3	Exc	CA1	CA1 Ak5	-30.5211	-15.4383	20.8864	0.0718914	32.6336	-39.3707	-3.15543	6.77644	3.76214	2.45622	8.18503	21.1988
10E_M_2341	0.00531874	0.726944	0.0200798	0.672002	2150266	10E_190627	49780	26146	TRUE	CA-3	HPF	CA1-3	Exc	CA1	CA1 Chrm3	-27.7527	-16.3868	25.5112	-9.8817	15.3991	-46.2986	-0.844431	6.48423	2.47049	-2.51389	-3.28272	-6.51093
10E_M_2342	0.00720734	0.826457	0.0345403	0.670638	2017476	10E_190627	48996	25969	TRUE	CA-3	HPF	CA1-3	Inh	MGE-Sst	MGE-Sst Rxra	8.76955	9.0192	4.28445	13.7689	-17.5805	-38.681	-4.8177	9.29127	-0.207773	-16.7578	19.3729	-0.440441
10E_M_2343	0.00531143	0.75486	0.0194909	0.645544	1903922	10E_190627	48750	26043	TRUE	CA-3	HPF	CA1-3	Exc	CA3-St18	CA3-St18 Tead1	-31.8922	-10.4505	21.8877	9.82524	44.7743	-23.1956	-4.96437	10.6832	-5.88389	-0.553287	6.07101	-2.3316
10E_M_2345	0.00562909	0.745181	0.0210132	0.65243	2282811	10E_190627	49827	26040	TRUE	CA-3	HPF	CA1-3	Exc	CA1	CA1 Chrm3	-29.4625	-16.5379	24.0474	-1.53458	27.6336	-43.8397	-1.76637	6.28199	7.97839	-7.58231	-20.877	20.2969
10E_M_2346	0.00512605	0.725542	0.0171023	0.648064	2464750	10E_190627	50361	26094	TRUE	CA-3	HPF	CA1-3	Exc	CA1	CA1 Chrm3	-29.4454	-16.806	23.9583	-2.82224	23.6526	-39.9438	-1.21684	4.91197	-2.27067	-1.68688	10.0274	-29.0677
10E_M_2348	0.00832594	0.820218	0.0425306	0.62737	1881983	10E_190627	48519	26133	TRUE	CA-3	HPF	CA1-3	Inh	MGE-Sst	MGE-Sst Rxra	8.33728	8.96934	4.56883	14.4038	-17.8161	-37.9207	-4.26692	8.77332	-0.412155	-16.769	19.971	0.871862
10E_M_2349	0.00530632	0.744306	0.0186707	0.662449	2075672	10E_190627	49170	26023	TRUE	CA-3	HPF	CA1-3	Exc	CA1	CA1 Chrm3	-28.2434	-15.6574	22.6758	-8.45994	28.1359	-49.437	-1.18149	7.52877	3.52963	0.363162	7.06298	3.97321
10E_M_235	0.00541832	0.733164	0.0189208	0.650042	990915	10E_190625	42389	25939	TRUE	CA-3	HPF	CA1-3	Exc	CA1	CA1 Chrm3	-28.2985	-15.9673	21.3678	-6.75395	26.1244	-51.0833	-0.852823	7.62605	4.21765	-0.339849	4.85279	5.26809
10E_M_2350	0.00722467	0.803379	0.0314718	0.652018	2151853	10E_190627	49700	26131	TRUE	CA-3	HPF	CA1-3	Inh	MGE-Pvalb	MGE-Pvalb Gfra2	8.07286	11.7445	8.3358	25.9195	-0.821304	-37.8183	-7.61324	5.0648	-0.0296604	-14.9642	-14.3677	15.9354
10E_M_2351	0.00542737	0.761692	0.0206974	0.644332	1543558	10E_190627	47338	26044	TRUE	CA-3	HPF	CA1-3	Exc	CA3-St18	CA3-St18 Tead1	-32.0475	-10.7945	21.7345	9.34969	44.1043	-23.3371	-4.94207	10.3995	-5.17114	0.505962	4.53705	-2.389
10E_M_2352	0.00527466	0.735794	0.0185661	0.646354	1663032	10E_190627	47723	26060	TRUE	CA-3	HPF	CA1-3	Exc	CA1	CA1 Chrm3	-28.1542	-16.0946	22.7588	-7.56277	25.0478	-50.3364	-0.739843	7.59445	4.49472	-1.59975	2.53753	7.87977
10E_M_2353	0.00462284	0.761472	0.0141467	0.649408	1989267	10E_190627	49287	26054	TRUE	CA-3	HPF	CA1-3	Exc	DG	DG dg-all	-19.3666	10.8678	20.9738	-15.2931	-43.1815	-28.942	-24.3212	-17.0053	4.14948	0.759099	-31.5948	-21.9976
10E_M_2354	0.00639402	0.756746	0.0270509	0.640593	1890189	10E_190627	48839	26109	TRUE	CA-3	HPF	CA1-3	Exc	CA3	CA3 Cadm2	-33.5692	-7.68916	22.3569	20.4879	43.346	-13.4493	-3.73692	12.4528	8.96915	-3.11452	23.5478	6.61781
10E_M_2356	0.00523945	0.728076	0.0191	0.618564	1597655	10E_190627	46908	25842	TRUE	CA-3	HPF	CA1-3	Exc	CA1	CA1 Chrm3	-28.8191	-16.0269	22.1639	-4.72462	26.65	-42.2434	-1.20929	6.30111	1.42298	-1.04836	9.48133	-2.84483
10E_M_2357	0.00594162	0.760144	0.0240367	0.658684	1929355	10E_190627	48907	26127	TRUE	CA-3	HPF	CA1-3	Exc	CA3	CA3 Cadm2	-32.7258	-8.32742	22.7299	18.8248	42.7611	-16.0646	-4.03053	11.6085	10.4362	-0.662782	28.8337	13.9124
10E_M_2358	0.00682269	0.75281	0.0284571	0.642913	1782051	10E_190627	48238	26088	TRUE	CA-3	HPF	CA1-3	Exc	Gfra1	Gfra1 Gfra1	-32.9365	-15.9512	15.4167	-2.98248	44.7148	-40.6953	-6.68624	6.06094	-4.0897	3.85281	0.472878	-0.277639
10E_M_2359	0.00423442	0.750242	0.01175	0.639244	1629010	10E_190627	47443	25961	TRUE	CA-3	HPF	CA1-3	NonN	ODC	ODC odc-large	-24.179	13.6355	32.2231	-26.9067	22.5183	-2.48938	-7.55144	3.34763	-0.990599	3.71908	-1.17281	7.13765
10E_M_236	0.00480712	0.763494	0.0130104	0.663163	1290269	10E_190625	45274	26028	TRUE	CA-3	HPF	CA1-3	Exc	IG-CA2	IG-CA2 Xpr1	-36.3128	-11.0452	16.6379	12.6306	56.4467	-21.7017	0.731441	13.8773	-10.8307	7.06586	17.6836	3.17854
10E_M_2360	0.00371133	0.724058	0.00605964	0.648463	1584900	10E_190627	46447	25872	TRUE	CA-3	HPF	CA1-3	NonN	MGC	MGC mgc-all	-26.7269	4.7802	-43.6492	15.1193	-9.51922	43.503	14.9406	1.73599	4.24228	1.75151	7.21476	-2.49999
10E_M_2361	0.00445176	0.742309	0.0117325	0.643666	1935822	10E_190627	48768	26060	TRUE	CA-3	HPF	CA1-3	NonN	ODC	ODC odc-large	-25.1281	13.6942	32.3294	-29.5637	23.8251	18.8313	-3.16248	4.32061	1.76496	6.26837	-15.651	-1.44765
10E_M_2362	0.00362347	0.717339	0.0056548	0.639453	1978963	10E_190627	49308	26085	TRUE	CA-3	HPF	CA1-3	NonN	EC	EC Abhd2	-25.794	5.09397	-41.8897	16.1079	-38.6621	11.0741	9.61171	7.66495	4.60831	11.3411	0.408932	-1.44944
10E_M_2363	0.00423784	0.750119	0.011821	0.652549	1934549	10E_190627	47049	24860	TRUE	CA-3	HPF	CA1-3	NonN	ODC	ODC odc-large	-23.748	13.7373	32.8143	-25.8196	23.7669	3.08201	-6.79495	4.22094	-0.187343	3.01737	0.90016	3.8154
10E_M_2364	0.00352966	0.702868	0.00512236	0.629708	1891627	10E_190627	48937	26109	TRUE	CA-3	HPF	CA1-3	NonN	MGC	MGC mgc-all	-27.2759	4.57595	-44.6893	13.9138	-4.9807	47.9785	16.6523	2.60923	6.54641	6.99549e-05	0.798179	2.21512
10E_M_2365	0.00416632	0.748021	0.0109609	0.656969	1887793	10E_190627	48758	26108	TRUE	CA-3	HPF	CA1-3	NonN	ODC	ODC odc-large	-23.9319	13.0867	30.7841	-26.617	21.2	-1.28793	-7.20088	3.12253	-1.43839	3.42788	-1.43948	7.62731
10E_M_2366	0.00441777	0.744721	0.0116352	0.659466	1795516	10E_190627	47797	25871	TRUE	CA-3	HPF	CA1-3	NonN	ODC	ODC odc-large	-24.7341	14.4826	34.9021	-28.7788	31.6341	11.2277	-4.78256	5.35327	1.82355	3.76003	1.84849	-4.7733
10E_M_2367	0.00557246	0.7436	0.0219161	0.648534	1609656	10E_190627	47160	26056	TRUE	CA-3	HPF	CA1-3	Exc	CA1	CA1 Chrm3	-28.9393	-15.7464	21.1661	-3.72301	28.9997	-49.6086	-1.42861	7.11224	4.50197	0.892874	7.60198	10.6761
10E_M_2368	0.00556979	0.755914	0.0213617	0.659429	1898583	10E_190627	48754	26122	TRUE	CA-3	HPF	CA1-3	Exc	CA3-St18	CA3-St18 Epha5	-31.3638	-10.5308	22.4676	10.2524	44.9012	-25.9608	-5.6908	10.4758	-4.80611	4.92942	-3.06577	5.5533
10E_M_2369	0.00654802	0.75972	0.0284754	0.658342	1882186	10E_190627	48486	26118	TRUE	CA-3	HPF	CA1-3	Exc	CA3	CA3 Cadm2	-33.4232	-7.73405	22.6954	19.2587	46.0502	-15.3255	-2.8263	11.964	11.7752	-2.75474	32.3672	8.68322
10E_M_237	0.00639603	0.758063	0.0255586	0.665632	1228812	10E_190625	44383	25715	TRUE	CA-3	HPF	CA1-3	Exc	CA3	CA3 Cadm2	-33.1887	-8.02986	22.7397	19.2158	44.0307	-15.095	-3.53889	11.9799	11.0566	-2.50989	30.2323	9.01268
10E_M_2370	0.00949493	0.817527	0.0496433	0.652678	1867681	10E_190627	48530	26096	TRUE	CA-3	HPF	CA1-3	Inh	MGE-Sst	MGE-Sst Rxra	6.58772	9.48139	0.756811	21.7988	-6.43964	-16.9417	-2.18479	7.06057	-2.53389	-17.0218	26.769	5.07054
10E_M_2371	0.00625761	0.755701	0.0261784	0.667307	1975788	10E_190627	48811	26110	TRUE	CA-3	HPF	CA1-3	Exc	CA3	CA3 Cadm2	-32.8603	-8.21545	22.5811	19.094	41.9266	-15.4867	-4.24168	11.9901	8.68454	-0.486395	24.8726	15.6003
10E_M_2372	0.00511087	0.718153	0.0182395	0.628409	1594246	10E_190627	46580	25887	TRUE	CA-3	HPF	CA1-3	Exc	CA1	CA1 Chrm3	-29.3403	-17.0336	25.1333	-1.28885	26.1074	-45.0437	-0.912734	6.20291	6.28343	-9.77253	-28.5671	17.3315
10E_M_2373	0.0052524	0.745428	0.0185285	0.675104	2019939	10E_190627	49066	26045	TRUE	CA-3	HPF	CA1-3	Exc	CA3-St18	CA3-St18 Tead1	-31.8261	-10.0303	22.4696	10.8142	46.2046	-23.9669	-5.10117	11.0645	-6.15044	0.352678	4.76662	-0.419583
10E_M_2374	0.0071158	0.750901	0.0280123	0.659099	1864524	10E_190627	48467	26105	TRUE	CA-3	HPF	CA1-3	Exc	CA3	CA3 Cadm2	-33.8814	-7.96624	21.6209	21.8719	43.5359	-10.65	-3.71402	13.0626	8.09801	-3.90125	19.7258	3.05927
10E_M_2375	0.00522879	0.723168	0.0184658	0.628137	703598	10E_190627	37902	25865	TRUE	CA-3	HPF	CA1-3	Exc	CA1	CA1 Ptprg	-29.98	-16.306	22.9982	-0.816586	28.354	-40.9857	-1.9671	5.77792	-1.55166	0.127238	21.107	-14.8164
10E_M_2376	0.00667646	0.761548	0.0284946	0.629789	2406092	10E_190627	50350	26165	TRUE	CA-3	HPF	CA1-3	Exc	IG-CA2	IG-CA2 Peak1	-34.18	-7.42078	22.8201	20.6076	48.4304	-14.5868	-2.0396	12.3554	5.45911	4.89137	-25.1991	-11.0801
10E_M_2377	0.00513925	0.723109	0.0181115	0.655551	2234424	10E_190627	49724	26131	TRUE	CA-3	HPF	CA1-3	Exc	CA1	CA1 Chrm3	-28.7211	-17.1807	24.8366	-2.56006	26.291	-45.2621	-0.750919	6.30681	6.19011	-9.82121	-28.6804	17.6675
10E_M_2379	0.00498205	0.719391	0.0165489	0.660238	2148293	10E_190627	48873	25902	TRUE	CA-3	HPF	CA1-3	Exc	CA1	CA1 Chrm3	-29.2482	-16.7468	23.7874	-2.90169	21.9558	-40.125	-1.16053	5.35206	-1.06305	-1.23811	13.143	-19.9896
10E_M_238	0.00686473	0.747994	0.0279142	0.65468	1382015	10E_190625	45858	25954	TRUE	CA-3	HPF	CA1-3	Exc	CA3	CA3 Cadm2	-33.8453	-8.25239	21.2543	21.8937	42.2351	-8.98378	-4.12395	13.4421	5.87227	-1.99587	12.789	9.91388
10E_M_2380	0.00766733	0.812867	0.034904	0.635508	2111642	10E_190627	49326	26049	TRUE	CA-3	HPF	CA1-3	Inh	MGE-Sst	MGE-Sst Ptpre	7.60005	11.5467	7.98404	26.4126	-1.57924	-17.4242	-4.9348	5.44922	-2.43759	-19.4852	33.6243	0.228504
10E_M_2381	0.00579998	0.755659	0.0233219	0.519635	533911	10E_190627	35001	25775	TRUE	CA-3	HPF	CA1-3	Exc	CA1	CA1 Ak5	-31.0868	-13.8026	20.8707	3.97691	35.8395	-32.1034	-3.76819	8.16319	4.19078	4.71553	20.7682	21.8896
10E_M_2383	0.00582724	0.74535	0.0225553	0.643816	704663	10E_190627	37903	25840	TRUE	CA-3	HPF	CA1-3	Exc	CA1	CA1 Outlier	-29.6204	-15.2984	24.6229	2.1227	29.2325	-34.871	-2.32949	5.94415	7.5207	-2.10116	-7.82369	32.0399
10E_M_2384	0.00602374	0.791839	0.0248638	0.642803	2484169	10E_190627	50490	26171	TRUE	CA-3	HPF	CA1-3	Exc	CA1	CA1 Ak5	-31.7472	-12.9871	19.9903	5.09062	39.0517	-31.0801	-4.47675	8.61272	6.90292	6.79043	18.5428	34.7701
10E_M_2385	0.00522658	0.739089	0.0194031	0.655754	2320842	10E_190627	50156	26142	TRUE	CA-3	HPF	CA1-3	Exc	CA1	CA1 Chrm3	-29.8978	-16.2109	23.1628	-0.14506	30.4755	-40.6972	-2.16961	6.33947	3.39274	2.35868	-21.8253	23.2523
10E_M_2386	0.00510672	0.731516	0.0196699	0.594799	2027369	10E_190627	49329	26065	TRUE	CA-3	HPF	CA1-3	Exc	CA1	CA1 Chrm3	-28.9707	-15.8956	21.788	-3.65947	28.9372	-47.2908	-1.44558	6.75623	0.991394	-0.330476	15.2402	-12.6318
10E_M_2388	0.00612514	0.740959	0.022182	0.626214	2112121	10E_190627	49448	26125	TRUE	CA-3	HPF	CA1-3	Exc	IG-CA2	IG-CA2 Peak1	-35.5985	-7.53168	19.9225	15.8786	51.2965	-16.2641	-0.843248	11.8581	2.11613	1.42201	-13.4714	-8.34837
10E_M_2389	0.00559517	0.761797	0.0211989	0.643721	1576822	10E_190627	47250	26051	TRUE	CA-3	HPF	CA1-3	Exc	CA1	CA1 Ptprg	-31.0214	-15.1805	18.5879	-0.134631	36.5732	-40.7972	-3.88606	6.57456	0.886589	5.44585	39.4049	6.4613
10E_M_2390	0.00698079	0.793199	0.032947	0.653477	1891318	10E_190627	48853	26104	TRUE	CA-3	HPF	CA1-3	Inh	MGE-Sst	MGE-Sst Ptpre	7.45049	11.4322	8.13599	26.8813	-1.02215	-17.7104	-4.49202	5.28791	-2.60436	-19.8626	34.1757	-0.66065
10E_M_2392	0.00640616	0.755405	0.0263913	0.643109	1987074	10E_190627	49197	26072	TRUE	CA-3	HPF	CA1-3	Exc	CA3	CA3 Cadm2	-33.1863	-7.65871	22.3746	20.0122	43.2922	-13.6444	-3.82712	12.4529	9.77122	-2.97695	26.713	7.1633
10E_M_2393	0.00545204	0.753524	0.0211702	0.65912	2018073	10E_190627	49286	26132	TRUE	CA-3	HPF	CA1-3	Exc	CA1	CA1 Chrm3	-29.3663	-15.689	21.2226	-3.52321	29.6742	-45.6471	-2.00247	6.77014	1.65345	0.75219	14.7717	-0.832218
10E_M_2394	0.00530522	0.762174	0.0183897	0.601398	507759	10E_190627	16861	12737	TRUE	CA-3	HPF	CA1-3	Exc	CA1	CA1 Outlier	-30.5095	-13.4522	24.5638	3.54275	29.8424	-32.5156	-3.86387	5.29908	7.29441	-0.0325826	-2.15404	33.6143
10E_M_2395	0.00555402	0.725606	0.0181525	0.650382	1864138	10E_190627	48765	26104	TRUE	CA-3	HPF	CA1-3	Exc	CA1	CA1 Chrm3	-28.8852	-17.0677	24.49	-3.74236	21.7058	-40.5597	-0.739981	5.20937	-1.27134	-2.02201	10.1487	-24.8988
10E_M_2396	0.00649586	0.745417	0.0278272	0.658575	1549177	10E_190627	47073	26044	TRUE	CA-3	HPF	CA1-3	Exc	CA3	CA3 Cadm2	-33.485	-7.69548	21.8987	20.6106	42.9171	-11.3119	-3.8505	12.715	8.49944	-2.72663	22.3015	7.82446
10E_M_2397	0.00693422	0.778589	0.0298506	0.660698	1810684	10E_190627	48385	26006	TRUE	CA-3	HPF	CA1-3	Exc	CA1	CA1 Ak5	-30.7706	-14.2254	19.5931	2.43677	37.9626	-34.5461	-3.5968	7.88647	7.08829	3.74568	11.1991	29.1382
10E_M_2398	0.00563265	0.738663	0.0207377	0.654492	1858021	10E_190627	48519	26067	TRUE	CA-3	HPF	CA1-3	Exc	CA1	CA1 Chrm3	-29.0007	-16.8615	25.3321	-2.60264	26.679	-45.1989	-1.08415	6.56206	7.30748	-7.06608	-20.5438	16.5632
10E_M_2399	0.00632008	0.783125	0.0252351	0.654624	2046787	10E_190627	49300	26143	TRUE	CA-3	HPF	CA1-3	Exc	CA1	CA1 Ak5	-31.1684	-13.8845	19.5651	3.23891	38.7605	-33.4923	-4.18642	7.81852	6.82701	4.85254	13.6418	30.2549
10E_M_24	0.00422217	0.741826	0.0107001	0.642342	1475689	10E_190625	46485	26050	TRUE	CA-3	HPF	CA1-3	NonN	ODC	ODC odc-large	-23.7053	11.3746	25.9963	-26.7789	5.21945	2.27058	-6.52101	-0.391639	-5.11813	6.24419	-3.53142	24.4361
10E_M_2401	0.00624705	0.742636	0.0262891	0.641426	1550503	10E_190627	47027	26032	TRUE	CA-3	HPF	CA1-3	Exc	CA3	CA3 Cadm2	-33.9581	-8.28071	20.9901	22.6106	43.999	-8.2825	-3.9459	13.6367	6.33643	-4.38627	13.977	1.67756
10E_M_2402	0.00650406	0.756077	0.0280043	0.662656	1896699	10E_190627	48653	26107	TRUE	CA-3	HPF	CA1-3	Exc	CA3	CA3 Cadm2	-33.2166	-7.76951	22.602	19.4999	43.9197	-14.9412	-3.5691	11.9276	10.3692	-1.6728	28.5746	10.7435
10E_M_2404	0.00634054	0.752885	0.0272865	0.645303	1597360	10E_190627	47366	26061	TRUE	CA-3	HPF	CA1-3	Exc	CA3	CA3 Cadm2	-33.4581	-7.67952	22.3116	20.3138	43.2106	-13.6867	-3.84019	12.3441	9.06995	-2.94753	23.876	6.91388
10E_M_2405	0.00500938	0.713241	0.016106	0.65508	1966619	10E_190627	48938	25903	TRUE	CA-3	HPF	CA1-3	Exc	CA1	CA1 Chrm3	-29.5999	-17.2458	25.718	-1.97456	22.3905	-40.8698	-0.522211	4.73625	-2.70675	-3.53331	6.44807	-30.0352
10E_M_2406	0.00540292	0.733967	0.019509	0.650255	2028759	10E_190627	49253	26056	TRUE	CA-3	HPF	CA1-3	Exc	CA1	CA1 Ptprg	-29.4853	-16.343	22.6665	-2.7535	25.9189	-40.6068	-1.71271	5.54844	-1.11464	-0.145068	18.8285	-15.7446
10E_M_2407	0.0072606	0.808975	0.0340085	0.662277	2087397	10E_190627	49533	26124	TRUE	CA-3	HPF	CA1-3	Exc	NP-L6	NP-L6 Cntnap4	13.9875	-23.4902	37.6597	25.7592	-36.8657	4.2327	-17.8285	1.24497	0.0742855	-7.51213	36.3149	-3.60857
10E_M_2408	0.00610322	0.765292	0.0253667	0.628123	1775464	10E_190627	48316	26103	TRUE	CA-3	HPF	CA1-3	Exc	CA3	CA3 Cadm2	-33.0356	-8.00234	22.7024	19.0739	44.6382	-15.584	-3.36939	11.7412	11.8574	-2.78273	32.8687	8.69327
10E_M_2409	0.00512682	0.771053	0.0185537	0.661271	2008656	10E_190627	49209	26149	TRUE	CA-3	HPF	CA1-3	Exc	CA1	CA1 Ak5	-31.4592	-13.4856	20.1747	4.59632	38.5924	-31.4778	-4.27045	8.31904	6.41789	5.92088	18.1351	32.8872
10E_M_2410	0.00709614	0.80803	0.0294216	0.641935	1902359	10E_190627	48779	26110	TRUE	CA-3	HPF	CA1-3	Exc	NP-L6	NP-L6 Cntnap4	13.7764	-23.6175	37.7407	25.8713	-37.8435	4.85755	-17.6336	1.4143	-1.23969	-7.12407	34.0569	-4.65954
10E_M_2411	0.00529941	0.730195	0.0199693	0.635225	1515462	10E_190627	47026	26052	TRUE	CA-3	HPF	CA1-3	Exc	CA1	CA1 Chrm3	-29.3055	-16.6913	23.7131	-2.89592	25.0683	-40.2633	-1.51467	5.49311	-0.574205	-1.1639	13.0234	-26.7675
10E_M_2414	0.00532587	0.742999	0.0193887	0.627081	1897411	10E_190627	48830	25997	TRUE	CA-3	HPF	CA1-3	Exc	CA1	CA1 Chrm3	-29.9685	-16.2563	23.2425	-0.0221063	30.3613	-40.6847	-2.1992	6.45879	3.16315	1.84356	-20.2076	21.9029
10E_M_2415	0.00562378	0.781684	0.0224583	0.667911	3605770	10E_190627	52438	26225	FALSE
10E_M_2416	0.00507607	0.722464	0.0176254	0.607608	1531658	10E_190627	47173	26063	TRUE	CA-3	HPF	CA1-3	Exc	CA1	CA1 Chrm3	-29.0365	-16.7267	23.705	-3.47695	21.8541	-39.7622	-1.19073	5.37526	-0.562705	-0.574705	14.2303	-18.4024
10E_M_2417	0.00535251	0.772126	0.0195266	0.657264	1834613	10E_190627	48720	26100	TRUE	CA-3	HPF	CA1-3	Exc	CA3-St18	CA3-St18 Tead1	-31.9336	-10.6098	21.7121	9.77109	44.4623	-23.0596	-4.66602	10.6691	-7.08842	-2.01306	9.20626	-3.2302
10E_M_2418	0.00677957	0.781592	0.0265419	0.640522	1609718	10E_190627	47618	25990	TRUE	CA-3	HPF	CA1-3	Exc	CA1	CA1 Kif26a	-31.4046	-14.5196	17.5552	-0.231125	39.3976	-37.6954	-4.52524	7.32863	4.41497	5.46145	33.8148	20.8198
10E_M_2419	0.00552784	0.726191	0.0211172	0.661627	1505403	10E_190627	45066	24702	TRUE	CA-3	HPF	CA1-3	Exc	CA1	CA1 Chrm3	-29.6766	-16.4425	23.8819	-1.10184	28.3655	-41.7338	-1.77777	5.90101	0.534163	-0.185626	15.5965	4.05466
10E_M_2420	0.00542046	0.727067	0.0189035	0.660698	2018488	10E_190627	49152	26098	TRUE	CA-3	HPF	CA1-3	Exc	CA1	CA1 Chrm3	-29.4259	-16.973	24.4547	-2.40381	24.2316	-40.0625	-1.18462	5.10124	-1.70476	-1.37792	11.9446	-28.5321
10E_M_2421	0.00659414	0.748483	0.0277717	0.660483	2135657	10E_190627	49635	26106	TRUE	CA-3	HPF	CA1-3	Exc	CA3	CA3 Cadm2	-33.8837	-8.3833	20.64	22.449	43.222	-8.19337	-4.13251	13.698	5.56946	-2.61345	11.9366	8.51373
10E_M_2422	0.00573614	0.776872	0.0206588	0.649584	567889	10E_190627	34962	25764	TRUE	CA-3	HPF	CA1-3	Exc	CA3-St18	CA3-St18 Tead1	-32.21	-11.0377	21.2245	9.11418	43.7848	-23.4086	-4.65665	10.5022	-3.69316	0.0357818	2.8735	-5.41237
10E_M_2423	0.00510151	0.730764	0.0184826	0.663228	1953423	10E_190627	48808	26130	TRUE	CA-3	HPF	CA1-3	Exc	CA1	CA1 Chrm3	-29.7245	-16.6317	24.1471	-1.01885	27.6664	-43.5584	-1.95786	6.38923	7.71897	-8.60937	-22.448	22.0302
10E_M_2424	0.00572818	0.773451	0.0221686	0.644042	1954151	10E_190627	49067	26139	TRUE	CA-3	HPF	CA1-3	Exc	CA1	CA1 Ak5	-32.9409	-12.6908	18.8171	6.73296	38.3522	-28.3357	-4.46255	7.96802	5.16441	8.05231	25.9072	35.078
10E_M_2425	0.00563819	0.775787	0.0203629	0.660158	571583	10E_190627	35071	25770	TRUE	CA-3	HPF	CA1-3	Exc	CA3	CA3 Efnb2	-32.4755	-11.3154	20.7471	8.02291	42.9319	-21.0085	-4.04748	10.1232	9.90557	2.10788	31.1476	23.4197
10E_M_2426	0.00590433	0.726494	0.0199452	0.65734	2058732	10E_190627	49463	26132	TRUE	CA-3	HPF	CA1-3	Exc	CA1	CA1 Chrm3	-28.5155	-16.7284	24.1276	-4.12471	16.473	-44.5966	-0.884044	5.41675	-0.830828	-1.37276	12.8819	-19.089
10E_M_2428	0.00577481	0.777943	0.0220845	0.655246	2096832	10E_190627	48649	25518	TRUE	CA-3	HPF	CA1-3	Exc	CA1	CA1 Ak5	-32.5874	-12.081	20.246	7.22722	38.9012	-27.9858	-4.36909	8.83145	5.51713	8.33633	25.1856	34.9271
10E_M_2429	0.00528877	0.743509	0.0190181	0.651232	2485365	10E_190627	50663	26151	TRUE	CA-3	HPF	CA1-3	Exc	CA1	CA1 Chrm3	-28.6283	-15.682	21.0968	-4.12651	28.9566	-49.0847	-1.42504	7.2179	2.76308	0.815031	8.67439	3.4557
10E_M_243	0.00524894	0.720387	0.0178167	0.661461	710280	10E_190625	38969	25870	TRUE	CA-3	HPF	CA1-3	Exc	CA1	CA1 Chrm3	-28.6357	-17.513	28.7316	-2.1515	22.5155	-55.8354	0.188464	5.67651	-1.11703	-3.90826	3.64971	-24.0588
10E_M_2430	0.00683456	0.751879	0.0280724	0.428193	2686167	10E_190627	51087	26177	FALSE
10E_M_2431	0.00625851	0.744783	0.0267161	0.668975	2361760	10E_190627	50352	26131	TRUE	CA-3	HPF	CA1-3	Exc	CA3	CA3 Cadm2	-33.5343	-8.02807	20.9654	21.5311	42.998	-11.0016	-3.87801	12.8787	8.12792	-3.04778	19.1767	5.59049
10E_M_2432	0.0063632	0.746134	0.0265999	0.621916	1644008	10E_190627	45973	25113	TRUE	CA-3	HPF	CA1-3	Exc	CA3	CA3 Cadm2	-33.7774	-7.60156	22.783	20.6538	45.8906	-13.3646	-2.76507	12.6142	10.5153	-5.0425	27.7494	0.4831
10E_M_2433	0.00421468	0.726404	0.0103081	0.673938	2282887	10E_190627	49999	26083	TRUE	CA-3	HPF	CA1-3	Exc	DG	DG dg-all	-17.5648	10.8982	16.9283	-11.3739	-47.7555	-23.2772	-24.8674	-18.6734	2.56889	-3.23639	-16.3865	-14.6424
10E_M_2435	0.00521551	0.722211	0.0177968	0.652762	1537530	10E_190627	47238	26051	TRUE	CA-3	HPF	CA1-3	Exc	CA1	CA1 Chrm3	-29.1643	-16.7906	23.7355	-3.22298	21.9156	-40.2788	-0.972064	5.27029	-0.527082	-1.58964	11.0727	-19.2682
10E_M_2436	0.00529697	0.741657	0.0187098	0.654328	1619322	10E_190627	47427	25946	TRUE	CA-3	HPF	CA1-3	Exc	CA1	CA1 Ptprg	-29.9175	-15.6751	21.0593	-1.59701	32.9053	-42.1869	-2.61143	6.31928	0.14246	2.20576	24.4029	-6.90606
10E_M_2437	0.00554415	0.746382	0.0200716	0.650106	1791502	10E_190627	48285	26111	TRUE	CA-3	HPF	CA1-3	Exc	CA1	CA1 Chrm3	-30.1589	-16.0731	22.9155	0.209099	30.6405	-40.4168	-2.49698	6.44804	3.13433	2.44236	-20.2503	23.883
10E_M_2438	0.00669415	0.760343	0.0286114	0.646339	1742306	10E_190627	48128	26101	TRUE	CA-3	HPF	CA1-3	Exc	CA3	CA3 Cadm2	-33.0516	-7.87248	22.5383	19.467	43.563	-14.8555	-3.76439	12.0324	9.59476	-1.60633	26.3094	11.1499
10E_M_2439	0.0058002	0.745784	0.0221302	0.65977	1662894	10E_190627	47661	26093	TRUE	CA-3	HPF	CA1-3	Exc	IG-CA2	IG-CA2 Peak1	-35.7055	-7.55135	19.9572	15.862	51.3275	-16.2553	-0.643824	11.8308	1.72494	1.17986	-13.1941	-7.60448
10E_M_244	0.00600966	0.797982	0.0245211	0.66466	869671	10E_190625	41110	25930	TRUE	CA-3	HPF	CA1-3	Exc	NP-L6	NP-L6 Cntnap4	13.7711	-23.7759	37.4672	26.12	-37.6955	5.38399	-17.8919	1.66606	-0.114978	-5.98961	31.597	-2.71425
10E_M_2440	0.00639119	0.759518	0.0267479	0.633815	1490364	10E_190627	46821	26035	TRUE	CA-3	HPF	CA1-3	Exc	CA3	CA3 Cadm2	-33.0619	-8.28474	22.6151	17.8825	45.4614	-16.3263	-3.01639	11.5787	11.9784	-1.64553	33.2486	12.0919
10E_M_2441	0.00553307	0.764039	0.020697	0.662158	1636481	10E_190627	47723	26114	TRUE	CA-3	HPF	CA1-3	Exc	CA3-St18	CA3-St18 Epha5	-31.3971	-10.4704	22.4055	10.3509	45.3935	-25.7391	-5.61263	10.675	-5.23156	4.55344	-2.1149	5.70416
10E_M_2442	0.00532623	0.718087	0.0185611	0.656727	1663208	10E_190627	47703	26026	TRUE	CA-3	HPF	CA1-3	Exc	CA1	CA1 Chrm3	-29.0452	-17.5948	25.9716	-2.14277	25.7035	-45.0054	-0.686682	5.88432	5.93107	-10.0552	-29.6576	17.6116
10E_M_2444	0.00514612	0.723402	0.0179557	0.640069	1828494	10E_190627	48588	26090	TRUE	CA-3	HPF	CA1-3	Exc	CA1	CA1 Chrm3	-29.435	-17.0609	24.8343	-1.72588	26.9122	-44.1721	-1.45586	5.98225	7.30103	-9.22371	-26.7732	19.3258
10E_M_2445	0.00581384	0.764859	0.0225525	0.636203	1872851	10E_190627	48729	26097	TRUE	CA-3	HPF	CA1-3	Exc	CA3-St18	CA3-St18 Tead1	-31.6521	-10.6315	22.2032	9.87742	44.6137	-24.3675	-5.26638	10.4425	-4.61077	2.01638	0.886618	0.197753
10E_M_2446	0.00537478	0.732946	0.0195302	0.625436	1876622	10E_190627	48630	26005	TRUE	CA-3	HPF	CA1-3	Exc	CA1	CA1 Chrm3	-29.569	-16.9228	24.5627	-1.55528	27.0743	-43.9503	-1.57149	6.05754	7.18756	-9.25036	-26.9881	19.86
10E_M_2447	0.00538858	0.774437	0.0206154	0.666029	3403605	10E_190627	52217	26211	FALSE
10E_M_2448	0.00517684	0.722778	0.0175128	0.591587	1336052	10E_190627	45334	25541	TRUE	CA-3	HPF	CA1-3	Exc	CA1	CA1 Chrm3	-28.898	-16.1825	21.7247	-3.99641	28.9105	-50.8444	-1.40858	6.22692	1.2822	0.0874845	12.3887	-7.59524
10E_M_2449	0.0065986	0.782708	0.0280223	0.621415	902710	10E_190627	29167	20386	TRUE	CA-3	HPF	CA1-3	Exc	DG-po	DG-po Bcl11a	-34.4795	-11.0208	18.4986	10.8127	56.7977	-7.65907	-2.89117	12.8559	-5.56904	17.6668	-1.39004	-5.44291
10E_M_245	0.00610588	0.767197	0.0233573	0.657837	898969	10E_190625	41737	25956	TRUE	CA-3	HPF	CA1-3	Exc	CA3-St18	CA3-St18 Tead1	-31.9144	-10.9819	21.6109	9.04905	43.6297	-24.7734	-5.10708	10.1891	-3.44264	1.82573	1.68909	-3.038
10E_M_2450	0.0036545	0.718712	0.0058466	0.628345	1487727	10E_190627	47038	26054	TRUE	CA-3	HPF	CA1-3	NonN	MGC	MGC mgc-all	-27.1956	4.65692	-44.6233	14.1284	-6.74209	46.4919	16.0461	2.29671	6.01105	0.0178757	0.397713	1.75603
10E_M_2451	0.00432215	0.741693	0.0118636	0.63639	1769832	10E_190627	48321	26064	TRUE	CA-3	HPF	CA1-3	NonN	ODC	ODC odc-small	-25.0838	13.903	33.0716	-29.6172	29.8017	9.69936	-4.72964	5.16562	3.98152	0.611889	15.231	-18.7973
10E_M_2452	0.00374576	0.742716	0.00680923	0.628111	1612992	10E_190627	46308	25729	TRUE	CA-3	HPF	CA1-3	NonN	ASC	ASC str-hpf	-21.8082	3.67647	-33.0339	26.6696	-9.71845	-21.2777	9.93518	-7.06011	9.24556	-0.0792732	-9.46781	-17.4266
10E_M_2453	0.00451119	0.75627	0.0117966	0.621436	1870880	10E_190627	48554	26078	TRUE	CA-3	HPF	CA1-3	NonN	ODC	ODC odc-large	-23.6769	12.6461	28.9844	-25.8556	12.9478	-1.17982	-7.39031	1.59515	-3.13968	3.83047	-1.00401	12.7908
10E_M_2455	0.00422881	0.730922	0.0102386	0.605068	1751155	10E_190627	48172	26012	TRUE	CA-3	HPF	CA1-3	NonN	ODC	ODC odc-large	-24.83	11.5531	26.9897	-29.5867	8.51128	16.5251	-3.74317	0.785398	-1.47066	8.49782	-19.2403	16.3447
10E_M_2456	0.00446095	0.755879	0.0113512	0.652748	1844421	10E_190627	48762	26126	TRUE	CA-3	HPF	CA1-3	NonN	ODC	ODC odc-small	-23.8054	13.2572	31.256	-26.3505	20.6222	-0.861922	-7.1169	3.25808	1.61067	-1.17276	23.9065	-8.32257
10E_M_2457	0.00445857	0.742657	0.0111899	0.647012	2136360	10E_190627	49820	26120	TRUE	CA-3	HPF	CA1-3	NonN	ODC	ODC odc-large	-24.8438	13.0049	30.4852	-29.3654	16.5205	17.2682	-3.51958	2.79543	0.297816	6.77972	-17.0723	2.01779
10E_M_2458	0.00521545	0.714397	0.0181978	0.635137	1478679	10E_190627	46678	26034	TRUE	CA-3	HPF	CA1-3	Exc	CA1	CA1 Chrm3	-29.2984	-17.0216	24.3108	-3.052	24.2204	-40.0568	-1.46147	5.09206	-2.00214	-1.58893	11.5314	-29.1545
10E_M_2459	0.00671413	0.757032	0.0285552	0.649847	1840394	10E_190627	48309	25895	TRUE	CA-3	HPF	CA1-3	Exc	CA3	CA3 Cadm2	-33.4296	-7.61637	22.6413	19.8816	44.2332	-14.6847	-3.46702	12.0012	10.4294	-2.67537	28.5666	7.85805
10E_M_246	0.00545921	0.740761	0.0189361	0.65572	935441	10E_190625	42153	25862	TRUE	CA-3	HPF	CA1-3	Exc	CA1	CA1 Chrm3	-30.3312	-15.5172	22.7824	0.998608	30.6624	-40.027	-2.74103	6.55495	3.32542	2.91391	-21.5025	24.4676
10E_M_2460	0.00580573	0.778674	0.0227526	0.644005	2043263	10E_190627	49402	26117	TRUE	CA-3	HPF	CA1-3	Exc	CA3-St18	CA3-St18 Nuak1	-31.6061	-11.4695	22.2857	8.77462	42.9652	-25.7232	-5.2547	9.76846	-1.45377	3.28201	-6.4994	-3.28266
10E_M_2461	0.00699748	0.819418	0.03307	0.628503	2227126	10E_190627	50001	26156	TRUE	CA-3	HPF	CA1-3	Inh	CGE-Vip	CGE-Vip Ntng1	-2.71813	16.7099	-10.7434	42.8299	6.17229	-11.8867	4.69031	0.795104	-6.96882	5.32404	-26.1368	1.87621
10E_M_2462	0.00601138	0.762882	0.0250711	0.663109	1932228	10E_190627	48656	25984	TRUE	CA-3	HPF	CA1-3	Exc	CA3	CA3 Cadm2	-32.8589	-8.10306	22.6472	19.0748	43.0326	-16.0469	-4.01265	11.603	10.816	-1.06601	29.5672	12.412
10E_M_2463	0.00515247	0.747665	0.0178025	0.618099	1889490	10E_190627	48925	26101	TRUE	CA-3	HPF	CA1-3	Exc	CA1	CA1 Chrm3	-30.512	-15.4429	22.2911	0.96343	31.3415	-39.674	-3.07426	6.8633	2.59312	3.26828	-19.2507	26.1691
10E_M_2464	0.00587195	0.768372	0.0231482	0.664439	2017469	10E_190627	49081	26029	TRUE	CA-3	HPF	CA1-3	Exc	CA3	CA3 Efnb2	-32.4237	-10.3992	21.4445	8.34719	43.6405	-20.0553	-3.90525	10.1285	11.4294	1.57912	34.0589	20.8922
10E_M_2465	0.00594211	0.732586	0.0206283	0.642791	1821611	10E_190627	48281	26087	TRUE	CA-3	HPF	CA1-3	Exc	CA1	CA1 Chrm3	-27.9931	-17.1426	27.1893	-7.4421	25.8468	-46.7154	-0.436738	6.7481	6.33774	-7.00006	-20.9018	10.8064
10E_M_2466	0.00602184	0.76529	0.024656	0.648411	1881554	10E_190627	48184	25726	TRUE	CA-3	HPF	CA1-3	Exc	CA3	CA3 Cadm2	-32.9365	-8.67297	22.6326	17.2177	45.781	-16.8584	-2.89019	11.3016	12.3526	-1.12815	34.0809	13.631
10E_M_2467	0.00590862	0.788743	0.0228815	0.647094	2465211	10E_190627	50425	26094	TRUE	CA-3	HPF	CA1-3	Exc	CA1	CA1 Ak5	-32.5923	-11.9805	20.3226	7.35166	38.9479	-27.9099	-4.29211	9.05923	5.38302	8.34033	25.0821	34.8447
10E_M_2468	0.00679886	0.755524	0.0292849	0.645094	2578115	10E_190627	50737	26183	TRUE	CA-3	HPF	CA1-3	Exc	CA3	CA3 Cadm2	-33.5974	-7.71386	21.5747	21.05	43.2362	-11.9879	-3.70305	12.7062	8.86181	-3.58548	23.3238	3.93953
10E_M_2469	0.00580285	0.770296	0.0225085	0.633226	2653913	10E_190627	50930	26209	TRUE	CA-3	HPF	CA1-3	Exc	CA3	CA3 Efnb2	-32.6705	-11.1172	20.2765	8.58731	41.3301	-20.195	-3.99775	10.3823	7.58929	2.67383	24.8503	25.9662
10E_M_2470	0.00562801	0.780839	0.0222388	0.661176	2419257	10E_190627	50247	26101	TRUE	CA-3	HPF	CA1-3	Exc	CA3-St18	CA3-St18 Tead1	-32.4513	-11.2211	20.5979	8.30856	42.613	-21.4437	-4.35996	10.0776	-7.52754	-3.54914	10.5	-5.00713
10E_M_2471	0.00524499	0.764379	0.0190755	0.610403	543486	10E_190627	34464	25787	TRUE	CA-3	HPF	CA1-3	Exc	CA1	CA1 Ak5	-30.8598	-14.2167	20.9364	2.89724	36.1907	-33.4188	-3.74313	7.19155	5.46291	4.6203	15.9633	24.7222
10E_M_2472	0.00626925	0.7656	0.0263849	0.661023	2268095	10E_190627	49627	26095	TRUE	CA-3	HPF	CA1-3	Exc	CA1	CA1 Ak5	-30.3445	-14.8302	19.9021	1.51094	37.4049	-35.0814	-3.31424	7.55572	6.50633	3.06575	10.6037	25.7104
10E_M_2473	0.0052777	0.774526	0.0189618	0.647052	2215241	10E_190627	49802	26050	TRUE	CA-3	HPF	CA1-3	Exc	CA1	CA1 Ak5	-31.2964	-13.671	20.6911	4.26878	37.0471	-31.9501	-4.03415	8.36366	5.93661	5.44888	17.8312	26.1956
10E_M_2474	0.00559285	0.73327	0.0204946	0.646484	821136	10E_190627	40779	25896	TRUE	CA-3	HPF	CA1-3	Exc	CA1	CA1 Chrm3	-29.7332	-16.145	23.0512	-1.03242	28.5685	-41.9405	-1.84966	6.11484	0.771527	-0.0723062	15.2618	2.07092
10E_M_2475	0.00633292	0.743926	0.0263258	0.66012	1017588	10E_190627	43173	25784	TRUE	CA-3	HPF	CA1-3	Exc	CA3	CA3 Cadm2	-34.4852	-8.30277	22.6134	22.9311	43.4491	-9.28518	-3.96555	13.3428	6.51408	-3.35523	14.3168	5.78181
10E_M_2479	0.00495041	0.720775	0.0168363	0.636296	811430	10E_190627	40446	25860	TRUE	CA-3	HPF	CA1-3	Exc	CA1	CA1 Chrm3	-28.4299	-17.7263	28.8429	-2.32576	22.7476	-54.8617	0.37616	6.24095	2.94159	-3.21316	-2.99072	-0.472229
10E_M_2480	0.00537504	0.73569	0.0198815	0.660394	867966	10E_190627	40920	25707	TRUE	CA-3	HPF	CA1-3	Exc	CA1	CA1 Chrm3	-29.4497	-16.3105	24.4827	-0.030039	28.0649	-42.6593	-1.37102	6.11019	7.4121	-8.32079	-24.312	19.5081
10E_M_2481	0.00668925	0.769083	0.0250167	0.660959	888429	10E_190627	41395	25560	TRUE	CA-3	HPF	CA1-3	Exc	CA1	CA1 Ak5	-30.4528	-14.7207	19.9916	1.56407	36.9014	-35.1824	-3.22317	7.49102	5.66952	3.24854	11.8893	22.9547
10E_M_2482	0.00536084	0.730202	0.018932	0.611239	1187969	10E_190627	44635	25859	TRUE	CA-3	HPF	CA1-3	Exc	CA1	CA1 Ptprg	-29.9791	-16.2277	22.0752	-1.52567	27.8966	-39.7371	-2.10855	5.52779	-1.10835	0.79353	20.5321	-18.2149
10E_M_2483	0.0052099	0.731674	0.0176384	0.641887	1554188	10E_190627	47197	25944	TRUE	CA-3	HPF	CA1-3	Exc	CA1	CA1 Ptprg	-29.9825	-16.4833	22.9309	-1.07333	27.2106	-39.787	-1.7324	5.26126	-1.79818	-0.16441	20.7139	-16.5876
10E_M_2484	0.006528	0.748232	0.0275925	0.638096	1602293	10E_190627	47700	26087	TRUE	CA-3	HPF	CA1-3	Exc	CA3	CA3 Cadm2	-33.9223	-8.16227	21.4237	22.0804	43.0084	-9.85994	-3.99972	13.1829	6.7776	-2.90876	15.2592	6.90171
10E_M_2485	0.00618557	0.762684	0.0262804	0.623259	1682729	10E_190627	48058	26085	TRUE	CA-3	HPF	CA1-3	Exc	CA3	CA3 Cadm2	-33.1938	-8.45322	22.4533	17.1406	46.4305	-16.6185	-2.69599	11.4405	12.3439	-1.43426	34.0923	12.9945
10E_M_2486	0.00610983	0.746125	0.0252288	0.648697	1475229	10E_190627	46495	25750	TRUE	CA-3	HPF	CA1-3	Exc	Gfra1	Gfra1 Gfra1	-32.9232	-15.9718	15.4555	-2.93246	44.5661	-40.5974	-6.50048	6.11533	-3.88131	3.24372	0.424121	-1.06513
10E_M_2488	0.00529425	0.733888	0.0197814	0.654833	1345594	10E_190627	45514	25835	TRUE	CA-3	HPF	CA1-3	Exc	CA1	CA1 Chrm3	-28.9193	-17.1101	25.3983	-2.90154	26.7295	-44.8318	-1.16725	6.29385	7.36681	-8.08836	-22.7225	18.2658
10E_M_2490	0.00625596	0.766431	0.0268315	0.65666	1601811	10E_190627	47159	26019	TRUE	CA-3	HPF	CA1-3	Exc	CA1	CA1 Ak5	-30.4333	-14.6124	19.4585	1.91324	37.5924	-35.2	-3.52981	7.50649	6.23511	3.53557	12.2241	27.3105
10E_M_2491	0.00557918	0.725267	0.0203963	0.661279	2091692	10E_190627	49618	26143	TRUE	CA-3	HPF	CA1-3	Exc	CA1	CA1 Chrm3	-27.7695	-16.2389	25.2296	-9.86554	28.0412	-48.2742	-0.871258	6.80105	2.24395	-0.761834	7.40726	-2.0845
10E_M_2492	0.00531288	0.750637	0.01956	0.660367	1837990	10E_190627	47466	25317	TRUE	CA-3	HPF	CA1-3	Exc	CA1	CA1 Ptprg	-30.5129	-15.5508	20.412	-0.439415	33.4877	-41.391	-3.21297	6.35582	0.233101	2.86671	25.7845	-5.63106
10E_M_2493	0.00545402	0.735004	0.0193895	0.650229	2320755	10E_190627	50135	26132	TRUE	CA-3	HPF	CA1-3	Exc	CA1	CA1 Chrm3	-28.4819	-16.03	21.6344	-4.08985	28.8651	-49.5224	-0.922909	6.38093	1.39836	-0.208052	11.9783	-8.35725
10E_M_2494	0.00635238	0.75649	0.0269508	0.662534	2095954	10E_190627	49524	26098	TRUE	CA-3	HPF	CA1-3	Exc	CA3	CA3 Cadm2	-33.5097	-7.6272	22.2211	20.5725	43.4943	-13.2297	-3.68651	12.5728	9.36295	-3.71254	24.4379	4.2394
10E_M_2495	0.00577263	0.759965	0.0231156	0.64157	1905049	10E_190627	48831	26030	TRUE	CA-3	HPF	CA1-3	Exc	CA1	CA1 Ak5	-30.4854	-15.1244	20.6268	0.319652	36.6824	-35.6382	-3.12024	7.09351	4.53231	2.6488	9.02686	21.4362
10E_M_2496	0.00800119	0.811234	0.0404049	0.665223	1818329	10E_190627	48326	26105	TRUE	CA-3	HPF	CA1-3	Inh	MGE-Sst	MGE-Sst Ptpre	6.81125	11.3259	8.65973	27.8172	-1.49917	-14.8942	-3.18857	5.20186	-2.63809	-20.9416	37.22	1.68938
10E_M_2498	0.00547525	0.73025	0.0195806	0.638511	1976919	10E_190627	49376	26028	TRUE	CA-3	HPF	CA1-3	Exc	CA1	CA1 Chrm3	-29.087	-16.3803	22.6778	-3.36968	25.9117	-40.8141	-1.65645	5.74965	-0.550176	-0.334997	17.6636	-14.2285
10E_M_2499	0.00621755	0.744604	0.0244406	0.647283	2037321	10E_190627	49202	26047	TRUE	CA-3	HPF	CA1-3	Exc	CA3	CA3 Cadm2	-32.9051	-8.27258	22.4542	19.2786	42.1136	-15.2355	-4.18839	12.0926	8.72781	-0.888791	24.8095	14.235
10E_M_25	0.00455938	0.740118	0.0125865	0.651805	1821278	10E_190625	48266	26075	TRUE	CA-3	HPF	CA1-3	NonN	ODC	ODC odc-large	-25.9538	14.7501	36.0533	-31.7972	33.5432	19.0423	-3.26493	6.4723	5.16991	3.23408	-3.12342	-21.8002
10E_M_2500	0.00781158	0.827459	0.0389443	0.644947	2122523	10E_190627	49486	26054	TRUE	CA-3	HPF	CA1-3	Inh	MGE-Sst	MGE-Sst Rxra	8.71434	9.11296	4.43608	13.9041	-17.6486	-38.8344	-5.0633	9.41661	-0.281768	-16.7362	19.3592	-0.835273
10E_M_2501	0.00681861	0.791629	0.0292318	0.638618	2156962	10E_190627	49290	26060	TRUE	CA-3	HPF	CA1-3	Exc	CA1	CA1 Kif26a	-31.7464	-14.7231	17.0745	-0.765157	39.6607	-38.267	-4.83262	7.23273	3.98866	6.05692	34.915	21.5344
10E_M_2502	0.00621985	0.751238	0.0269535	0.655052	2162292	10E_190627	49764	26120	TRUE	CA-3	HPF	CA1-3	Exc	Gfra1	Gfra1 Gfra1	-33.0197	-16.069	15.4016	-3.00252	44.6644	-40.8547	-6.66031	6.14454	-1.07593	3.66594	-2.22036	-1.1068
10E_M_2503	0.00609312	0.745712	0.0260816	0.614621	1892987	10E_190627	48805	26124	TRUE	CA-3	HPF	CA1-3	Exc	Gfra1	Gfra1 Gfra1	-32.9444	-16.0494	15.3961	-3.01219	44.827	-40.7564	-6.66253	6.0221	-5.50922	4.05777	1.93039	-0.636232
10E_M_2504	0.00586579	0.732655	0.0233011	0.654134	1935025	10E_190627	48830	26099	TRUE	CA-3	HPF	CA1-3	Exc	IG-CA2	IG-CA2 Peak1	-35.3227	-7.36418	20.4387	16.2494	49.7551	-16.1662	-1.3359	11.9174	3.61088	2.82854	-16.4255	-10.3965
10E_M_2507	0.0055251	0.767097	0.0203908	0.666951	2542207	10E_190627	51083	26160	FALSE
10E_M_2508	0.00534114	0.737597	0.019911	0.642523	1348864	10E_190627	45903	26007	TRUE	CA-3	HPF	CA1-3	Exc	CA1	CA1 Chrm3	-28.9495	-16.4137	23.0985	-3.81068	25.917	-41.4415	-1.00909	5.75018	-0.114915	-1.06295	14.3391	-14.9372
10E_M_2509	0.0058337	0.740968	0.0217609	0.630607	1266010	10E_190627	45195	25779	TRUE	CA-3	HPF	CA1-3	Exc	CA1	CA1 Chrm3	-29.8526	-16.2506	23.1107	-0.298759	29.0823	-41.3165	-2.04272	6.01085	1.06252	0.59931	16.5503	4.39988
10E_M_251	0.0055671	0.732319	0.0207466	0.658054	1286652	10E_190625	45453	26007	TRUE	CA-3	HPF	CA1-3	Exc	CA1	CA1 Chrm3	-29.2416	-16.5965	24.4119	-0.992224	27.0242	-44.7379	-1.27214	6.41913	7.62465	-6.95897	-20.4218	17.501
10E_M_2510	0.00535242	0.760631	0.0210107	0.643426	685647	10E_190627	38150	25887	TRUE	CA-3	HPF	CA1-3	Exc	CA1	CA1 Ak5	-30.7863	-14.3141	20.981	2.56048	35.6747	-33.2048	-3.45304	7.76474	5.02335	4.30068	17.4646	21.9855
10E_M_2511	0.00525516	0.729233	0.0181215	0.616902	1074414	10E_190627	43401	25873	TRUE	CA-3	HPF	CA1-3	Exc	CA1	CA1 Chrm3	-29.8729	-16.7594	23.8395	-1.11215	26.7694	-39.6329	-1.41058	5.19777	-1.4623	-1.17076	15.0314	-20.9509
10E_M_2513	0.00649805	0.747537	0.0243595	0.636477	1128593	10E_190627	44229	25976	TRUE	CA-3	HPF	CA1-3	Exc	Gfra1	Gfra1 Gfra1	-32.8125	-15.851	15.4663	-2.91869	44.5083	-40.3089	-6.43548	6.08129	-5.53113	2.96922	1.81867	-1.45313
10E_M_2515	0.00570399	0.733229	0.0204253	0.655786	2204412	10E_190627	49744	26129	TRUE	CA-3	HPF	CA1-3	Exc	CA1	CA1 Chrm3	-29.346	-16.368	23.0931	-3.11683	27.1598	-42.4344	-1.68281	5.98755	0.302559	-0.416877	15.0245	3.70134
10E_M_2516	0.00613813	0.737806	0.0262156	0.65613	2322757	10E_190627	50169	26090	TRUE	CA-3	HPF	CA1-3	Exc	CA3	CA3 Cadm2	-33.5888	-8.49121	20.0922	22.4797	43.2744	-8.10952	-4.07479	13.6132	5.44207	-2.85595	11.2526	7.26397
10E_M_2517	0.00542288	0.73077	0.0195635	0.645156	2400045	10E_190627	50338	26179	TRUE	CA-3	HPF	CA1-3	Exc	CA1	CA1 Chrm3	-28.1782	-16.9734	25.7418	-5.1973	16.9516	-43.8837	-0.730873	5.58228	0.789956	-5.06218	-11.1453	-16.492
10E_M_2519	0.00542487	0.732573	0.0196628	0.63506	1979611	10E_190627	48707	26039	TRUE	CA-3	HPF	CA1-3	Exc	CA1	CA1 Chrm3	-27.7666	-16.1623	23.9305	-8.83778	17.9452	-46.4065	-0.658972	6.62424	2.0987	-1.04488	6.90394	-3.12316
10E_M_252	0.00675265	0.744385	0.0281293	0.658425	1455810	10E_190625	44410	25042	TRUE	CA-3	HPF	CA1-3	Exc	CA3	CA3 Cadm2	-33.7514	-7.78431	22.4359	20.9632	44.2281	-12.3573	-3.52496	12.6751	8.86515	-3.28872	23.0216	5.93469
10E_M_2520	0.00650296	0.788333	0.027574	0.566279	716799	10E_190627	21689	15800	TRUE	CA-3	HPF	CA1-3	Exc	DG-po	DG-po Bcl11a	-34.0195	-11.545	18.3087	10.5831	51.7561	-22.9969	-2.77031	11.9824	-5.30407	17.4549	-1.4987	-5.40601
10E_M_2521	0.00613515	0.73598	0.0204304	0.643656	2132989	10E_190627	49616	26087	TRUE	CA-3	HPF	CA1-3	Exc	CA1	CA1 Chrm3	-29.1114	-16.7956	24.9612	-2.89806	26.7513	-44.8382	-1.16378	6.29212	7.28853	-7.97394	-22.6875	17.0282
10E_M_2522	0.00560793	0.779195	0.0221349	0.564447	523682	10E_190627	23674	17974	TRUE	CA-3	HPF	CA1-3	Exc	CA3-St18	CA3-St18 Tead1	-33.6342	-11.6369	18.318	10.4969	51.5154	-23.1543	-3.26601	10.9777	-3.09303	0.820805	1.69556	-7.90865
10E_M_2523	0.00635554	0.751427	0.0269238	0.652937	1532358	10E_190627	47113	26069	TRUE	CA-3	HPF	CA1-3	Exc	CA3	CA3 Cadm2	-33.5666	-7.60169	22.7212	20.0074	44.365	-14.6211	-3.52231	12.1421	10.7314	-2.63126	29.1852	7.75457
10E_M_2524	0.00549771	0.75366	0.0199673	0.65565	1608392	10E_190627	47621	26069	TRUE	CA-3	HPF	CA1-3	Exc	CA3-St18	CA3-St18 Tead1	-31.7223	-10.1183	22.2864	10.5689	45.8319	-23.7495	-5.03679	10.9536	-5.89245	0.448689	4.36631	-0.25237
10E_M_2526	0.00552953	0.754965	0.0215367	0.664863	1619471	10E_190627	47366	25956	TRUE	CA-3	HPF	CA1-3	Exc	CA1	CA1 Chrm3	-29.2059	-15.9666	21.854	-3.90928	29.4071	-45.5044	-1.94381	6.52029	1.20262	0.358072	15.805	1.35905
10E_M_2527	0.00635029	0.784317	0.0274268	0.653335	2201906	10E_190627	49813	26184	TRUE	CA-3	HPF	CA1-3	Inh	MGE-Pvalb	MGE-Pvalb Gfra2	7.80911	11.9145	8.37779	24.2144	0.332648	-33.6015	-7.02161	4.43919	-1.01471	-14.4648	-10.1006	17.2136
10E_M_2528	0.0062795	0.750069	0.0269235	0.668797	1624112	10E_190627	47483	25981	TRUE	CA-3	HPF	CA1-3	Exc	CA3	CA3 Cadm2	-34.1608	-8.07688	22.0314	22.3814	43.7375	-10.3451	-3.69326	13.218	7.7384	-3.9285	18.9186	2.97942
10E_M_2529	0.00505937	0.740995	0.0166925	0.661305	1599836	10E_190627	47580	26063	TRUE	CA-3	HPF	CA1-3	Exc	CA1	CA1 Ptprg	-29.8515	-16.6997	23.4106	-0.95378	27.0755	-39.4086	-1.59771	5.48447	-1.59551	-0.746334	17.1983	-20.3958
10E_M_253	0.00596477	0.753886	0.0237562	0.660408	1782925	10E_190625	48256	25998	TRUE	CA-3	HPF	CA1-3	Exc	Gfra1	Gfra1 Gfra1	-32.7264	-15.8145	15.4685	-2.92112	44.428	-39.9608	-6.37245	6.0844	-6.42218	4.33754	2.90768	-0.615027
10E_M_2532	0.00589164	0.771332	0.0237555	0.64091	2011162	10E_190627	49307	26117	TRUE	CA-3	HPF	CA1-3	Exc	CA3	CA3 Efnb2	-32.5201	-10.0443	21.4916	8.59509	43.8041	-19.537	-3.8477	10.3851	11.796	0.993247	33.8945	19.3576
10E_M_2533	0.00679115	0.812221	0.029628	0.615674	1712499	10E_190627	45859	25202	TRUE	CA-3	HPF	CA1-3	Exc	NP-L6	NP-L6 Cntnap4	13.7748	-23.6595	37.7446	25.867	-37.4148	4.39365	-17.6865	1.39273	0.164639	-7.85722	36.7016	-3.2145
10E_M_2534	0.00694538	0.770823	0.0308517	0.655092	1804214	10E_190627	48457	26046	TRUE	CA-3	HPF	CA1-3	Exc	CA1	CA1 Ak5	-30.4157	-14.3709	19.4974	2.19094	37.8589	-34.9041	-3.28275	7.85172	6.88598	2.99145	10.4189	27.5392
10E_M_2535	0.0052101	0.777995	0.0182449	0.621576	1660075	10E_190627	47855	26028	TRUE	CA-3	HPF	CA1-3	Exc	CA3	CA3 Efnb2	-32.5498	-11.7994	20.3675	7.5808	41.6013	-21.0533	-4.15087	9.62061	8.23065	3.1585	26.0318	26.5752
10E_M_2536	0.00565282	0.762868	0.0215938	0.656448	1774048	10E_190627	48308	26102	TRUE	CA-3	HPF	CA1-3	Exc	CA3-St18	CA3-St18 Tead1	-31.557	-10.9853	22.3279	9.29156	43.3856	-25.554	-5.3602	10.0459	-1.44293	0.724094	-1.49639	-6.172
10E_M_2537	0.00521546	0.73672	0.0183156	0.651005	1703454	10E_190627	47859	25941	TRUE	CA-3	HPF	CA1-3	Exc	CA1	CA1 Chrm3	-30.246	-15.8392	22.9285	0.440239	30.6625	-40.127	-2.55614	6.61667	3.31072	2.93425	-21.8496	24.8166
10E_M_2538	0.00530398	0.739453	0.0201149	0.660861	2954203	10E_190627	51542	26208	TRUE	CA-3	HPF	CA1-3	Exc	CA1	CA1 Chrm3	-29.5634	-16.1228	22.0046	-2.99586	29.9675	-43.8176	-2.06365	6.31849	2.0426	1.33958	15.3693	5.76045
10E_M_2539	0.00530042	0.725772	0.0182937	0.644179	1956763	10E_190627	49035	26087	TRUE	CA-3	HPF	CA1-3	Exc	CA1	CA1 Chrm3	-28.7368	-16.8356	24.0131	-3.75947	20.9808	-40.5044	-0.669107	5.2383	-1.6207	-2.01072	9.09345	-25.0602
10E_M_254	0.00670053	0.755499	0.0283399	0.653117	1933925	10E_190625	49048	26118	TRUE	CA-3	HPF	CA1-3	Exc	IG-CA2	IG-CA2 Peak1	-34.0098	-7.7949	21.6575	16.9278	47.8399	-16.2387	-2.1301	11.738	5.40809	5.44384	-24.9325	-12.1531
10E_M_2541	0.0062307	0.761138	0.0253816	0.632884	1912426	10E_190627	48705	25918	TRUE	CA-3	HPF	CA1-3	Exc	CA3	CA3 Cadm2	-32.7384	-8.62795	22.8639	18.2726	42.5484	-16.2372	-4.03052	11.5294	10.2414	-0.415342	28.6188	14.7492
10E_M_2542	0.00540193	0.762242	0.0202964	0.668104	3631279	10E_190627	52414	26254	TRUE	CA-3	HPF	CA1-3	Exc	CA1	CA1 Ak5	-31.265	-13.3761	21.0352	3.96169	36.6558	-31.8009	-3.91294	8.68347	3.74569	4.51759	21.8999	22.3168
10E_M_2543	0.0057298	0.769003	0.0223977	0.613345	1610584	10E_190627	47037	26029	TRUE	CA-3	HPF	CA1-3	Exc	CA1	CA1 Ak5	-31.1666	-13.6183	20.7098	3.70316	36.4869	-32.091	-3.83059	8.46651	5.89871	4.95663	16.1337	26.106
10E_M_2544	0.00547177	0.726028	0.0200383	0.652338	1749655	10E_190627	48007	26075	TRUE	CA-3	HPF	CA1-3	Exc	CA1	CA1 Chrm3	-28.8648	-17.2278	27.052	-4.99248	26.4047	-44.9975	-0.816995	6.28744	6.59607	-8.79799	-26.423	16.1467
10E_M_2545	0.0054615	0.745345	0.0202935	0.651007	2017802	10E_190627	49287	26131	TRUE	CA-3	HPF	CA1-3	Exc	CA1	CA1 Chrm3	-27.5964	-16.6004	25.3436	-8.00466	23.1944	-50.7412	0.096135	7.73013	5.3136	-2.38888	-2.69868	6.71842
10E_M_2546	0.00447928	0.751554	0.0128552	0.635815	1488302	10E_190627	45990	25732	TRUE	CA-3	HPF	CA1-3	NonN	ODC	ODC odc-small	-24.8318	15.0306	36.5466	-28.8435	35.9383	2.48595	-5.7709	6.51259	3.72226	1.52779	6.1913	-15.7033
10E_M_2547	0.00431343	0.739845	0.0104357	0.638433	1812862	10E_190627	47884	25606	TRUE	CA-3	HPF	CA1-3	NonN	ODC	ODC odc-large	-23.9592	10.8365	25.2797	-27.4905	0.554284	8.65384	-5.74559	-0.777565	-4.78791	6.67825	-6.50044	24.2728
10E_M_2548	0.00449358	0.754669	0.0126877	0.644282	2170558	10E_190627	49799	26067	TRUE	CA-3	HPF	CA1-3	NonN	ODC	ODC odc-small	-25.0125	14.694	35.6139	-29.2432	33.1944	11.4418	-5.28653	5.98427	3.63621	1.34371	6.30634	-15.7632
10E_M_2549	0.00454019	0.751156	0.0124206	0.622141	1916584	10E_190627	47281	25381	TRUE	CA-3	HPF	CA1-3	NonN	ODC	ODC odc-large	-24.5649	13.6195	32.5365	-28.2454	24.2113	10.8342	-4.43713	3.92381	1.13037	3.70786	2.2298	-2.30873
10E_M_2550	0.00412997	0.738025	0.0107377	0.654485	2101986	10E_190627	49618	26135	TRUE	CA-3	HPF	CA1-3	NonN	ODC	ODC odc-small	-24.1314	14.1431	33.8898	-27.1247	27.9363	-1.73541	-7.16432	4.54493	2.40905	-1.09967	22.1915	-10.0942
10E_M_2551	0.00430522	0.761939	0.0115459	0.626368	1848121	10E_190627	48290	25968	TRUE	CA-3	HPF	CA1-3	NonN	ODC	ODC odc-large	-23.3909	13.6567	32.0302	-25.1623	21.8111	-6.27894	-8.28579	2.87767	-1.59823	2.22862	3.51	7.65154
10E_M_2552	0.00358809	0.724373	0.0056063	0.658375	2102226	10E_190627	49696	26119	TRUE	CA-3	HPF	CA1-3	NonN	OPC	OPC opc-large	-23.2979	6.43548	-35.926	16.7294	-19.7206	5.35962	-7.86772	-6.8092	-2.55465	0.808488	-4.45254	-7.80188
10E_M_2553	0.00381811	0.731619	0.00680235	0.650418	2141788	10E_190627	49395	26095	TRUE	CA-3	HPF	CA1-3	NonN	VLMC-Pia	VLMC-Pia vlmc-pia-all	-24.4119	4.54714	-39.3269	20.2552	-41.83	-2.12123	9.50169	10.6572	-1.83143	-8.26913	3.50315	0.000236854
10E_M_2554	0.00632327	0.739178	0.0270284	0.65139	1955878	10E_190627	49051	26124	TRUE	CA-3	HPF	CA1-3	Exc	Gfra1	Gfra1 Gfra1	-32.9652	-16.0706	15.3735	-3.04476	44.874	-40.9	-6.70541	6.12796	-3.49201	2.93168	0.200696	-1.00602
10E_M_2555	0.00631709	0.745465	0.0266224	0.660321	2315246	10E_190627	50130	26096	TRUE	CA-3	HPF	CA1-3	Exc	CA3	CA3 Cadm2	-33.6159	-8.00877	20.8357	21.7199	43.0264	-10.7087	-3.79905	12.9635	7.99936	-3.57806	19.2613	4.18565
10E_M_2557	0.00525323	0.729989	0.0182305	0.649381	2417943	10E_190627	50437	26135	TRUE	CA-3	HPF	CA1-3	Exc	CA1	CA1 Chrm3	-29.4321	-16.7374	23.2996	-2.74967	22.4545	-39.8766	-1.18954	5.14383	-1.60394	-1.2197	17.3158	-21.5539
10E_M_2558	0.00479116	0.722397	0.0162943	0.669869	2288495	10E_190627	50043	26039	TRUE	CA-3	HPF	CA1-3	Exc	CA1	CA1 Chrm3	-29.3453	-17.1179	24.3221	-2.97749	21.9622	-40.3913	-0.778756	4.89605	-1.61499	-3.01321	7.28634	-25.1541
10E_M_2561	0.00696027	0.748155	0.0279823	0.654288	2077635	10E_190627	49246	26160	TRUE	CA-3	HPF	CA1-3	Exc	Gfra1	Gfra1 Gfra1	-32.9688	-16.0477	15.4063	-2.99658	44.8243	-40.7295	-6.574	6.08093	-5.23915	4.1873	1.91469	-0.636038
10E_M_2562	0.00583108	0.76299	0.0231613	0.645646	1748068	10E_190627	48198	26011	TRUE	CA-3	HPF	CA1-3	Exc	CA3-St18	CA3-St18 Nuak1	-31.8739	-11.5136	21.8408	8.03915	42.1522	-24.5572	-4.68993	9.59724	1.24737	0.417397	-2.8356	-10.1504
10E_M_2563	0.00710164	0.769267	0.0301194	0.648075	1928102	10E_190627	48815	26116	TRUE	CA-3	HPF	CA1-3	Exc	CA1	CA1 Ak5	-30.4078	-14.4883	19.5813	1.99957	37.6598	-35.0432	-3.25772	7.79118	6.64268	2.84662	10.288	26.6049
10E_M_2564	0.00609723	0.757084	0.0250733	0.64855	2090082	10E_190627	49567	26144	TRUE	CA-3	HPF	CA1-3	Exc	CA3	CA3 Cadm2	-33.3422	-8.90129	19.3764	21.863	41.0766	-9.15035	-4.60477	13.328	4.65456	-0.41564	6.79659	16.6269
10E_M_2565	0.0064217	0.723443	0.0195664	0.655996	2047114	10E_190627	49397	26125	TRUE	CA-3	HPF	CA1-3	Exc	CA1	CA1 Chrm3	-29.5983	-17.0684	24.3908	-2.46049	24.6388	-39.7322	-1.37547	5.16811	-2.8151	-3.62194	5.93659	-30.6759
10E_M_2568	0.00612016	0.724309	0.0216433	0.641382	1720582	10E_190627	47885	26044	TRUE	CA-3	HPF	CA1-3	Exc	CA1	CA1 Chrm3	-28.2898	-16.8383	25.3992	-5.58237	13.5529	-49.2115	-0.813855	6.13595	0.522916	-4.91745	-15.0123	-26.6616
10E_M_2570	0.00608547	0.7435	0.0244843	0.652913	2070974	10E_190627	49326	26126	TRUE	CA-3	HPF	CA1-3	Exc	IG-CA2	IG-CA2 Peak1	-34.6533	-7.43245	21.1445	16.8932	48.9343	-15.9036	-1.70748	12.0088	4.9399	3.91484	-24.0432	-9.66889
10E_M_2571	0.00542068	0.754531	0.0192346	0.64729	2236260	10E_190627	49948	26148	TRUE	CA-3	HPF	CA1-3	Exc	CA3-St18	CA3-St18 Tead1	-31.864	-10.4085	21.9255	10.1286	44.9994	-23.1488	-4.86736	10.7023	-6.51243	-1.10691	7.54267	-2.67163
10E_M_2572	0.00664125	0.780955	0.029215	0.656962	4012967	10E_190627	52551	26229	FALSE
10E_M_2573	0.00521405	0.753883	0.0191309	0.658145	2027041	10E_190627	49317	26134	TRUE	CA-3	HPF	CA1-3	Exc	CA1	CA1 Chrm3	-30.3316	-15.7902	22.5104	0.235199	31.1014	-40.3395	-2.72204	6.64397	2.72122	2.50481	-18.7071	24.5004
10E_M_2574	0.00493226	0.712277	0.0167034	0.598075	1507131	10E_190627	45877	25590	TRUE	CA-3	HPF	CA1-3	Exc	CA1	CA1 Chrm3	-28.1618	-17.4453	28.1852	-6.07946	18.9321	-54.5794	0.418194	5.82328	1.36488	-2.31216	6.46799	-13.634
10E_M_2575	0.00535221	0.755513	0.0204667	0.653301	1923260	10E_190627	48428	26067	TRUE	CA-3	HPF	CA1-3	Exc	CA3-St18	CA3-St18 Tead1	-31.4579	-10.4646	22.5116	10.243	44.7073	-25.9757	-5.60587	10.4303	-3.65652	3.98334	-1.8451	1.63224
10E_M_2576	0.00592057	0.730682	0.0195144	0.630825	1925212	10E_190627	48877	26123	TRUE	CA-3	HPF	CA1-3	Exc	CA1	CA1 Chrm3	-28.1115	-16.3042	23.6684	-7.05172	27.8968	-49.0168	-0.872782	6.95897	1.89859	-0.832894	7.3088	-2.67944
10E_M_2578	0.00539294	0.752987	0.0196122	0.655528	1601017	10E_190627	47117	25943	TRUE	CA-3	HPF	CA1-3	Exc	CA1	CA1 Ptprg	-29.8606	-15.4909	20.3618	-1.71538	33.8396	-43.2187	-2.51574	6.86031	1.62343	1.57515	17.7898	-1.1734
10E_M_258	0.00536013	0.722466	0.0188203	0.663757	1201456	10E_190625	44668	25899	TRUE	CA-3	HPF	CA1-3	Exc	CA1	CA1 Chrm3	-27.7523	-17.2068	26.5986	-7.62465	26.5879	-53.5587	0.363052	6.77987	3.46984	-3.24	-4.77489	-0.276189
10E_M_2581	0.0052895	0.738323	0.019699	0.655554	1574344	10E_190627	47237	26054	TRUE	CA-3	HPF	CA1-3	Exc	CA1	CA1 Ptprg	-30.0047	-16.2448	22.1103	-1.94594	28.3953	-39.9511	-2.43603	5.55975	-1.44216	1.28701	23.0893	-16.0804
10E_M_2582	0.00534558	0.752663	0.0195491	0.633801	1418821	10E_190627	46328	26002	TRUE	CA-3	HPF	CA1-3	Exc	CA1	CA1 Ak5	-30.4995	-14.8143	21.0202	1.78303	35.5262	-33.848	-3.18578	7.55657	5.24923	3.67434	14.4251	22.1302
10E_M_2583	0.00551694	0.733433	0.0200577	0.659913	1581246	10E_190627	47268	26044	TRUE	CA-3	HPF	CA1-3	Exc	CA1	CA1 Chrm3	-28.9779	-16.8268	24.275	-3.80983	24.4142	-40.8441	-1.10676	5.3853	-0.4463	-2.07903	12.3777	-25.3344
10E_M_2584	0.00685121	0.74485	0.0266128	0.650208	1446546	10E_190627	46493	25997	TRUE	CA-3	HPF	CA1-3	Exc	CA3	CA3 Cadm2	-34.2635	-8.48918	21.7894	23.3599	44.5852	-8.33832	-3.67606	13.8192	5.88829	-4.30155	12.1138	1.70584
10E_M_2585	0.00534331	0.752765	0.019824	0.655962	1758963	10E_190627	47982	25946	TRUE	CA-3	HPF	CA1-3	Exc	CA1	CA1 Ak5	-30.9142	-14.1596	21.2508	2.75059	35.7319	-32.7235	-3.51353	8.22556	5.47746	4.58188	16.3277	24.2117
10E_M_2586	0.00545416	0.734615	0.0199149	0.660576	2235638	10E_190627	49756	26077	TRUE	CA-3	HPF	CA1-3	Exc	CA1	CA1 Chrm3	-29.1956	-16.8556	24.3085	-1.74599	27.2743	-44.3999	-1.51018	6.38297	7.71686	-7.49192	-21.2101	18.0458
10E_M_2587	0.0054008	0.761326	0.0199037	0.655679	2409857	10E_190627	50373	26186	TRUE	CA-3	HPF	CA1-3	Exc	CA3-St18	CA3-St18 Tead1	-31.4381	-10.6806	22.3493	9.88472	44.6013	-25.6434	-5.62259	10.4287	-3.81647	3.7671	-2.23993	1.29345
10E_M_2588	0.00646969	0.752244	0.0267872	0.655435	2194277	10E_190627	48942	25803	TRUE	CA-3	HPF	CA1-3	Exc	IG-CA2	IG-CA2 Peak1	-34.1398	-7.37405	22.7393	20.6589	48.1532	-14.399	-2.11814	12.3455	5.48592	4.99154	-25.0707	-11.3962
10E_M_2589	0.00592778	0.794958	0.0240237	0.571231	700860	10E_190627	21130	15560	TRUE	CA-3	HPF	CA1-3	Exc	CA1	CA1 Outlier	-30.9669	-13.3832	24.2356	3.68758	30.843	-32.3049	-4.13859	6.22207	6.21721	0.966442	0.702463	34.3808
10E_M_259	0.00642714	0.740449	0.0257533	0.669453	1423595	10E_190625	46363	25967	TRUE	CA-3	HPF	CA1-3	Exc	CA3	CA3 Cadm2	-33.6813	-8.60519	20.5191	22.2767	42.3013	-7.77151	-4.34611	13.7628	4.90222	-2.52335	9.42452	9.26975
10E_M_2590	0.00601307	0.774765	0.0246112	0.636676	1882572	10E_190627	48505	26025	TRUE	CA-3	HPF	CA1-3	Exc	CA3	CA3 Efnb2	-32.4298	-10.9741	21.1177	8.16919	43.3981	-20.4942	-4.00176	10.0544	11.0358	1.96487	33.6033	22.1461
10E_M_2591	0.00658989	0.754196	0.028689	0.663691	1965453	10E_190627	48782	26119	TRUE	CA-3	HPF	CA1-3	Exc	CA3	CA3 Cadm2	-33.6847	-7.59534	22.2737	20.7057	43.3852	-11.5878	-3.66608	12.745	8.98125	-3.62849	23.295	3.90094
10E_M_2592	0.00524516	0.731557	0.0185859	0.645275	1941780	10E_190627	48987	26108	TRUE	CA-3	HPF	CA1-3	Exc	CA1	CA1 Chrm3	-30.1693	-16.096	22.4806	-0.353618	29.5283	-40.5714	-2.43129	6.14022	-0.23057	1.05543	18.5529	4.72801
10E_M_2593	0.00564152	0.724274	0.0210941	0.645313	2200193	10E_190627	49906	26138	TRUE	CA-3	HPF	CA1-3	Exc	CA1	CA1 Chrm3	-27.8182	-16.7571	25.8154	-9.79394	15.285	-45.5886	-0.798103	6.20682	1.65266	-2.9502	-0.295247	-8.14577
10E_M_2594	0.00559292	0.73137	0.0207378	0.641952	2078065	10E_190627	49394	26119	TRUE	CA-3	HPF	CA1-3	Exc	CA1	CA1 Chrm3	-28.2492	-16.926	26.0482	-8.8506	13.5308	-48.9198	-0.890142	6.29067	6.74497	-7.77884	-22.4505	15.4045
10E_M_2595	0.00556072	0.727214	0.0203743	0.632926	2275032	10E_190627	50120	26050	TRUE	CA-3	HPF	CA1-3	Exc	CA1	CA1 Chrm3	-29.1706	-16.7038	23.8162	-3.32895	25.3276	-40.3159	-1.39686	5.35483	-1.20638	-1.27155	12.4527	-27.65
10E_M_2596	0.00621086	0.746307	0.0262167	0.65787	2158637	10E_190627	49645	26052	TRUE	CA-3	HPF	CA1-3	Exc	CA3	CA3 Cadm2	-33.4692	-8.37435	20.302	22.0662	42.636	-9.29575	-4.1961	13.2828	6.50692	-2.35304	15.294	9.03118
10E_M_2597	0.00440315	0.738506	0.0120817	0.635616	2701282	10E_190627	50475	26088	TRUE	CA-3	HPF	CA1-3	Exc	CA1	CA1 Ak5	-30.1467	-14.5795	24.3257	1.94753	27.7678	-34.5658	-3.17382	6.01538	3.5456	3.75815	3.2709	25.1696
10E_M_2598	0.00524579	0.736561	0.0188637	0.652966	1895562	10E_190627	48739	26087	TRUE	CA-3	HPF	CA1-3	Exc	CA1	CA1 Chrm3	-28.1335	-15.725	22.9046	-8.37468	27.5789	-50.4109	-0.904263	7.50997	3.45761	0.150114	7.14821	2.93443
10E_M_26	0.00398719	0.756711	0.00878688	0.64641	1656044	10E_190625	47188	26073	TRUE	CA-3	HPF	CA1-3	NonN	ASC	ASC str-hpf	-21.1081	2.36265	-30.7308	29.5947	0.00750905	-35.5158	7.3537	-9.49447	4.74511	-0.71227	-14.3782	-0.117994
10E_M_260	0.00604311	0.766237	0.0242452	0.662878	1243499	10E_190625	43161	25092	TRUE	CA-3	HPF	CA1-3	Exc	CA3	CA3 Efnb2	-32.5496	-9.57616	20.9853	9.55418	43.6074	-18.2264	-3.95342	11.059	11.4541	0.398472	32.6844	17.526
10E_M_2600	0.00601672	0.777442	0.0251115	0.656628	1476181	10E_190627	46632	26011	TRUE	CA-3	HPF	CA1-3	Exc	CA3-St18	CA3-St18 Nuak1	-31.6442	-11.4407	22.3503	8.65393	42.8091	-25.8272	-5.2995	9.68983	-1.19984	3.11478	-7.074	-3.41489
10E_M_2601	0.00636621	0.745455	0.0267382	0.658635	1769896	10E_190627	48212	26078	TRUE	CA-3	HPF	CA1-3	Exc	CA3	CA3 Cadm2	-33.7399	-8.03749	21.0098	21.9552	43.2033	-9.38872	-3.90654	13.2678	6.57608	-3.31408	15.2637	4.92633
10E_M_2603	0.00552089	0.769773	0.0208882	0.650197	1796856	10E_190627	48309	26096	TRUE	CA-3	HPF	CA1-3	Exc	CA3-St18	CA3-St18 Tead1	-32.1184	-10.7944	21.5361	9.38132	44.2882	-22.9852	-4.73484	10.422	-6.3863	-1.58605	7.72544	-3.21399
10E_M_2604	0.00767809	0.810477	0.0384824	0.624916	1161486	10E_190627	42628	25463	TRUE	CA-3	HPF	CA1-3	Inh	CGE-Vip	CGE-Vip Ptprm	-1.75449	16.3731	-11.3394	41.6155	7.32761	-7.45359	5.47678	1.1112	-10.2947	4.95468	-28.4716	11.3526
10E_M_2605	0.007565	0.790334	0.0360121	0.662599	1626185	10E_190627	47291	26086	TRUE	CA-3	HPF	CA1-3	Exc	CT-L6	CT-L6 Megf9	16.8124	-21.8265	42.0626	15.8244	7.33764	-15.0779	-19.4667	-1.09758	0.430776	-21.1775	-17.4187	-34.535
10E_M_2606	0.00547528	0.756844	0.0197777	0.664444	1493537	10E_190627	46355	25976	TRUE	CA-3	HPF	CA1-3	Exc	CA3-St18	CA3-St18 Tead1	-31.6477	-10.4875	22.2012	10.1667	45.0347	-24.5949	-5.30981	10.5812	-3.52294	0.834946	0.620349	-1.63528
10E_M_2608	0.00579244	0.769032	0.0218692	0.660437	2175956	10E_190627	49714	26047	TRUE	CA-3	HPF	CA1-3	Exc	CA3-St18	CA3-St18 Tead1	-32.2071	-10.7784	21.4264	9.21509	44.228	-22.8194	-4.67762	10.4159	-6.40653	-2.06788	8.00768	-3.89007
10E_M_261	0.00700199	0.763575	0.029682	0.658014	1527511	10E_190625	47040	26062	TRUE	CA-3	HPF	CA1-3	Exc	CA3	CA3 Cadm2	-33.9464	-7.60401	23.0059	19.9706	46.8182	-14.3294	-2.64531	12.3174	10.7272	-5.16847	28.4712	-0.555823
10E_M_2610	0.00638598	0.761489	0.0261386	0.645034	2156008	10E_190627	49674	26141	TRUE	CA-3	HPF	CA1-3	Exc	CA3	CA3 Cadm2	-33.399	-7.6151	22.5787	19.9249	45.4375	-14.2492	-3.08288	12.1499	10.9522	-4.81188	29.1333	0.889238
10E_M_2611	0.00533064	0.763013	0.0197371	0.662687	1983392	10E_190627	48827	26000	TRUE	CA-3	HPF	CA1-3	Exc	CA3-St18	CA3-St18 Tead1	-31.834	-10.6317	22.0115	9.87314	44.7611	-23.5412	-4.99778	10.5835	-5.88546	0.592417	5.19962	-1.33662
10E_M_2612	0.00859655	0.807601	0.0462948	0.637696	1874800	10E_190627	48761	25967	TRUE	CA-3	HPF	CA1-3	Inh	CGE-Vip	CGE-Vip Ntng1	-2.15494	16.1281	-10.1738	41.7951	4.1467	-11.7896	4.18953	1.5555	-7.42113	7.10636	-27.7502	-0.140504
10E_M_2613	0.00545622	0.730362	0.0206549	0.656386	1951882	10E_190627	48811	26105	TRUE	CA-3	HPF	CA1-3	Exc	CA1	CA1 Chrm3	-28.1252	-16.2765	24.323	-8.83057	18.3445	-46.7106	-0.708553	6.82603	2.75403	-2.31434	-3.21866	-5.91607
10E_M_2615	0.00680471	0.781027	0.0320833	0.634712	1353177	10E_190627	43620	24866	TRUE	CA-3	HPF	CA1-3	Inh	MGE-Sst	MGE-Sst Unc5b	5.4412	10.0786	8.86023	30.4166	-2.49669	-11.9386	-1.96756	5.04023	-3.7301	-21.6693	-25.2067	-30.8385
10E_M_2616	0.00495746	0.713542	0.016134	0.652626	2253476	10E_190627	50138	26151	TRUE	CA-3	HPF	CA1-3	Exc	CA1	CA1 Chrm3	-29.4508	-17.1039	24.4965	-2.90923	22.0822	-40.3629	-0.732608	4.84663	-2.51118	-3.85908	5.62542	-29.6556
10E_M_2617	0.00513852	0.728289	0.0175903	0.654763	2295497	10E_190627	50123	26125	TRUE	CA-3	HPF	CA1-3	Exc	CA1	CA1 Chrm3	-27.6939	-16.5851	26.391	-9.20459	16.5401	-46.0614	-0.272746	6.32344	1.87519	-1.60272	5.94097	-9.64961
10E_M_2618	0.00564064	0.72725	0.0207022	0.642	2458459	10E_190627	50689	26179	TRUE	CA-3	HPF	CA1-3	Exc	CA1	CA1 Chrm3	-28.3369	-16.6956	26.0106	-10.0668	13.9126	-46.8237	-0.922	5.78026	0.508962	-3.71938	-1.3878	-14.4546
10E_M_2619	0.0049768	0.727382	0.0180785	0.65932	2118763	10E_190627	48730	25728	TRUE	CA-3	HPF	CA1-3	Exc	CA1	CA1 Chrm3	-28.1245	-16.7431	25.5659	-9.74724	13.9568	-47.4725	-0.918714	6.33799	2.02709	-3.95826	-10.193	-13.4648
10E_M_2620	0.00559616	0.747343	0.0218328	0.654147	3910868	10E_190627	52616	26247	TRUE	CA-3	HPF	CA1-3	Exc	CA1	CA1 Ak5	-29.5829	-15.8954	21.6931	-2.68295	30.4104	-44.4932	-2.21305	6.61701	3.83139	1.77011	11.9789	16.6927
10E_M_2621	0.0054476	0.749256	0.0206556	0.665398	2262470	10E_190627	49897	26141	TRUE	CA-3	HPF	CA1-3	Exc	CA1	CA1 Chrm3	-28.3532	-15.6836	22.6147	-8.5345	28.2911	-49.4432	-1.28138	7.49466	4.32111	0.0698709	6.554	8.06324
10E_M_2622	0.00790307	0.82212	0.039358	0.59149	990860	10E_190627	30130	18983	TRUE	CA-3	HPF	CA1-3	Inh	MGE-Pvalb	MGE-Pvalb Thsd7a	7.23283	11.1537	5.82304	21.0164	-4.69975	-28.6644	-5.84328	5.34074	0.108863	-7.12102	1.27238	-13.0552
10E_M_2623	0.00848261	0.813991	0.0433428	0.644765	1510821	10E_190627	46964	26042	TRUE	CA-3	HPF	CA1-3	Inh	CGE-Vip	CGE-Vip Ptprm	-2.01421	16.88	-12.1222	42.4995	10.1681	-8.75841	5.53253	0.112451	-10.2955	1.66026	-21.1306	15.1637
10E_M_2624	0.0084806	0.815572	0.0419536	0.603302	831687	10E_190627	28005	18832	TRUE	CA-3	HPF	CA1-3	Inh	MGE-Pvalb	MGE-Pvalb Thsd7a	7.01688	10.6277	5.42907	20.8948	-4.77825	-28.5421	-5.64556	5.43528	0.253305	-6.91614	1.31621	-13.3894
10E_M_2625	0.00643871	0.780872	0.0281542	0.644697	1993249	10E_190627	49185	26099	TRUE	CA-3	HPF	CA1-3	Inh	Unc5c	Unc5c Unc5c	-4.4625	17.1931	-6.69681	44.8515	35.9735	-42.4116	2.25246	-7.75012	4.60338	-6.10956	-1.35383	0.685753
10E_M_2626	0.00565982	0.728187	0.0202874	0.572606	2022423	10E_190627	49343	26135	TRUE	CA-3	HPF	CA1-3	Exc	CA1	CA1 Chrm3	-27.8154	-16.5993	25.794	-9.75171	15.4722	-45.8339	-0.628861	6.07665	1.19015	-2.98525	0.109041	-14.0868
10E_M_2628	0.00550391	0.729895	0.0200156	0.621495	1529857	10E_190627	46590	25914	TRUE	CA-3	HPF	CA1-3	Exc	CA1	CA1 Chrm3	-28.0497	-16.0294	23.7882	-8.82335	27.7135	-49.1629	-0.907264	7.40916	3.24417	-1.19081	5.77199	-0.404965
10E_M_2629	0.00518812	0.720331	0.01799	0.65724	1810555	10E_190627	48514	26119	TRUE	CA-3	HPF	CA1-3	Exc	CA1	CA1 Chrm3	-28.9751	-16.7361	23.9547	-3.50043	21.9519	-40.092	-1.06153	5.20289	-1.39305	-1.62171	10.2919	-25.2448
10E_M_2630	0.00658184	0.760857	0.0237287	0.641563	1738988	10E_190627	48175	26019	TRUE	CA-3	HPF	CA1-3	Exc	CA3	CA3 Efnb2	-32.6538	-9.11448	22.8087	17.3488	43.8712	-18.0449	-3.81867	10.9709	11.6104	0.0532194	32.8741	16.641
10E_M_2631	0.00482236	0.728272	0.0151227	0.646678	1593404	10E_190627	47187	25853	TRUE	CA-3	HPF	CA1-3	Exc	CA1	CA1 Ak5	-30.4735	-14.9177	21.6979	2.02564	35.1343	-33.5922	-2.92214	7.59552	4.73964	3.92327	15.3473	21.8515
10E_M_2632	0.00534652	0.731931	0.0183978	0.658292	1920098	10E_190627	49096	26111	TRUE	CA-3	HPF	CA1-3	Exc	CA1	CA1 Chrm3	-29.5316	-16.3453	22.44	-2.62165	26.4993	-39.9739	-1.47173	5.63572	-0.706594	-0.424915	14.7987	-18.6956
10E_M_2633	0.0067873	0.757886	0.0287128	0.636619	1923684	10E_190627	49008	26118	TRUE	CA-3	HPF	CA1-3	Exc	CA3	CA3 Cadm2	-33.174	-7.74345	22.5806	19.5985	43.8936	-14.7694	-3.70415	12.001	10.3738	-1.92221	28.426	9.92534
10E_M_2634	0.00661596	0.825052	0.0295826	0.605918	1049735	10E_190627	32690	20748	TRUE	CA-3	HPF	CA1-3	Inh	CGE-Vip	CGE-Vip Grm8	-1.18622	18.2235	-14.0172	36.0898	21.5497	52.6949	2.64461	-0.393291	-5.91547	-9.28446	7.60164	-2.32427
10E_M_2635	0.00524794	0.742664	0.0187548	0.659857	1935336	10E_190627	49090	26125	TRUE	CA-3	HPF	CA1-3	Exc	CA1	CA1 Chrm3	-29.0329	-15.9552	21.2523	-3.76895	28.6542	-50.9368	-1.38206	6.85294	1.85293	0.611773	13.1541	-6.63078
10E_M_2636	0.00609564	0.797031	0.0258001	0.629675	1716441	10E_190627	48168	26117	TRUE	CA-3	HPF	CA1-3	Inh	Unc5c	Unc5c Unc5c	-4.25108	17.4163	-6.93687	45.0759	34.4006	-40.9794	2.5046	-7.46629	2.93099	-4.15936	-4.94193	0.0604459
10E_M_2638	0.00638447	0.758559	0.0264718	0.66022	1742115	10E_190627	48218	26061	TRUE	CA-3	HPF	CA1-3	Exc	CA3	CA3 Cadm2	-33.295	-7.83626	22.31	19.8425	42.536	-13.8991	-4.01585	12.2993	8.45718	-1.61919	22.9845	11.1711
10E_M_2639	0.00429028	0.736759	0.011564	0.64149	1550157	10E_190627	47045	26021	TRUE	CA-3	HPF	CA1-3	NonN	ODC	ODC odc-large	-24.2253	12.6307	29.114	-27.3233	15.6993	14.3139	-5.1934	2.59746	-1.47329	4.79365	-5.78579	8.44809
10E_M_2640	0.00435768	0.729615	0.0115739	0.646346	1832263	10E_190627	47699	25847	TRUE	CA-3	HPF	CA1-3	NonN	ODC	ODC odc-large	-25.3056	13.4306	31.8486	-30.1764	25.0055	19.7426	-3.24666	4.46568	2.45197	5.11639	-17.1612	-3.4348
10E_M_2641	0.00381738	0.74456	0.0072559	0.646165	2041277	10E_190627	49283	26047	TRUE	CA-3	HPF	CA1-3	NonN	ASC	ASC str-hpf	-21.4365	3.19913	-32.0639	27.3954	-6.26543	-26.806	9.3634	-7.74798	8.57017	-0.629342	-13.2673	-14.3695
10E_M_2642	0.00410561	0.762478	0.00980639	0.606279	1631841	10E_190627	46564	25762	TRUE	CA-3	HPF	CA1-3	NonN	ASC	ASC mid	-21.2824	0.968328	-30.6344	34.1007	13.5575	-39.9672	4.58992	-9.45074	1.2381	2.25057	-8.00203	13.2609
10E_M_2643	0.00427199	0.754146	0.011914	0.656582	1966605	10E_190627	49145	26025	TRUE	CA-3	HPF	CA1-3	NonN	ODC	ODC odc-large	-24.3774	14.1738	33.9322	-27.2585	25.0201	3.57336	-6.44354	3.87935	0.0303053	2.58007	2.04379	4.16862
10E_M_2644	0.00411045	0.717799	0.0102109	0.622495	1923181	10E_190627	48934	26076	TRUE	CA-3	HPF	CA1-3	NonN	ODC	ODC odc-large	-24.4142	13.3279	31.5952	-27.9033	19.5515	15.4323	-4.12734	3.60583	1.0549	2.8337	4.8515	-0.137549
10E_M_2645	0.00442662	0.766573	0.0125854	0.649223	1593333	10E_190627	45396	25159	TRUE	CA-3	HPF	CA1-3	NonN	ODC	ODC odc-small	-23.9081	14.4687	34.7212	-26.4846	30.8296	-1.90599	-7.42953	5.18662	2.3041	-1.03327	19.9966	-9.66661
10E_M_2646	0.00426971	0.742484	0.0114765	0.645235	1606649	10E_190627	42296	23218	TRUE	CA-3	HPF	CA1-3	NonN	ODC	ODC odc-large	-24.4317	12.1781	28.368	-28.0493	12.9594	4.58618	-5.70732	1.9393	-1.53648	6.60756	-13.0335	11.4829
10E_M_2647	0.00578006	0.738007	0.0220929	0.664431	1461606	10E_190627	46464	25952	TRUE	CA-3	HPF	CA1-3	Exc	CA3	CA3 Cadm2	-33.7296	-9.56215	18.4363	29.9981	42.8856	-4.17	-4.68288	14.6126	2.65894	-0.674932	2.77752	16.1178
10E_M_2648	0.00543453	0.734584	0.019872	0.666732	1697763	10E_190627	47865	26071	TRUE	CA-3	HPF	CA1-3	Exc	CA1	CA1 Chrm3	-29.396	-16.3808	22.4448	-2.70108	26.2531	-41.1144	-1.645	5.74806	0.0998041	-0.181054	17.4008	-12.9583
10E_M_265	0.00666571	0.74373	0.0275942	0.6508	875248	10E_190625	41319	25839	TRUE	CA-3	HPF	CA1-3	Exc	IG-CA2	IG-CA2 Peak1	-34.0977	-7.62226	21.137	17.1163	48.6419	-15.416	-1.76142	12.0604	3.82254	5.37165	-22.3093	-12.3483
10E_M_2650	0.00534455	0.729296	0.0187678	0.662082	1886810	10E_190627	48502	26013	TRUE	CA-3	HPF	CA1-3	Exc	CA1	CA1 Chrm3	-29.5786	-16.8539	24.0858	-2.87964	24.3575	-40.2177	-1.3914	5.21107	-2.11845	-2.76939	9.5098	-31.2642
10E_M_2651	0.00630896	0.745603	0.0267634	0.669507	1799695	10E_190627	48001	25981	TRUE	CA-3	HPF	CA1-3	Exc	CA3	CA3 Cadm2	-33.6822	-7.94004	21.5828	21.4456	42.9289	-10.1091	-3.93969	13.094	7.12144	-2.578	17.2698	7.85353
10E_M_2652	0.008729	0.822089	0.0438508	0.654623	1642280	10E_190627	47497	26090	TRUE	CA-3	HPF	CA1-3	Inh	MGE-Sst	MGE-Sst Ptpre	6.60334	10.2789	1.15771	22.1338	-4.67545	-15.7527	-2.53942	6.27092	-1.93735	-18.6225	31.2178	2.34258
10E_M_2655	0.00607177	0.757744	0.0260419	0.647978	1926034	10E_190627	48997	26088	TRUE	CA-3	HPF	CA1-3	Exc	CA1	CA1 Kif26a	-32.5757	-15.5659	15.5044	-2.86996	42.4424	-40.2949	-5.89533	6.48965	1.70209	7.21096	40.2297	16.0412
10E_M_2656	0.00564583	0.751762	0.0213346	0.649931	2070181	10E_190627	48702	25733	TRUE	CA-3	HPF	CA1-3	Exc	CA1	CA1 Ak5	-30.5033	-15.4445	21.1042	0.489451	32.202	-39.6633	-3.08545	6.69668	3.70994	2.39357	7.85025	21.263
10E_M_2657	0.00529565	0.751792	0.0199336	0.647104	2021138	10E_190627	48157	25608	TRUE	CA-3	HPF	CA1-3	Exc	CA1	CA1 Chrm3	-29.0116	-15.6747	20.7253	-4.64214	28.0539	-51.0635	-1.35677	7.28627	2.4399	0.700608	13.5517	-5.70001
10E_M_2658	0.00630877	0.760669	0.0263653	0.642883	2445094	10E_190627	50636	26168	TRUE	CA-3	HPF	CA1-3	Exc	IG-CA2	IG-CA2 Peak1	-33.3761	-8.35889	22.2943	16.936	47.3704	-16.4849	-2.24452	11.5747	5.25257	6.00968	-24.7391	-13.3871
10E_M_2659	0.00604023	0.782836	0.0261021	0.659017	2127831	10E_190627	49105	26064	TRUE	CA-3	HPF	CA1-3	Exc	CA1	CA1 Ak5	-31.827	-13.4271	19.3581	4.67922	38.1872	-28.6644	-4.39243	7.71094	4.99849	7.72137	26.3598	34.0259
10E_M_266	0.00570332	0.740484	0.02098	0.654508	1011568	10E_190625	42918	25977	TRUE	CA-3	HPF	CA1-3	Exc	CA1	CA1 Chrm3	-29.2407	-16.2474	23.2206	-1.74845	28.3828	-42.3386	-1.55589	6.15459	0.943538	-1.30311	-0.754919	-9.11275
10E_M_2660	0.00570851	0.728304	0.0224568	0.634901	1631930	10E_190627	46074	25123	TRUE	CA-3	HPF	CA1-3	Exc	CA3	CA3 Cadm2	-34.2108	-8.87475	20.8434	24.113	44.2092	-4.83848	-4.1217	14.4903	3.71876	-4.17558	5.16087	0.910879
10E_M_2662	0.00611002	0.730688	0.0204427	0.624059	1517140	10E_190627	43888	24636	TRUE	CA-3	HPF	CA1-3	Exc	CA1	CA1 Chrm3	-28.6817	-16.397	22.8192	-5.68674	24.8707	-48.5559	-0.772022	6.52171	1.67418	-1.61107	-2.33185	-9.73596
10E_M_2663	0.00635094	0.751354	0.0272658	0.669993	3542534	10E_190627	52247	26221	TRUE	CA-3	HPF	CA1-3	Exc	CA3	CA3 Cadm2	-33.3127	-7.72322	22.0294	20.1007	43.1845	-13.4531	-3.73279	12.3038	9.91936	-2.93922	26.405	7.73445
10E_M_2664	0.00529721	0.74195	0.0193785	0.65824	2334847	10E_190627	49901	26042	TRUE	CA-3	HPF	CA1-3	Exc	CA1	CA1 Ptprg	-29.3099	-15.6714	21.194	-3.07645	31.9119	-43.5689	-2.02419	6.72625	0.988318	1.33429	19.1542	-6.26627
10E_M_2665	0.00547148	0.734439	0.020346	0.651326	2270052	10E_190627	50041	26117	TRUE	CA-3	HPF	CA1-3	Exc	CA1	CA1 Chrm3	-27.7582	-16.1173	24.8188	-9.48684	27.4788	-48.5955	-0.668829	7.16862	3.66737	-1.72645	4.2164	0.577683
10E_M_2666	0.00543646	0.735919	0.0194192	0.642747	2289765	10E_190627	49843	26109	TRUE	CA-3	HPF	CA1-3	Exc	CA1	CA1 Chrm3	-28.0861	-15.8268	24.0307	-9.24962	28.2747	-48.263	-1.14226	7.21101	2.71973	-0.347305	8.0282	-0.289719
10E_M_2667	0.00540926	0.759077	0.0204124	0.665936	2269977	10E_190627	49923	26143	TRUE	CA-3	HPF	CA1-3	Exc	CA1	CA1 Chrm3	-30.1716	-15.877	22.391	-0.256187	31.0265	-40.632	-2.68959	6.45366	2.6591	1.94426	4.80495	20.3558
10E_M_2668	0.00412127	0.721683	0.0102028	0.636789	1948780	10E_190627	48816	25976	TRUE	CA-3	HPF	CA1-3	Exc	DG	DG dg-all	-17.4996	9.88517	14.9949	-13.0444	-46.8133	-22.1191	-24.8473	-19.0459	3.50931	-4.23684	-10.3261	-22.3543
10E_M_2669	0.00643978	0.738983	0.0272402	0.662383	1982238	10E_190627	49002	26121	TRUE	CA-3	HPF	CA1-3	Exc	CA3	CA3 Cadm2	-33.5851	-8.33316	20.3905	22.3302	43.1088	-9.37797	-3.96875	13.3062	7.18344	-3.17096	17.6775	5.04853
10E_M_267	0.00511178	0.731131	0.0185009	0.647247	1128798	10E_190625	44165	26017	TRUE	CA-3	HPF	CA1-3	Exc	CA1	CA1 Chrm3	-28.1764	-16.9803	23.7323	-6.8327	22.1271	-54.1356	0.366548	6.28393	2.59333	-2.76714	-2.34004	-0.758623
10E_M_2670	0.00490155	0.775457	0.0170444	0.659425	2077279	10E_190627	49354	26111	TRUE	CA-3	HPF	CA1-3	Exc	DG	DG dg-all	-18.4985	12.1222	20.912	-11.8434	-47.7923	-31.0033	-26.0319	-16.7315	7.4338	-0.542086	-28.6027	-33.0356
10E_M_2671	0.00597654	0.755527	0.0240446	0.650202	1544184	10E_190627	46361	25672	TRUE	CA-3	HPF	CA1-3	Exc	CA3	CA3 Cadm2	-32.6673	-8.7932	22.7791	17.0668	43.8662	-17.8368	-4.3509	11.2018	11.3186	-1.82261	31.7335	10.9733
10E_M_2672	0.00518745	0.716049	0.0177549	0.650924	2125948	10E_190627	49530	26117	TRUE	CA-3	HPF	CA1-3	Exc	CA1	CA1 Chrm3	-27.8981	-16.6545	26.2583	-9.61591	16.2466	-45.4283	-0.6517	6.04912	1.60223	-2.11172	4.19232	-12.7516
10E_M_2674	0.0052799	0.735858	0.018378	0.635944	2286607	10E_190627	50211	26157	TRUE	CA-3	HPF	CA1-3	Exc	CA1	CA1 Ptprg	-29.4169	-15.9787	21.5868	-2.68234	32.2233	-42.8566	-2.06437	6.26848	0.448332	1.68889	22.012	-7.06249
10E_M_2675	0.00522912	0.725498	0.018715	0.652474	2121617	10E_190627	49643	26127	TRUE	CA-3	HPF	CA1-3	Exc	CA1	CA1 Chrm3	-28.4875	-17.3845	27.6517	-5.39786	26.2313	-44.8811	-0.738439	6.04752	6.17884	-9.44867	-28.1085	16.1687
10E_M_2676	0.00555326	0.740966	0.0210213	0.622086	1830199	10E_190627	48337	25986	TRUE	CA-3	HPF	CA1-3	Exc	CA1	CA1 Chrm3	-28.6968	-15.7215	20.9461	-4.69998	28.7674	-49.1488	-1.37689	7.35744	4.35606	0.431256	6.98136	8.68612
10E_M_2677	0.00440711	0.756157	0.011435	0.668461	3714999	10E_190627	52443	26251	TRUE	CA-3	HPF	CA1-3	Exc	DG	DG dg-all	-13.0422	9.78828	0.634527	-7.86842	-48.3902	-30.3225	-26.0216	-17.4755	6.18464	-2.61828	-22.0136	-30.6214
10E_M_2678	0.00537538	0.730669	0.0197082	0.648418	1515433	10E_190627	44878	25137	TRUE	CA-3	HPF	CA1-3	Exc	CA1	CA1 Chrm3	-28.6079	-16.2092	22.661	-6.01215	26.702	-50.313	-0.763178	6.89452	2.0178	-1.34385	9.00279	-2.84513
10E_M_2679	0.00595969	0.785869	0.0239691	0.657706	1529133	10E_190627	47232	26030	TRUE	CA-3	HPF	CA1-3	Exc	CA1	CA1 Ak5	-31.5585	-13.2825	19.9677	4.68039	38.8848	-31.5465	-4.33076	8.42583	6.90743	6.1076	16.6725	34.1342
10E_M_268	0.00695328	0.753771	0.0298718	0.645073	1115294	10E_190625	44072	25866	TRUE	CA-3	HPF	CA1-3	Exc	Gfra1	Gfra1 Gfra1	-32.7945	-15.8153	15.4444	-2.94237	44.2779	-40.4955	-6.42835	6.15126	-1.82237	3.03114	-2.4044	-2.82677
10E_M_2680	0.0054007	0.751824	0.0187582	0.664906	1934335	10E_190627	49005	26021	TRUE	CA-3	HPF	CA1-3	Exc	CA3-St18	CA3-St18 Tead1	-31.7013	-10.3027	22.2813	10.3664	45.2457	-23.5939	-5.09725	10.812	-5.62204	0.363707	4.45518	-0.81035
10E_M_2681	0.00568089	0.735368	0.0216146	0.653189	1689147	10E_190627	47133	25647	TRUE	CA-3	HPF	CA1-3	Exc	CA1	CA1 Chrm3	-28.8334	-16.6643	24.0228	-4.75212	21.3271	-45.8481	-1.00645	6.11063	0.92765	-2.34407	-0.159303	-8.73537
10E_M_2682	0.00564886	0.772043	0.0213308	0.651327	1509151	10E_190627	46301	25917	TRUE	CA-3	HPF	CA1-3	Exc	CA1	CA1 Ak5	-30.8282	-14.3611	20.5362	2.39716	35.7422	-33.8113	-3.52577	7.63659	5.14341	4.16763	17.6981	21.3231
10E_M_2683	0.00507048	0.735969	0.0181809	0.659988	1828014	10E_190627	48489	26106	TRUE	CA-3	HPF	CA1-3	Exc	CA1	CA1 Ptprg	-30.2677	-16.2893	22.4693	-0.857555	28.1421	-39.7496	-2.2394	5.41978	-1.95514	1.15195	23.1382	-17.4326
10E_M_2684	0.00637899	0.747622	0.0269953	0.64429	1524361	10E_190627	47068	26084	TRUE	CA-3	HPF	CA1-3	Exc	CA3	CA3 Cadm2	-33.2927	-7.99636	21.8849	20.2883	42.0954	-10.8373	-4.05596	12.7253	7.57583	-1.76907	19.6107	10.2268
10E_M_2685	0.00571407	0.743234	0.0213437	0.663626	1696810	10E_190627	47736	26060	TRUE	CA-3	HPF	CA1-3	Exc	CA1	CA1 Chrm3	-28.0188	-16.3372	23.1497	-7.61719	24.6373	-50.3603	-0.427787	7.45489	5.31822	-2.5241	-5.22564	8.88221
10E_M_2686	0.00654769	0.753124	0.0271908	0.664002	1691901	10E_190627	47889	26031	TRUE	CA-3	HPF	CA1-3	Exc	CA3	CA3 Cadm2	-34.1386	-8.16814	21.369	22.798	44.6067	-8.62557	-3.59601	13.7364	6.3098	-4.55475	13.6441	0.970192
10E_M_2687	0.00550423	0.753261	0.0211651	0.663646	2432115	10E_190627	50188	26171	TRUE	CA-3	HPF	CA1-3	Inh	Unc5c	Unc5c Unc5c	-4.26792	17.1012	-6.74755	44.4717	33.1904	-42.1291	2.42201	-7.53232	5.84617	-9.42166	2.45862	1.96638
10E_M_2688	0.00558706	0.728387	0.0201249	0.66527	1968365	10E_190627	49112	26112	TRUE	CA-3	HPF	CA1-3	Exc	CA1	CA1 Ptprg	-29.722	-16.4095	22.6352	-2.48112	27.2195	-40.1548	-1.98077	5.44272	-1.61982	-0.255102	20.3427	-16.4075
10E_M_2689	0.0062562	0.750337	0.0252796	0.661709	1903319	10E_190627	48461	25832	TRUE	CA-3	HPF	CA1-3	Exc	CA3	CA3 Cadm2	-32.8239	-8.36068	22.6207	18.9801	41.8743	-15.5485	-4.28469	11.9855	8.2615	-0.29933	24.1646	16.6948
10E_M_269	0.00615615	0.789791	0.0258218	0.659569	1165593	10E_190625	44409	25982	TRUE	CA-3	HPF	CA1-3	Exc	CA3-St18	CA3-St18 Nuak1	-31.9798	-11.7421	21.4131	7.74331	42.2333	-23.9761	-4.62368	9.7035	0.902635	0.1897	-2.08361	-10.1103
10E_M_2690	0.00573638	0.739967	0.0215269	0.648016	1886855	10E_190627	48628	26112	TRUE	CA-3	HPF	CA1-3	Exc	CA3	CA3 Cadm2	-34.1439	-9.19273	19.2603	25.3676	47.4535	-3.80194	-3.85944	15.1182	2.28162	-4.62984	-0.694913	1.51822
10E_M_2691	0.00663516	0.796499	0.0306468	0.675669	3444391	10E_190627	52169	26239	FALSE
10E_M_2693	0.00622559	0.797188	0.0260022	0.670686	1830637	10E_190627	48478	26069	TRUE	CA-3	HPF	CA1-3	Exc	CA1	CA1 Ak5	-31.5769	-13.5136	19.7673	4.48647	39.0642	-31.8668	-4.51906	8.01015	6.73514	6.10851	16.568	34.1472
10E_M_2695	0.00602673	0.742419	0.0243546	0.65286	1760543	10E_190627	48320	26097	TRUE	CA-3	HPF	CA1-3	Exc	IG-CA2	IG-CA2 Peak1	-34.1223	-7.96782	21.7064	16.4142	47.6293	-16.5203	-2.12229	11.6326	5.28188	5.91558	-24.8811	-13.5527
10E_M_2697	0.00556837	0.739597	0.020018	0.644215	2108279	10E_190627	49580	26113	TRUE	CA-3	HPF	CA1-3	Exc	CA1	CA1 Chrm3	-28.1599	-15.86	23.9477	-9.08287	28.3006	-48.31	-1.17008	7.18733	2.83746	-0.46511	8.33045	-0.507576
10E_M_2698	0.00538513	0.754079	0.0199746	0.660696	2194700	10E_190627	49964	26147	TRUE	CA-3	HPF	CA1-3	Exc	CA1	CA1 Ptprg	-30.1068	-15.3729	19.8711	-1.55767	33.701	-43.5532	-2.65945	6.93482	1.83654	2.56152	19.9163	-1.86884
10E_M_2699	0.00672743	0.756608	0.0294704	0.633785	1831229	10E_190627	48482	26115	TRUE	CA-3	HPF	CA1-3	Exc	Gfra1	Gfra1 Gfra1	-33.0146	-16.0511	15.4102	-2.9905	44.6847	-40.8297	-6.61324	6.11726	-1.5093	3.77063	-2.01546	-0.845926
10E_M_27	0.00453389	0.734272	0.0120745	0.640117	1837754	10E_190625	48208	26100	TRUE	CA-3	HPF	CA1-3	NonN	ODC	ODC odc-large	-25.1211	12.7476	30.0236	-29.9177	17.9054	16.2505	-3.75784	3.25644	0.806116	6.80076	-17.1695	1.25601
10E_M_270	0.00533894	0.739372	0.0193501	0.630098	852785	10E_190625	40734	25914	TRUE	CA-3	HPF	CA1-3	Exc	CA1	CA1 Chrm3	-28.522	-16.1083	21.4259	-6.54888	25.019	-51.8866	-0.454817	7.60849	4.87421	-1.16784	1.15106	5.14143
10E_M_2700	0.00521623	0.720718	0.0176587	0.664203	2053712	10E_190627	49179	26038	TRUE	CA-3	HPF	CA1-3	Exc	CA1	CA1 Chrm3	-29.2093	-17.0394	24.3865	-3.32414	22.0465	-40.503	-0.726332	4.87819	-1.95413	-3.124	6.71185	-26.6962
10E_M_2702	0.00551679	0.743563	0.0205759	0.651122	1500870	10E_190627	46906	25908	TRUE	CA-3	HPF	CA1-3	Exc	CA1	CA1 Ptprg	-30.6771	-15.7699	21.211	0.0778432	32.548	-38.852	-3.19737	6.08553	-1.29647	2.56747	26.2301	3.37711
10E_M_2703	0.00620551	0.775778	0.0257304	0.656995	1662073	10E_190627	47837	26097	TRUE	CA-3	HPF	CA1-3	Exc	CA1	CA1 Ptprg	-31.5234	-14.6901	18.5037	0.543662	36.3693	-39.2201	-4.50714	6.91214	1.63823	5.25767	36.4613	6.08209
10E_M_2704	0.00470473	0.754007	0.0137161	0.654237	1856472	10E_190627	48523	25932	TRUE	CA-3	HPF	CA1-3	Exc	DG	DG dg-all	-19.1498	10.6612	20.4777	-15.4114	-43.476	-28.4633	-24.4426	-17.1792	3.98153	0.202207	-30.0557	-20.6242
10E_M_2705	0.00533743	0.742606	0.0192215	0.643544	1782367	10E_190627	48394	26109	TRUE	CA-3	HPF	CA1-3	Exc	CA1	CA1 Chrm3	-28.0437	-16.1938	22.2774	-7.28287	25.6591	-50.9448	-0.707134	7.70621	4.31551	-0.538634	4.41203	5.14942
10E_M_2707	0.00581954	0.789523	0.0226222	0.559527	522888	10E_190627	20456	15511	TRUE	CA-3	HPF	CA1-3	Exc	CA1	CA1 Outlier	-30.916	-13.3866	24.2151	3.69288	30.7751	-32.3022	-4.08563	6.26238	6.43612	0.922465	0.487163	34.7204
10E_M_2708	0.00737923	0.803045	0.0357225	0.660098	1705720	10E_190627	47891	26081	TRUE	CA-3	HPF	CA1-3	Inh	MGE-Sst	MGE-Sst Ptpre	6.74703	11.233	8.61744	27.8452	-1.41566	-14.9809	-3.20483	5.24912	-2.41282	-21.0711	37.598	1.12308
10E_M_2709	0.00626851	0.79741	0.0239434	0.65078	1660083	10E_190627	47845	26069	TRUE	CA-3	HPF	CA1-3	Exc	CA1	CA1 Ak5	-32.3313	-12.5162	20.0974	6.50889	38.8408	-28.1443	-4.38532	8.67353	5.67368	8.40811	24.6081	35.2144
10E_M_2710	0.00599407	0.751174	0.0254466	0.650541	2121094	10E_190627	49595	26162	TRUE	CA-3	HPF	CA1-3	Exc	CA3	CA3 Cadm2	-33.6905	-7.51777	22.2269	20.5549	45.2911	-13.4128	-3.01443	12.4585	9.99	-5.01969	26.4286	0.826004
10E_M_2711	0.00552092	0.777326	0.0218045	0.62711	1631115	10E_190627	41753	22976	TRUE	CA-3	HPF	CA1-3	Exc	CA3-St18	CA3-St18 Tead1	-31.9103	-11.3866	21.572	8.27926	42.9661	-24.8808	-5.03745	9.85438	-2.50257	2.4267	-5.69596	-1.73802
10E_M_2712	0.00540675	0.749231	0.020204	0.658592	2656816	10E_190627	51018	26163	TRUE	CA-3	HPF	CA1-3	Exc	CA1	CA1 Chrm3	-28.8674	-15.8028	21.4567	-4.13105	29.3265	-46.489	-1.65909	6.9672	2.0007	0.508258	13.5644	-0.88161
10E_M_2713	0.00551707	0.78409	0.0212307	0.531059	771293	10E_190627	19477	13921	TRUE	CA-3	HPF	CA1-3	Exc	CA1	CA1 Outlier	-30.8222	-13.3436	24.421	3.63114	30.3678	-32.3801	-3.99207	6.03059	6.75824	0.825343	-0.284953	35.1028
10E_M_2714	0.00523942	0.750203	0.0192457	0.665868	2704356	10E_190627	51001	26161	TRUE	CA-3	HPF	CA1-3	Exc	CA1	CA1 Chrm3	-28.4374	-15.6239	22.4672	-8.45702	28.4684	-49.4408	-1.41211	7.48557	3.65873	0.501352	7.45081	5.05694
10E_M_2715	0.00528462	0.730313	0.0191123	0.633645	2249189	10E_190627	49414	25888	TRUE	CA-3	HPF	CA1-3	Exc	CA1	CA1 Ptprg	-29.747	-16.0587	21.8878	-2.39204	29.4412	-41.4071	-2.25506	6.11849	-0.0941225	0.696518	20.2266	-12.2635
10E_M_2716	0.00514013	0.726508	0.0183799	0.669348	2573706	10E_190627	50581	26159	TRUE	CA-3	HPF	CA1-3	Exc	CA1	CA1 Chrm3	-27.9028	-16.3745	25.1874	-9.83282	16.5045	-45.7478	-0.737334	6.31883	0.668805	-1.20966	11.8029	-16.1016
10E_M_2717	0.00742885	0.816309	0.0364764	0.662878	2480991	10E_190627	50446	26149	TRUE	CA-3	HPF	CA1-3	Inh	CGE-Vip	CGE-Vip Ntng1	-2.60513	16.6366	-10.9104	42.753	6.97401	-11.6242	4.96743	0.729425	-6.76694	4.80781	-25.3358	2.52434
10E_M_2718	0.00519009	0.747183	0.0192238	0.641362	1549131	10E_190627	47007	26056	TRUE	CA-3	HPF	CA1-3	Exc	CA1	CA1 Ak5	-30.3498	-15.1328	21.3213	1.33896	35.3417	-34.2017	-2.82306	7.44771	4.80678	3.37895	14.3879	20.7039
10E_M_2719	0.00558727	0.74923	0.0203222	0.645574	1909874	10E_190627	48691	26135	TRUE	CA-3	HPF	CA1-3	Exc	CA3-St18	CA3-St18 Tead1	-31.4898	-10.3404	22.3978	10.3979	45.4647	-24.6926	-5.34351	10.8316	-7.16365	1.75887	4.43845	2.10667
10E_M_272	0.00646889	0.753266	0.025198	0.622204	619819	10E_190625	36352	25852	TRUE	CA-3	HPF	CA1-3	Exc	IG-CA2	IG-CA2 Peak1	-35.3776	-8.07559	20.5866	14.8232	48.8281	-15.8748	-1.69789	12.0131	2.71916	5.26396	-20.0287	-13.3031
10E_M_2720	0.00671068	0.770486	0.0286341	0.642723	1903284	10E_190627	48685	26085	TRUE	CA-3	HPF	CA1-3	Exc	CA3	CA3 Cadm2	-33.3712	-7.63456	22.7343	19.6433	46.6543	-15.306	-2.57844	11.9647	11.4261	-4.11518	30.6854	1.79842
10E_M_2721	0.00750425	0.82216	0.0362512	0.624429	1927350	10E_190627	48794	26108	TRUE	CA-3	HPF	CA1-3	Inh	MGE-Sst	MGE-Sst Dock4	9.21732	8.45672	1.90637	12.092	-17.1745	-39.0501	-5.29118	10.4152	-1.38207	-2.79497	-2.42136	-23.7542
10E_M_2722	0.00587989	0.748496	0.0236703	0.664693	3585015	10E_190627	52236	26244	TRUE	CA-3	HPF	CA1-3	Exc	CA1	CA1 Ak5	-29.9126	-15.4533	20.3671	-1.35941	30.6107	-44.9109	-2.55293	6.96141	5.36331	2.15457	8.34891	19.0415
10E_M_2723	0.00800229	0.825311	0.0405726	0.615302	1769252	10E_190627	48347	26112	TRUE	CA-3	HPF	CA1-3	Inh	PAL-Inh	PAL-Inh Meis2	7.5707	2.60704	-13.0281	21.7757	-4.06633	37.227	13.3752	12.2037	6.89477	6.75625	-8.85381	-3.15423
10E_M_2724	0.00532672	0.724216	0.019709	0.651176	1826705	10E_190627	48232	25991	TRUE	CA-3	HPF	CA1-3	Exc	CA1	CA1 Chrm3	-28.2253	-16.8663	25.2526	-5.17973	18.4885	-44.6833	-0.464646	5.65294	0.701216	-4.32537	-9.9206	-16.1818
10E_M_2725	0.00853847	0.816315	0.0403208	0.63344	1825845	10E_190627	48677	26105	TRUE	CA-3	HPF	CA1-3	Inh	CGE-Vip	CGE-Vip Ntng1	-2.20571	16.3266	-10.285	41.9556	4.62953	-11.4499	4.40046	1.37463	-7.7677	5.55161	-27.622	2.66328
10E_M_2726	0.00616149	0.788396	0.0256975	0.646017	1490288	10E_190627	46853	25994	TRUE	CA-3	HPF	CA1-3	Exc	CA1	CA1 Ak5	-31.6187	-13.8169	19.5072	3.96768	39.5549	-32.2907	-4.61969	7.74963	4.93438	6.2331	25.7775	29.9535
10E_M_2727	0.00788831	0.827542	0.0382362	0.650321	1610547	10E_190627	47608	26089	TRUE	CA-3	HPF	CA1-3	Inh	MGE-Sst	MGE-Sst Rxra	8.02643	8.91309	4.52367	14.4727	-17.7548	-37.8309	-4.14848	8.67839	-0.798815	-16.367	19.8428	1.53078
10E_M_2728	0.00572066	0.752516	0.0217587	0.647006	1700404	10E_190627	48055	26097	TRUE	CA-3	HPF	CA1-3	Exc	CA1	CA1 Chrm3	-29.3449	-16.1758	22.4644	-3.23008	28.8052	-42.1191	-1.99188	6.24742	1.07461	-0.0308475	15.2637	4.27069
10E_M_2729	0.00540971	0.751845	0.0193187	0.640287	1829876	10E_190627	48779	26073	TRUE	CA-3	HPF	CA1-3	Exc	CA1	CA1 Ptprg	-30.8885	-15.633	21.0202	0.356294	32.882	-38.6409	-3.28692	6.08358	-0.771538	3.02542	27.1499	3.06812
10E_M_2730	0.00608105	0.771733	0.025121	0.577889	823216	10E_190627	28827	19647	TRUE	CA-3	HPF	CA1-3	Exc	CA1	CA1 Kif26a	-31.9229	-15.0475	9.08211	-22.7858	42.1173	-38.7395	-5.6573	6.15132	2.7962	6.83852	39.1017	19.4037
10E_M_2731	0.00725197	0.7962	0.0361335	0.622762	1404482	10E_190627	46294	26023	TRUE	CA-3	HPF	CA1-3	Inh	MGE-Sst	MGE-Sst Ptpre	6.79533	11.2892	8.56362	27.6928	-1.40398	-15.1471	-3.33919	5.32857	-1.73276	-20.6466	37.0998	-0.293486
10E_M_2732	0.00660571	0.833823	0.0307176	0.655567	1645013	10E_190627	47625	26045	TRUE	CA-3	HPF	CA1-3	Inh	CGE-Vip	CGE-Vip Ptprm	-1.68119	17.0014	-12.7162	41.9913	10.6075	-7.23894	4.8022	0.230543	-10.6648	3.74324	-27.8041	13.2762
10E_M_2733	0.00594822	0.765096	0.0245195	0.651648	1577627	10E_190627	47415	26065	TRUE	CA-3	HPF	CA1-3	Exc	CA3	CA3 Efnb2	-32.6174	-9.64004	23.1499	17.4249	41.7728	-16.9212	-4.27968	11.1919	8.16532	1.25995	24.9539	22.1159
10E_M_2736	0.00429629	0.749523	0.0115559	0.652522	1865021	10E_190627	48822	26113	TRUE	CA-3	HPF	CA1-3	NonN	ODC	ODC odc-large	-25.5448	13.2511	31.4121	-31.2035	22.0286	16.2885	-3.57657	3.58725	0.951706	6.83213	-17.1345	4.02172
10E_M_2737	0.00359923	0.716068	0.00545667	0.630731	1459233	10E_190627	44417	24993	TRUE	CA-3	HPF	CA1-3	NonN	MGC	MGC mgc-all	-27.1093	4.62405	-44.3452	14.4512	-4.39114	45.6935	15.7791	2.84682	4.19008	-1.09747	-1.87704	-0.776162
10E_M_2738	0.00389066	0.760489	0.00848552	0.656514	1899354	10E_190627	48867	26046	TRUE	CA-3	HPF	CA1-3	NonN	ASC	ASC mid	-20.9436	1.88948	-30.3728	30.6075	2.21174	-37.0952	6.92247	-9.83979	3.78571	-0.493091	-13.2232	4.17047
10E_M_2739	0.00413355	0.74426	0.0106194	0.63521	1912619	10E_190627	49188	26044	TRUE	CA-3	HPF	CA1-3	NonN	ODC	ODC odc-large	-24.7751	13.6964	32.2958	-28.9395	26.76	13.4529	-4.32078	4.26808	0.723702	5.30222	-14.7021	3.82381
10E_M_274	0.00641034	0.785199	0.0252461	0.664441	2142183	10E_190625	49650	26143	TRUE	CA-3	HPF	CA1-3	Exc	CA3-St18	CA3-St18 Nuak1	-31.635	-11.3554	22.2305	8.71644	42.9115	-25.4559	-5.19379	9.65945	-1.51197	2.98619	-6.59159	-2.78911
10E_M_2740	0.00417954	0.747375	0.0114246	0.660529	1862095	10E_190627	48644	25984	TRUE	CA-3	HPF	CA1-3	NonN	ODC	ODC odc-large	-24.6043	13.6862	32.6924	-28.1384	29.836	6.7384	-5.34989	5.04486	1.47368	3.27463	2.03847	-3.28667
10E_M_2741	0.00360589	0.767554	0.0054693	0.657308	1883693	10E_190627	48774	26114	TRUE	CA-3	HPF	CA1-3	NonN	MGC	MGC mgc-all	-25.5995	5.20722	-41.537	16.3436	-15.5173	38.4526	12.7801	0.834251	2.06446	6.40391	15.0682	-12.8543
10E_M_2742	0.00414047	0.72067	0.0101153	0.651664	1662411	10E_190627	47415	25882	TRUE	CA-3	HPF	CA1-3	Exc	DG	DG dg-all	-17.9833	9.31447	14.626	-18.1644	-35.9252	-17.9533	-23.4144	-19.1173	3.20369	-3.33289	-14.5334	-19.9014
10E_M_2743	0.00612919	0.760665	0.0258193	0.654529	2175658	10E_190627	49783	26132	TRUE	CA-3	HPF	CA1-3	Exc	CA3	CA3 Cadm2	-33.2591	-7.58217	22.4981	19.9253	44.7001	-14.3851	-3.29394	12.0285	11.0726	-3.9352	29.6636	2.58693
10E_M_2745	0.00517977	0.746908	0.0191022	0.663668	2235803	10E_190627	49812	26105	TRUE	CA-3	HPF	CA1-3	Exc	CA1	CA1 Ptprg	-30.7559	-15.6464	21.2924	0.335805	32.6188	-38.9787	-3.2619	6.20327	-0.625272	2.97401	27.3848	4.558
10E_M_2746	0.00594322	0.735527	0.0248807	0.62204	1950687	10E_190627	49060	26041	TRUE	CA-3	HPF	CA1-3	Exc	CA3	CA3 Cadm2	-33.4753	-8.53631	19.8643	22.5687	43.084	-7.24617	-4.37423	13.9033	5.27478	-3.0053	10.5241	7.17532
10E_M_2747	0.00505694	0.72313	0.0178222	0.664034	2159796	10E_190627	49193	26071	TRUE	CA-3	HPF	CA1-3	Exc	CA1	CA1 Chrm3	-28.1089	-16.3092	24.8913	-10.1708	16.3803	-45.1413	-0.834662	6.05718	0.476074	-0.97126	12.1234	-16.6901
10E_M_2748	0.00690667	0.755567	0.0271323	0.641607	1962587	10E_190627	49188	26138	TRUE	CA-3	HPF	CA1-3	Exc	CA3	CA3 Cadm2	-33.3404	-7.54172	22.4041	19.9828	43.5093	-13.8743	-3.74658	12.3214	10.3415	-3.05583	27.878	6.83502
10E_M_2749	0.00507396	0.714833	0.0178526	0.635735	1554088	10E_190627	47051	26010	TRUE	CA-3	HPF	CA1-3	Exc	CA1	CA1 Chrm3	-27.7524	-17.0483	27.2151	-9.24485	15.9281	-44.8936	-0.0859558	5.81458	1.83235	-6.11426	-15.5952	-15.5214
10E_M_275	0.00592969	0.756349	0.025688	0.662802	2161474	10E_190625	49842	26140	TRUE	CA-3	HPF	CA1-3	Exc	Gfra1	Gfra1 Gfra1	-33.0084	-16.1021	15.4296	-2.96649	44.7792	-40.6076	-6.61239	5.9664	-5.62361	3.4257	1.8118	-1.22656
10E_M_2750	0.00580733	0.767341	0.022432	0.638029	1809490	10E_190627	48494	26103	TRUE	CA-3	HPF	CA1-3	Exc	CA3-St18	CA3-St18 Nuak1	-31.5444	-11.1053	22.4173	8.94544	42.8099	-26.1452	-5.47328	9.7126	0.389338	3.08719	-5.03698	-6.85105
10E_M_2751	0.00680696	0.75612	0.0307972	0.636389	1843163	10E_190627	48482	26076	TRUE	CA-3	HPF	CA1-3	Exc	Gfra1	Gfra1 Gfra1	-33.0068	-16.0519	15.3875	-3.02002	44.9095	-40.8166	-6.65235	6.04673	-3.05967	4.18242	-0.682938	0.0079308
10E_M_2752	0.00647135	0.761245	0.0274787	0.624751	1825211	10E_190627	48457	26067	TRUE	CA-3	HPF	CA1-3	Exc	CA3	CA3 Cadm2	-33.3306	-7.62825	22.6856	19.6775	44.7216	-14.7963	-3.19691	11.9775	11.4675	-3.20401	31.7145	7.16203
10E_M_2753	0.00619211	0.763714	0.0264259	0.649877	2072826	10E_190627	49584	26061	TRUE	CA-3	HPF	CA1-3	Exc	CA3	CA3 Cadm2	-32.9709	-7.99101	22.7108	19.178	45.5627	-16.107	-2.96048	11.6513	12.112	-2.20867	33.5801	10.9203
10E_M_2754	0.00542689	0.746161	0.0200934	0.608574	1651200	10E_190627	47727	26070	TRUE	CA-3	HPF	CA1-3	Exc	CA3-St18	CA3-St18 Tead1	-31.6856	-10.1707	22.3789	10.5587	45.8444	-23.9361	-5.22024	11.033	-6.46402	0.695342	4.6266	0.265759
10E_M_2755	0.00513591	0.732636	0.017899	0.651851	1847632	10E_190627	48442	26109	TRUE	CA-3	HPF	CA1-3	Exc	CA1	CA1 Chrm3	-27.9899	-16.0419	23.2073	-8.30896	27.1479	-52.1439	-0.740695	6.99745	2.00825	-0.419636	10.1354	-7.62592
10E_M_2756	0.00551417	0.757969	0.0206367	0.646143	1749115	10E_190627	48204	26081	TRUE	CA-3	HPF	CA1-3	Exc	CA1	CA1 Chrm3	-30.1636	-16.0807	22.759	-0.11632	30.748	-40.6629	-2.48072	6.55337	2.79488	2.10367	6.37074	20.8155
10E_M_2757	0.00545973	0.764004	0.0206916	0.651433	2304264	10E_190627	49949	26139	TRUE	CA-3	HPF	CA1-3	Exc	CA3-St18	CA3-St18 Tead1	-31.6307	-10.8919	22.2248	9.25954	43.6139	-24.7364	-5.18731	10.205	-1.79808	0.328737	-0.532713	-5.75224
10E_M_2758	0.00535762	0.745993	0.0188536	0.623972	1738788	10E_190627	38020	22805	TRUE	CA-3	HPF	CA1-3	Exc	CA1	CA1 Chrm3	-29.2207	-16.7003	25.3398	-0.13972	26.9552	-41.9751	-0.927788	5.77713	-0.0637384	-2.86008	0.389904	-18.2684
10E_M_2759	0.00777968	0.828407	0.0387738	0.652205	2529542	10E_190627	49754	25921	TRUE	CA-3	HPF	CA1-3	Exc	CT-L6	CT-L6 Megf9	12.5814	-21.9275	31.2495	22.2888	21.533	-23.5425	-18.5505	-4.94863	2.93132	-18.1	5.38501	-43.1792
10E_M_276	0.00874378	0.813255	0.0437057	0.664627	2104731	10E_190625	49250	25992	TRUE	CA-3	HPF	CA1-3	Inh	CGE-Vip	CGE-Vip Ptprm	-1.76511	16.3419	-11.193	41.5841	7.81473	-6.91602	5.61202	1.06467	-9.49613	4.50509	-26.9613	10.641
10E_M_2760	0.00635224	0.794087	0.0282875	0.660031	1440356	10E_190627	46015	26035	FALSE
10E_M_2761	0.00780536	0.801063	0.039218	0.662605	2660794	10E_190627	50661	26092	TRUE	CA-3	HPF	CA1-3	Inh	MGE-Sst	MGE-Sst Ptpre	7.31498	11.644	8.78162	26.9486	-0.922226	-16.4787	-4.03611	5.02104	-2.34518	-19.7843	34.1904	0.75574
10E_M_2762	0.00627765	0.755986	0.0269389	0.63229	2540942	10E_190627	50509	26000	TRUE	CA-3	HPF	CA1-3	Exc	CA3	CA3 Cadm2	-33.3689	-7.76801	22.6205	19.4245	47.3189	-15.8562	-2.35682	11.8849	12.0477	-2.89961	33.749	8.98889
10E_M_2763	0.00506132	0.730995	0.0171495	0.663636	2480595	10E_190627	50190	26096	TRUE	CA-3	HPF	CA1-3	Exc	CA1	CA1 Ak5	-30.008	-15.7991	23.5255	0.179659	34.5909	-33.9685	-2.1006	7.15432	4.48589	3.32029	14.5487	19.7545
10E_M_2764	0.00639002	0.753095	0.0233892	0.642189	554759	10E_190627	34594	25739	TRUE	CA-3	HPF	CA1-3	Exc	Gfra1	Gfra1 Gfra1	-32.5616	-15.4842	15.68	-2.61348	43.7748	-39.8967	-6.12227	6.22791	-4.81791	2.88516	2.94236	-2.25648
10E_M_2765	0.0050462	0.707283	0.0176018	0.657537	1913959	10E_190627	48738	26091	TRUE	CA-3	HPF	CA1-3	Exc	CA1	CA1 Chrm3	-27.7971	-17.11	27.4645	-9.51841	15.6095	-44.3167	-0.197205	5.60838	0.273431	-4.32674	0.0127004	-22.5143
10E_M_2766	0.0050551	0.740218	0.0172832	0.500151	625538	10E_190627	16551	12687	TRUE	CA-3	HPF	CA1-3	Exc	CA1	CA1 Outlier	-30.5639	-13.4403	24.5619	3.53848	29.8458	-32.5136	-3.90698	5.35991	7.62271	-0.146015	-3.57025	34.2112
10E_M_2767	0.00626502	0.780622	0.0265156	0.532574	727352	10E_190627	21495	14884	TRUE	CA-3	HPF	CA1-3	Exc	PT-L5	PT-L5 Tenm2	-10.817	-18.4816	9.32673	-22.8304	-25.2836	25.3595	-5.12997	-2.89158	-12.7962	5.15492	-24.0013	9.5053
10E_M_2769	0.00662213	0.784483	0.0284218	0.622813	753018	10E_190627	20079	13955	TRUE	CA-3	HPF	CA1-3	Exc	DG-po	DG-po Bcl11a	-33.6615	-11.8669	18.2049	10.446	52.1024	-23.0487	-2.37855	11.7897	-5.37035	16.5121	-1.66335	-5.91318
10E_M_2770	0.00535016	0.727098	0.0198903	0.642885	2095070	10E_190627	49510	26089	TRUE	CA-3	HPF	CA1-3	Exc	CA1	CA1 Chrm3	-29.2112	-16.779	23.8546	-2.96573	27.2192	-44.3215	-1.45152	6.28544	7.7299	-7.23487	-20.6772	18.1974
10E_M_2771	0.00839705	0.823282	0.0428931	0.663423	2234551	10E_190627	49892	26168	TRUE	CA-3	HPF	CA1-3	Inh	MGE-Sst	MGE-Sst Rxra	6.70505	9.14869	0.556546	21.4317	-7.19919	-16.6878	-1.91375	7.25961	-3.1336	-16.9633	27.3911	6.33354
10E_M_2773	0.00629829	0.752062	0.0263656	0.654589	1776930	10E_190627	48360	26099	TRUE	CA-3	HPF	CA1-3	Exc	Gfra1	Gfra1 Gfra1	-32.8994	-15.9832	15.4477	-2.94424	44.5905	-40.772	-6.53394	6.16343	-2.23217	2.98516	-1.20214	-1.64515
10E_M_2774	0.00640993	0.746082	0.0259778	0.66304	2166338	10E_190627	49773	26102	TRUE	CA-3	HPF	CA1-3	Exc	IG-CA2	IG-CA2 Peak1	-34.599	-7.58019	21.2906	16.6127	48.4853	-16.2108	-1.82424	11.8395	4.93572	4.37469	-23.9138	-10.2456
10E_M_2775	0.00518141	0.726467	0.0180902	0.655054	2141143	10E_190627	49681	26129	TRUE	CA-3	HPF	CA1-3	Exc	CA1	CA1 Chrm3	-27.5463	-17.053	26.4126	-9.08237	16.7399	-45.7591	-0.211771	5.90142	1.07672	-4.4594	-5.12695	-18.6706
10E_M_2776	0.00613644	0.78953	0.0265521	0.644799	2196067	10E_190627	49992	26168	TRUE	CA-3	HPF	CA1-3	Inh	Unc5c	Unc5c Unc5c	-4.56346	17.3702	-6.66021	45.0429	35.7839	-41.5336	2.24772	-7.76855	3.12111	-6.21191	-2.18802	2.03499
10E_M_2777	0.0052212	0.730636	0.0192585	0.656438	1950899	10E_190627	48726	26024	TRUE	CA-3	HPF	CA1-3	Exc	CA1	CA1 Chrm3	-28.5686	-17.0138	25.4711	-4.86703	14.5636	-45.5747	-0.696709	5.71534	0.151028	-5.54626	-14.2	-26.7343
10E_M_2781	0.00572192	0.756715	0.0216722	0.663315	2934946	10E_190627	51601	26166	TRUE	CA-3	HPF	CA1-3	Exc	CA3-St18	CA3-St18 Tead1	-32.026	-10.1168	21.6507	10.1364	45.3022	-22.7387	-4.58767	11.0426	-5.64773	-1.59422	6.86226	-4.04698
10E_M_2782	0.00713906	0.771523	0.0311846	0.637652	1689798	10E_190627	47792	26085	TRUE	CA-3	HPF	CA1-3	Exc	CA1	CA1 Kif26a	-32.5063	-15.4412	15.5975	-2.74113	42.1891	-40.1855	-5.65977	6.57632	1.61405	7.02823	39.9927	15.7402
10E_M_2783	0.00565457	0.759888	0.0212841	0.621584	2011689	10E_190627	49267	26123	TRUE	CA-3	HPF	CA1-3	Exc	CA1	CA1 Chrm3	-30.4255	-15.5937	21.5635	0.175139	31.9279	-39.9083	-2.95921	6.65695	2.50891	2.38119	5.94063	20.8668
10E_M_2784	0.00530066	0.723073	0.0190182	0.644799	1614866	10E_190627	46116	25189	TRUE	CA-3	HPF	CA1-3	Exc	CA1	CA1 Chrm3	-29.1755	-17.0871	25.6728	-1.71115	25.6863	-45.5579	-0.434878	6.09023	6.11446	-9.29605	-27.2894	14.6
10E_M_2785	0.00597867	0.759067	0.0238539	0.604104	1505687	10E_190627	46580	25880	TRUE	CA-3	HPF	CA1-3	Exc	CA3	CA3 Cadm2	-32.9551	-8.49147	22.5375	17.1863	45.6843	-16.5727	-3.01926	11.45	12.3506	-1.84067	34.1701	12.0808
10E_M_2786	0.00595205	0.765691	0.023721	0.650075	1661763	10E_190627	47627	26026	TRUE	CA-3	HPF	CA1-3	Exc	CA3	CA3 Efnb2	-32.7176	-9.33973	22.7399	17.0313	44.0335	-18.5631	-3.67839	10.792	11.8022	0.420793	33.4827	17.5474
10E_M_2787	0.00913861	0.81192	0.0442173	0.631169	1595187	10E_190627	47187	25996	TRUE	CA-3	HPF	CA1-3	Inh	MGE-Pvalb	MGE-Pvalb Gfra2	8.16038	12.3296	10.0457	24.9677	2.80541	-34.7951	-7.18096	4.41089	-0.455516	-14.5355	-11.2679	16.8963
10E_M_2788	0.00637317	0.753773	0.0269982	0.645526	1357463	10E_190627	45923	26031	TRUE	CA-3	HPF	CA1-3	Exc	CA3	CA3 Cadm2	-33.1816	-7.87117	22.4177	19.6028	42.525	-13.6486	-3.99146	12.4071	8.407	-2.16961	22.0189	9.38875
10E_M_2789	0.00533772	0.739358	0.0187223	0.649313	1645854	10E_190627	47761	26012	TRUE	CA-3	HPF	CA1-3	Exc	CA1	CA1 Ak5	-30.5987	-14.718	21.6084	2.18223	35.3006	-33.0947	-3.15003	7.9368	4.88808	4.14302	15.4624	22.66
10E_M_279	0.00535222	0.756153	0.0198701	0.673796	2189182	10E_190625	49792	26064	TRUE	CA-3	HPF	CA1-3	Exc	CA1	CA1 Chrm3	-30.6001	-15.6344	21.6419	0.286656	32.1342	-39.5747	-2.95813	6.44968	1.28895	2.43892	19.6939	5.1207
10E_M_2790	0.00554408	0.727954	0.019182	0.630518	1752020	10E_190627	48352	26092	TRUE	CA-3	HPF	CA1-3	Exc	CA1	CA1 Chrm3	-28.6041	-16.7297	23.9639	-3.9579	21.2247	-40.475	-0.813268	5.4981	-0.374742	-1.38715	11.7139	-19.3927
10E_M_2792	0.00523285	0.719478	0.0188432	0.611003	1370065	10E_190627	45714	25842	TRUE	CA-3	HPF	CA1-3	Exc	CA1	CA1 Chrm3	-29.1871	-17.1912	25.2782	-1.35702	26.3803	-45.0006	-1.10347	6.253	6.15565	-9.19026	-27.7472	16.5772
10E_M_2793	0.00539226	0.752215	0.0199062	0.655499	1663700	10E_190627	47705	25969	TRUE	CA-3	HPF	CA1-3	Exc	CA1	CA1 Ptprg	-29.95	-15.8576	21.6187	-1.64206	30.2285	-42.05	-2.20107	6.43331	0.632696	1.15306	20.6869	-10.7291
10E_M_2795	0.00554262	0.742231	0.0206168	0.651448	1605244	10E_190627	47454	26041	TRUE	CA-3	HPF	CA1-3	Exc	CA3-St18	CA3-St18 Tead1	-31.77	-10.1158	22.3644	10.4641	45.6018	-23.7507	-5.04928	10.8813	-4.59968	0.140202	3.02332	-1.17201
10E_M_2796	0.00563938	0.741008	0.0201601	0.654832	2078517	10E_190627	49568	26141	TRUE	CA-3	HPF	CA1-3	Exc	CA1	CA1 Chrm3	-29.9991	-16.2465	22.7228	-0.684364	29.186	-41.4171	-2.17548	6.01012	0.993714	0.947511	17.2222	4.28567
10E_M_2797	0.00548522	0.733386	0.0199578	0.651862	2127924	10E_190627	49751	26150	TRUE	CA-3	HPF	CA1-3	Exc	CA1	CA1 Chrm3	-28.0593	-15.9355	23.6206	-9.2053	28.0444	-48.8199	-1.11476	7.13876	2.97237	0.267123	7.68469	2.56312
10E_M_2799	0.00545709	0.7432	0.0206963	0.652838	1842198	10E_190627	48510	26120	TRUE	CA-3	HPF	CA1-3	Exc	CA1	CA1 Ptprg	-29.4892	-15.7085	21.1957	-2.75055	31.6069	-43.2963	-2.14445	6.59921	0.414362	1.33371	21.8388	-9.71415
10E_M_28	0.00491169	0.727916	0.0174349	0.660439	2100495	10E_190625	49698	26107	TRUE	CA-3	HPF	CA1-3	Exc	CA1	CA1 Chrm3	-27.9961	-15.8385	23.2772	-8.93753	27.8141	-49.3263	-0.890205	7.45544	3.44083	0.099938	7.10078	2.83272
10E_M_2800	0.00646223	0.751838	0.0271933	0.631563	1667326	10E_190627	47857	26080	TRUE	CA-3	HPF	CA1-3	Exc	CA3	CA3 Cadm2	-33.6728	-7.62504	22.0873	20.6808	43.6828	-12.9354	-3.56246	12.5954	9.24069	-4.06743	24.6936	2.94775
10E_M_2801	0.00548599	0.732684	0.0198669	0.664188	1756958	10E_190627	47676	25937	TRUE	CA-3	HPF	CA1-3	Exc	CA1	CA1 Chrm3	-29.1492	-16.464	23.1769	-3.89219	25.9922	-41.6225	-1.22935	6.04697	0.726851	-1.26745	14.4034	-12.7305
10E_M_2802	0.00696107	0.754771	0.0268658	0.650614	1818431	10E_190627	48601	26086	TRUE	CA-3	HPF	CA1-3	Exc	CA3	CA3 Cadm2	-33.971	-7.86158	22.0624	21.6439	44.6417	-12.3565	-3.37806	12.8929	8.99002	-5.10557	23.4343	-0.67302
10E_M_2803	0.00527246	0.722275	0.0186471	0.650672	1578592	10E_190627	46184	25496	TRUE	CA-3	HPF	CA1-3	Exc	CA1	CA1 Chrm3	-27.3226	-16.8412	25.8606	-8.88894	19.7567	-50.924	0.281523	7.30615	3.75666	-2.67091	-5.12592	-1.96252
10E_M_2804	0.00512382	0.718034	0.0179941	0.654563	2161020	10E_190627	49825	26136	TRUE	CA-3	HPF	CA1-3	Exc	CA1	CA1 Chrm3	-27.3733	-16.686	26.2132	-9.47658	14.6809	-47.9326	0.139898	6.53343	2.85156	-3.47785	-7.00335	-3.00276
10E_M_2805	0.005133	0.738951	0.0188637	0.652942	2372736	10E_190627	50378	26159	TRUE	CA-3	HPF	CA1-3	Exc	CA1	CA1 Chrm3	-27.5807	-16.2591	24.6952	-9.46456	27.426	-49.0337	-0.456465	7.51521	3.90836	-0.94117	4.20791	2.61296
10E_M_2806	0.00785244	0.815461	0.0402811	0.634341	2330820	10E_190627	49920	26119	TRUE	CA-3	HPF	CA1-3	Inh	MGE-Sst	MGE-Sst Rxra	7.03324	10.6072	7.8881	27.4284	-2.31029	-17.7123	-3.8269	5.83006	-2.15821	-18.0573	26.3274	3.13214
10E_M_2807	0.00512722	0.729493	0.0182943	0.665492	2242121	10E_190627	49227	25883	TRUE	CA-3	HPF	CA1-3	Exc	CA1	CA1 Chrm3	-27.7575	-16.163	24.5016	-9.51801	27.7175	-48.994	-0.782687	7.3552	3.32215	-0.5474	5.87925	2.12687
10E_M_2809	0.00551575	0.76031	0.0205791	0.66801	2401499	10E_190627	50457	26174	TRUE	CA-3	HPF	CA1-3	Exc	CA1	CA1 Chrm3	-30.147	-15.8919	22.2763	-0.484306	31.3049	-40.7305	-2.63213	6.50943	2.36985	1.90644	4.89734	20.3586
10E_M_281	0.0055185	0.748703	0.0199631	0.666394	1427886	10E_190625	46489	25952	TRUE	CA-3	HPF	CA1-3	Exc	CA1	CA1 Ptprg	-30.8713	-15.482	21.013	0.362084	32.9878	-38.9316	-3.38169	6.30227	-0.700234	2.90001	27.4796	3.57879
10E_M_2810	0.00516894	0.72203	0.0173096	0.662774	2283396	10E_190627	50136	26143	TRUE	CA-3	HPF	CA1-3	Exc	CA1	CA1 Chrm3	-29.0397	-17.1757	24.6001	-3.4398	22.0668	-40.6765	-0.714073	4.90772	-1.81085	-3.13362	7.10464	-26.399
10E_M_2811	0.00634567	0.746539	0.0264363	0.656248	1687554	10E_190627	47788	26061	TRUE	CA-3	HPF	CA1-3	Exc	CA3	CA3 Cadm2	-32.8473	-8.11936	22.4598	19.2611	41.9995	-15.1254	-4.25081	12.1656	8.49158	-0.798946	24.2082	14.7342
10E_M_2812	0.00644783	0.74312	0.026796	0.656707	2122606	10E_190627	49588	26095	TRUE	CA-3	HPF	CA1-3	Exc	CA3	CA3 Cadm2	-33.9098	-8.25444	20.7187	22.6608	44.0143	-8.69092	-3.69469	13.5353	7.00314	-4.3361	15.8889	2.15877
10E_M_2813	0.00563332	0.748727	0.0215211	0.651048	2148202	10E_190627	49657	26151	TRUE	CA-3	HPF	CA1-3	Exc	CA1	CA1 Chrm3	-29.7965	-16.3739	22.9699	-1.46116	28.5079	-43.3864	-2.19613	6.3281	2.465	1.67356	-19.158	21.8483
10E_M_2815	0.00627285	0.746712	0.0266191	0.658195	2083905	10E_190627	49225	26043	TRUE	CA-3	HPF	CA1-3	Exc	CA3	CA3 Cadm2	-33.6201	-8.10927	21.0819	21.6367	42.6559	-9.98044	-4.01101	13.0061	6.60237	-2.54591	14.9675	7.64922
10E_M_2816	0.00466832	0.754613	0.0162887	0.63583	1917000	10E_190627	48974	26122	TRUE	CA-3	HPF	CA1-3	Inh	CGE-Lamp5	CGE-Lamp5 Grk5	-4.90664	19.6603	-7.10879	51.9812	37.9318	-29.5822	6.17686	-7.74664	4.0877	10.4966	-12.5285	19.8122
10E_M_2817	0.00627203	0.749008	0.026898	0.674482	2080904	10E_190627	49409	25982	TRUE	CA-3	HPF	CA1-3	Exc	IG-CA2	IG-CA2 Peak1	-34.5551	-7.5539	21.3496	16.6011	47.8525	-16.2545	-2.06959	11.7818	5.38617	5.38237	-24.6075	-12.0455
10E_M_2818	0.00597273	0.734888	0.0207134	0.649708	2145579	10E_190627	49830	26132	TRUE	CA-3	HPF	CA1-3	Exc	CA1	CA1 Chrm3	-27.9333	-16.5006	25.145	-9.32047	17.0032	-45.7112	-0.544508	6.1749	1.30789	-2.5321	1.34096	-13.2346
10E_M_2819	0.00529788	0.758449	0.0204768	0.630647	1286355	10E_190627	45676	26020	TRUE	CA-3	HPF	CA1-3	Exc	CA1	CA1 Ak5	-31.016	-13.9719	20.9214	3.15644	36.2641	-32.4045	-3.73179	8.30712	5.54475	4.6817	16.2498	24.9058
10E_M_282	0.00551549	0.740224	0.0198689	0.668788	1974135	10E_190625	49107	25963	TRUE	CA-3	HPF	CA1-3	Exc	CA1	CA1 Chrm3	-30.2082	-16.0597	23.0139	0.259585	30.6032	-40.497	-2.40222	6.57893	3.34232	2.62987	-21.4501	24.1272
10E_M_2820	0.0043645	0.74487	0.0123855	0.635156	1479545	10E_190627	46707	25919	TRUE	CA-3	HPF	CA1-3	Exc	DG	DG dg-all	-18.4157	10.4328	18.6889	-14.7443	-45.0964	-24.9839	-24.6123	-18.0489	3.45873	-1.00959	-26.4839	-19.1604
10E_M_2821	0.00643308	0.75093	0.0265635	0.634305	1607478	10E_190627	47597	26079	TRUE	CA-3	HPF	CA1-3	Exc	CA3	CA3 Cadm2	-33.9138	-8.00364	21.8695	21.7864	42.9545	-10.091	-3.94886	13.1662	7.56752	-2.69218	18.4611	7.07147
10E_M_2822	0.00404246	0.732789	0.00967973	0.617774	1565236	10E_190627	47283	26056	TRUE	CA-3	HPF	CA1-3	Exc	DG	DG dg-all	-16.7527	10.2254	13.1385	-11.515	-44.8939	-14.0834	-24.8999	-20.3153	-1.99995	-5.33449	-3.77172	8.48482
10E_M_2823	0.00538349	0.745266	0.020498	0.64518	1675669	10E_190627	47927	26097	TRUE	CA-3	HPF	CA1-3	Exc	CA1	CA1 Chrm3	-29.4615	-16.1787	22.3196	-3.43048	28.3289	-43.7379	-1.61293	6.4363	7.69204	-6.40984	-18.8716	18.7978
10E_M_2824	0.00537102	0.759777	0.0204766	0.602088	1475104	10E_190627	46878	26069	TRUE	CA-3	HPF	CA1-3	Exc	CA1	CA1 Ak5	-30.4741	-14.7455	20.5044	1.54237	36.2836	-34.8558	-3.09541	7.48366	5.37558	3.29489	13.0554	21.8636
10E_M_2825	0.00652443	0.786665	0.0291804	0.647807	1562909	10E_190627	47393	26050	TRUE	CA-3	HPF	CA1-3	Exc	CA1	CA1 Kif26a	-31.9582	-14.6797	16.7948	-1.03637	40.0314	-38.5191	-5.22242	7.09631	3.52435	6.16994	35.8232	20.9327
10E_M_2826	0.00486662	0.733412	0.0153982	0.663185	3137833	10E_190627	51987	26201	TRUE	CA-3	HPF	CA1-3	Exc	CA1	CA1 Ak5	-30.0391	-14.8212	24.2484	1.63378	36.0459	-35.5677	-3.0841	6.50227	4.9504	2.78059	14.2565	17.7451
10E_M_2828	0.00349989	0.694823	0.00542578	0.657706	1771867	10E_190627	48047	25976	TRUE	CA-3	HPF	CA1-3	NonN	EC	EC Abhd2	-26.1818	4.84308	-42.5488	15.4284	-38.8416	11.6533	9.48052	7.40018	7.16155	9.9033	-1.07288	-0.439071
10E_M_2829	0.00369861	0.751603	0.00756657	0.654598	1896623	10E_190627	48403	25894	TRUE	CA-3	HPF	CA1-3	NonN	ASC	ASC str-hpf	-21.1121	2.9077	-30.9691	28.63	-2.15531	-34.6684	8.33108	-8.7912	7.01575	-0.990164	-14.4165	-8.17587
10E_M_283	0.00551843	0.733687	0.0195451	0.661391	1805735	10E_190625	48186	26005	TRUE	CA-3	HPF	CA1-3	Exc	CA1	CA1 Chrm3	-28.3075	-15.9795	23.0061	-7.81316	26.0601	-49.558	-0.955135	7.25445	3.19183	-1.01018	6.34003	-0.327876
10E_M_2830	0.00416064	0.756769	0.0116382	0.642614	2013756	10E_190627	49134	26115	TRUE	CA-3	HPF	CA1-3	NonN	ODC	ODC odc-large	-23.6708	13.1778	30.7978	-25.6501	22.2176	-1.5596	-7.64861	2.99486	-1.53138	2.99241	1.36772	7.12016
10E_M_2831	0.00423664	0.743071	0.01192	0.657805	1957319	10E_190627	49003	26081	TRUE	CA-3	HPF	CA1-3	NonN	ODC	ODC odc-small	-24.9599	14.2453	34.1296	-29.1776	32.2723	10.5471	-4.71718	5.82605	3.44772	0.971831	12.6777	-19.4543
10E_M_2832	0.00420614	0.741577	0.0115216	0.636248	1838061	10E_190627	48293	25918	TRUE	CA-3	HPF	CA1-3	NonN	ODC	ODC odc-small	-24.4465	14.5411	34.9994	-27.8434	31.6168	7.74612	-5.67971	5.50307	2.54727	2.2848	4.42797	-10.187
10E_M_2834	0.00354915	0.636819	0.00614562	0.647897	1618671	10E_190627	44955	24775	TRUE	CA-3	HPF	CA1-3	NonN	PC	PC pc-all	-26.181	3.46829	-44.582	20.0381	-50.8338	17.1705	6.50842	7.3594	0.933458	4.47697	-2.07346	0.980106
10E_M_2835	0.00552144	0.764496	0.0213323	0.630833	1540003	10E_190627	46669	25737	TRUE	CA-3	HPF	CA1-3	Exc	CA3	CA3 Efnb2	-32.4017	-11.0713	20.9598	8.15612	43.1352	-20.9192	-4.13081	10.0569	10.395	2.09792	32.2084	22.6841
10E_M_2836	0.00616239	0.761199	0.0259218	0.644197	1861104	10E_190627	48710	26098	TRUE	CA-3	HPF	CA1-3	Exc	CA3	CA3 Cadm2	-32.813	-8.1628	22.6635	19.0696	42.9405	-15.8995	-3.98809	11.6545	10.6188	-1.06396	29.2284	12.7132
10E_M_2837	0.00405994	0.747125	0.00926513	0.659665	3498238	10E_190627	51979	26088	TRUE	CA-3	HPF	CA1-3	NonN	ODC	ODC odc-large	-23.8618	10.0917	24.1793	-27.3673	-6.18682	2.78574	-6.96503	-2.73339	-5.66826	7.48331	-10.148	27.3737
10E_M_2838	0.00671533	0.806058	0.0313346	0.62172	1955718	10E_190627	48850	26079	TRUE	CA-3	HPF	CA1-3	Exc	NP-L6	NP-L6 Cntnap4	13.8794	-23.4781	37.7448	25.8117	-37.1991	4.27976	-17.6545	1.1806	-0.0318531	-7.75544	36.1669	-3.92814
10E_M_2839	0.00461877	0.775461	0.0145434	0.606492	1009672	10E_190627	28867	19254	FALSE
10E_M_284	0.00421402	0.756061	0.00785076	0.657488	1790929	10E_190625	47937	26050	TRUE	CA-3	HPF	CA1-3	NonN	ASC	ASC str-hpf	-21.4866	4.41502	-32.4058	24.4179	-17.9421	-18.4045	11.4679	-4.99301	11.7311	2.02829	-1.21803	-31.4648
10E_M_2840	0.00531867	0.715105	0.0193424	0.605676	1687833	10E_190627	47576	25713	TRUE	CA-3	HPF	CA1-3	Exc	CA1	CA1 Chrm3	-27.8523	-16.4118	25.2427	-9.51611	16.4319	-45.834	-0.774312	6.41711	1.32857	-1.58897	2.80451	-12.558
10E_M_2841	0.00569729	0.777248	0.0238517	0.659708	1877293	10E_190627	48711	26067	TRUE	CA-3	HPF	CA1-3	Exc	CA1	CA1 Ak5	-31.3023	-13.4799	20.2985	3.93986	37.0675	-31.896	-4.04008	8.50624	6.45284	5.85049	16.3809	32.8142
10E_M_2842	0.00603469	0.730582	0.0202903	0.622414	1587059	10E_190627	45362	25108	TRUE	CA-3	HPF	CA1-3	Exc	CA1	CA1 Chrm3	-28.846	-16.4898	23.26	-4.30568	21.4186	-46.1877	-1.07888	6.32828	1.54767	-2.06088	-0.737396	-8.28085
10E_M_2845	0.00529003	0.740023	0.0193164	0.653468	1429654	10E_190627	46528	26046	TRUE	CA-3	HPF	CA1-3	Exc	CA1	CA1 Ptprg	-30.28	-16.3537	22.4623	-0.519923	28.9694	-39.3575	-2.42059	5.6025	-2.02344	0.701874	24.818	-17.4667
10E_M_2846	0.0053288	0.724548	0.0185696	0.649632	1393798	10E_190627	46348	25959	TRUE	CA-3	HPF	CA1-3	Exc	CA1	CA1 Chrm3	-29.0728	-16.9145	24.6	-3.25762	22.9859	-40.2137	-0.949145	5.62381	-0.829608	-1.76724	11.596	-24.7241
10E_M_2847	0.00590557	0.755522	0.024211	0.663284	1461267	10E_190627	46807	25968	TRUE	CA-3	HPF	CA1-3	Exc	CA1	CA1 Ak5	-29.8968	-15.2179	20.2321	-1.47894	30.8151	-45.0991	-2.53828	7.23532	4.98637	2.15446	10.5798	18.7342
10E_M_2848	0.00630959	0.75755	0.0262326	0.63744	1188777	10E_190627	44759	26006	TRUE	CA-3	HPF	CA1-3	Exc	CA3	CA3 Cadm2	-33.1214	-7.95519	22.6906	19.2176	43.7301	-15.0199	-3.64111	11.9398	10.8722	-2.3032	29.4859	9.14797
10E_M_2850	0.00722632	0.823274	0.0298125	0.618939	525134	10E_190627	23581	17796	TRUE	CA-3	HPF	CA1-3	Exc	NP-L6	NP-L6 Cntnap4	12.9784	-26.4479	37.593	35.124	-33.0457	19.037	-17.8187	5.09221	0.646931	-6.55467	32.4379	0.255409
10E_M_2852	0.00536236	0.776682	0.0195628	0.605601	785187	10E_190627	28034	18317	TRUE	CA-3	HPF	CA1-3	Exc	CA3-St18	CA3-St18 Tead1	-33.5104	-11.648	18.343	10.4517	51.4536	-23.1631	-3.34726	10.9617	-3.92425	0.660861	4.17797	7.6233
10E_M_2853	0.00492524	0.74543	0.0168841	0.646509	2024984	10E_190627	49359	26113	TRUE	CA-3	HPF	CA1-3	Exc	CA1	CA1 Ak5	-30.511	-14.8194	21.5577	2.03951	35.3151	-33.4068	-3.09859	7.76226	4.87657	3.84924	15.2963	21.6191
10E_M_2854	0.004809	0.742539	0.015214	0.659205	4002773	10E_190627	52628	26218	FALSE
10E_M_2856	0.00562709	0.759666	0.023314	0.64548	2882312	10E_190627	51253	26168	FALSE
10E_M_2857	0.0065163	0.761358	0.0278809	0.657446	1880437	10E_190627	48923	26119	TRUE	CA-3	HPF	CA1-3	Exc	CA3	CA3 Cadm2	-33.1998	-7.68521	22.3954	19.8949	42.8868	-13.8519	-3.91634	12.3832	8.99845	-2.48	23.8099	8.50556
10E_M_2858	0.00686339	0.759446	0.0264771	0.640575	1840765	10E_190627	48691	26014	TRUE	CA-3	HPF	CA1-3	Exc	CA3	CA3 Cadm2	-33.14	-7.64907	22.5056	19.7442	43.6034	-14.5361	-3.72076	11.9931	10.7759	-2.3407	29.5326	8.46631
10E_M_2859	0.00604854	0.739376	0.0245572	0.638429	1567214	10E_190627	47219	26082	TRUE	CA-3	HPF	CA1-3	Exc	IG-CA2	IG-CA2 Peak1	-34.806	-7.52509	20.9974	16.4066	48.781	-16.1756	-1.6697	11.857	4.76673	3.93476	-23.3554	-9.89687
10E_M_2860	0.00637961	0.815992	0.0287944	0.641574	2025702	10E_190627	49252	26135	TRUE	CA-3	HPF	CA1-3	Inh	CGE-Vip	CGE-Vip Ntng1	-2.60547	16.7096	-10.6734	42.7502	5.69692	-11.9267	4.5067	1.00684	-7.11226	5.60511	-26.8074	1.90371
10E_M_2861	0.00503485	0.737719	0.0173178	0.641717	1981154	10E_190627	48965	26142	TRUE	CA-3	HPF	CA1-3	Exc	CA1	CA1 Chrm3	-28.3617	-15.9424	21.8413	-6.84022	26.5721	-51.2535	-0.726151	7.69776	3.60189	-0.794485	2.71667	3.07279
10E_M_2862	0.00539466	0.728342	0.0192548	0.625437	2044079	10E_190627	49249	26134	TRUE	CA-3	HPF	CA1-3	Exc	CA1	CA1 Chrm3	-27.4797	-16.5361	25.6904	-9.54457	16.7526	-47.7677	-0.287353	6.60138	3.00836	-3.06881	-6.64665	-2.74882
10E_M_2863	0.0056072	0.729957	0.0215231	0.653604	2017912	10E_190627	49248	26121	TRUE	CA-3	HPF	CA1-3	Exc	CA1	CA1 Chrm3	-28.1597	-16.5069	25.688	-9.97694	13.6296	-48.2935	-0.99038	6.23977	2.62073	-4.06463	-20.6144	14.3413
10E_M_2864	0.00550833	0.765797	0.0219048	0.659515	1910221	10E_190627	48403	25868	TRUE	CA-3	HPF	CA1-3	Exc	CA1	CA1 Ptprg	-31.1759	-14.5337	19.6859	1.74888	34.7318	-38.2464	-4.04756	7.0522	0.370081	4.16766	29.9069	6.95011
10E_M_2865	0.00635703	0.748137	0.026883	0.645099	1891423	10E_190627	48710	26083	TRUE	CA-3	HPF	CA1-3	Exc	CA3	CA3 Cadm2	-33.2708	-7.86292	21.7016	20.4168	42.5338	-11.6412	-4.04415	12.5311	7.9195	-2.05259	19.9625	9.71184
10E_M_2866	0.00526348	0.717607	0.0182806	0.655857	2391007	10E_190627	50133	26113	TRUE	CA-3	HPF	CA1-3	Exc	CA1	CA1 Chrm3	-29.2822	-16.7944	23.7998	-3.07661	23.849	-39.7371	-1.30946	4.95565	-2.26074	-1.87012	10.5063	-29.3555
10E_M_2867	0.00654724	0.761975	0.0282675	0.639704	2494745	10E_190627	50550	26164	TRUE	CA-3	HPF	CA1-3	Exc	CA3	CA3 Cadm2	-33.8514	-7.40502	22.4854	20.4358	45.9663	-14.1452	-2.84668	12.2859	10.9726	-4.60103	28.8446	1.25936
10E_M_2868	0.00603598	0.740507	0.0248293	0.660845	2248534	10E_190627	49931	26152	TRUE	CA-3	HPF	CA1-3	Exc	CA3	CA3 Cadm2	-33.5488	-8.39084	20.0172	22.3173	42.8038	-8.49438	-4.21959	13.5661	5.24693	-2.5017	10.6962	8.53696
10E_M_2870	0.00541138	0.7474	0.0201629	0.668441	1859613	10E_190627	45715	24509	TRUE	CA-3	HPF	CA1-3	Exc	CA1	CA1 Ptprg	-29.7323	-15.5758	20.4471	-1.81839	33.8688	-43.2984	-2.33211	6.8966	1.89838	1.42065	17.5938	-1.62276
10E_M_2872	0.00602719	0.745511	0.0243684	0.649954	1379737	10E_190627	46393	26042	TRUE	CA-3	HPF	CA1-3	Exc	IG-CA2	IG-CA2 Peak1	-35.5365	-7.50797	20.4474	16.0876	50.9282	-16.1717	-0.906216	12.0716	2.8573	2.31192	-15.3665	-9.35181
10E_M_2873	0.00546286	0.737319	0.0210139	0.653257	1591924	10E_190627	47479	26074	TRUE	CA-3	HPF	CA1-3	Exc	CA1	CA1 Chrm3	-28.8564	-16.5772	22.951	-4.73116	27.0618	-45.0722	-1.1676	6.4592	7.41631	-6.64837	-20.1546	16.7754
10E_M_2875	0.00595946	0.782539	0.0243277	0.64134	1614574	10E_190627	47497	26077	TRUE	CA-3	HPF	CA1-3	Exc	CA3-St18	CA3-St18 Tead1	-31.6033	-11.0458	22.1999	9.25709	43.5387	-25.0697	-5.27289	10.09	-2.9955	2.58075	-3.53788	-1.59016
10E_M_2876	0.00571901	0.779988	0.0231764	0.658594	1670196	10E_190627	47507	25715	TRUE	CA-3	HPF	CA1-3	Exc	CA3-St18	CA3-St18 Nuak1	-31.614	-11.4332	22.2701	8.60199	42.5882	-25.9301	-5.30815	9.59231	-0.213826	3.02879	-6.58567	-6.07238
10E_M_2877	0.00540313	0.736374	0.0193854	0.595248	669551	10E_190627	26466	18510	TRUE	CA-3	HPF	CA1-3	Exc	CA1	CA1 Outlier	-29.8833	-14.132	24.8103	2.9923	29.1738	-33.4154	-3.18111	5.19339	7.0004	-0.506288	-2.36268	31.5074
10E_M_2878	0.00567833	0.744116	0.0221751	0.676834	3077862	10E_190627	51833	26193	TRUE	CA-3	HPF	CA1-3	Exc	Gfra1	Gfra1 Gfra1	-32.5681	-15.9594	15.4145	-3.12511	44.8786	-40.3524	-6.14083	6.24646	-3.3828	2.15621	-0.573803	-1.70196
10E_M_2879	0.00586247	0.721996	0.0182803	0.645545	1529709	10E_190627	47039	26070	TRUE	CA-3	HPF	CA1-3	Exc	CA1	CA1 Chrm3	-29.1234	-17.3923	26.2049	-2.4624	21.9091	-40.8461	-0.677376	5.00742	-1.66371	-2.37604	9.00256	-26.2107
10E_M_2880	0.00501565	0.716064	0.0178091	0.650793	1845603	10E_190627	48493	26029	TRUE	CA-3	HPF	CA1-3	Exc	CA1	CA1 Chrm3	-27.4353	-17.2683	27.4703	-9.374	16.1763	-53.829	0.440691	6.04733	2.59148	-5.63171	-14.9317	-10.4942
10E_M_2881	0.00633471	0.752655	0.0269819	0.649772	2223142	10E_190627	49819	26141	TRUE	CA-3	HPF	CA1-3	Exc	CA3	CA3 Cadm2	-33.615	-7.62444	22.2212	20.5431	44.0199	-13.1089	-3.51711	12.4954	9.40987	-3.86278	24.76	3.39184
10E_M_2882	0.00468733	0.732349	0.0151215	0.658383	2340579	10E_190627	50155	26162	TRUE	CA-3	HPF	CA1-3	Exc	CA1	CA1 Ak5	-30.0587	-15.657	23.4652	0.269396	34.5877	-33.9542	-2.20822	7.16772	4.46779	3.21987	14.3844	19.3633
10E_M_2883	0.00559916	0.735136	0.0208103	0.625708	2081860	10E_190627	49314	26012	TRUE	CA-3	HPF	CA1-3	Exc	CA1	CA1 Chrm3	-29.4523	-16.4381	23.2314	-2.90509	27.7562	-43.6174	-1.68182	6.18242	0.500937	-0.341609	15.0848	4.71558
10E_M_2886	0.00527402	0.767778	0.0186219	0.651443	1378376	10E_190627	45916	26026	TRUE	CA-3	HPF	CA1-3	Exc	CA3-St18	CA3-St18 Tead1	-32.4104	-11.3453	20.7111	8.19781	42.8028	-21.7042	-4.48667	10.055	-7.30502	-3.37188	9.82306	-5.05082
10E_M_2887	0.00621731	0.743598	0.0240451	0.673107	3071166	10E_190627	51809	26183	TRUE	CA-3	HPF	CA1-3	Exc	CA1	CA1 Ak5	-29.7015	-15.5228	20.5057	-1.76122	30.6714	-44.9818	-2.50491	7.17026	5.17269	2.09467	10.2383	18.7702
10E_M_2888	0.00657046	0.75612	0.0272434	0.649047	1651532	10E_190627	47492	25989	TRUE	CA-3	HPF	CA1-3	Exc	CA3	CA3 Cadm2	-33.9946	-8.36377	21.3558	23.0118	44.8143	-8.5784	-3.58883	13.791	5.85274	-4.81064	11.9988	0.0371726
10E_M_2889	0.00567706	0.766986	0.0207231	0.636786	1809696	10E_190627	48399	26058	TRUE	CA-3	HPF	CA1-3	Exc	CA1	CA1 Ptprg	-31.1379	-14.9434	19.1403	0.740222	35.5754	-39.1803	-4.08876	6.75412	0.714117	4.40398	33.3017	5.45498
10E_M_289	0.00524129	0.737692	0.0179739	0.661768	1246537	10E_190625	45153	25939	TRUE	CA-3	HPF	CA1-3	Exc	CA1	CA1 Chrm3	-28.2824	-17.0597	29.8777	-3.27375	26.463	-52.6069	-0.197857	7.05281	2.59537	-1.11107	7.82402	-10.4001
10E_M_2890	0.00499979	0.726564	0.0172982	0.659027	1579154	10E_190627	47072	25965	TRUE	CA-3	HPF	CA1-3	Exc	CA1	CA1 Chrm3	-29.7288	-17.1037	25.3272	-1.51514	23.5105	-40.7458	-1.01649	4.78248	-2.50216	-2.3949	8.39522	-29.4061
10E_M_2891	0.00523583	0.751812	0.0190424	0.618602	1474274	10E_190627	46713	26059	TRUE	CA-3	HPF	CA1-3	Exc	CA1	CA1 Ptprg	-30.9542	-15.1074	21.0997	1.14745	33.3333	-38.2709	-3.55814	6.52599	-0.475957	3.4204	27.4816	6.04619
10E_M_2892	0.00541847	0.76003	0.0210523	0.661057	1545205	10E_190627	47127	25986	TRUE	CA-3	HPF	CA1-3	Exc	CA1	CA1 Ak5	-30.4129	-14.8683	20.6376	1.46588	35.9999	-34.6997	-3.15518	7.42885	5.18514	3.47212	13.6336	21.394
10E_M_2893	0.00723305	0.788786	0.0333651	0.671185	2921245	10E_190627	51674	26211	FALSE
10E_M_2894	0.00513225	0.742534	0.0201784	0.652106	1678498	10E_190627	47989	25986	TRUE	CA-3	HPF	CA1-3	Exc	CA1	CA1 Chrm3	-28.6889	-16.3898	24.9604	-9.71458	28.3853	-45.8433	-1.24728	6.68166	5.53161	-3.28556	-7.49926	11.4153
10E_M_2895	0.00502486	0.747964	0.0185624	0.652137	1929458	10E_190627	48967	26119	TRUE	CA-3	HPF	CA1-3	Exc	CA3-St18	CA3-St18 Tead1	-31.6256	-10.0855	22.5004	10.7447	46.2558	-24.4641	-5.33528	11.1425	-6.44578	2.5211	2.52055	2.95939
10E_M_2896	0.00473941	0.722767	0.0176966	0.652344	2188067	10E_190627	49892	26108	TRUE	CA-3	HPF	CA1-3	Exc	CA1	CA1 Chrm3	-29.5519	-16.6964	23.2972	-2.81137	25.1586	-39.8099	-1.5252	5.10567	-1.99569	-0.903881	17.6464	-21.5904
10E_M_2897	0.00504777	0.727316	0.0193786	0.643442	2046647	10E_190627	49313	25964	TRUE	CA-3	HPF	CA1-3	Exc	CA1	CA1 Chrm3	-29.1584	-16.7399	24.0977	-2.91445	27.1756	-44.4073	-1.34301	6.0943	7.11378	-7.9225	-22.6844	16.4542
10E_M_2898	0.00503485	0.759324	0.0194853	0.664127	2056931	10E_190627	49244	25930	TRUE	CA-3	HPF	CA1-3	Exc	CA1	CA1 Ptprg	-30.9658	-15.366	20.8247	0.540058	33.5721	-38.9474	-3.61984	6.55605	-0.0756874	3.37533	29.2847	4.34527
10E_M_29	0.00393961	0.743643	0.00850224	0.630853	1701387	10E_190625	47926	26007	TRUE	CA-3	HPF	CA1-3	NonN	ASC	ASC str-hpf	-21.6792	2.48444	-32.169	29.8081	2.00617	-32.5857	7.21228	-9.03379	4.9175	0.222507	-8.6692	-2.51065
10E_M_290	0.00566523	0.748961	0.0198919	0.66191	1480815	10E_190625	46558	26011	TRUE	CA-3	HPF	CA1-3	Exc	CA1	CA1 Chrm3	-28.5381	-15.8673	21.366	-6.62197	26.0462	-51.0335	-0.869164	7.74808	4.70694	-0.406462	4.24581	6.59374
10E_M_2900	0.0049344	0.73801	0.0165932	0.669855	2054062	10E_190627	49502	26106	TRUE	CA-3	HPF	CA1-3	Exc	CA1	CA1 Ak5	-30.3833	-15.0842	21.7529	1.93669	35.0141	-33.5085	-2.75589	7.61571	4.62152	3.72231	15.2565	21.5422
10E_M_2901	0.00464565	0.717677	0.0134015	0.674201	3591852	10E_190627	52314	26258	TRUE	CA-3	HPF	CA1-3	Exc	CA1	CA1 Outlier	-29.8303	-14.9563	24.3852	1.55132	28.5745	-34.6349	-2.39646	5.55475	7.54959	-2.72921	-9.04503	30.5939
10E_M_2902	0.00512525	0.723644	0.017807	0.651702	1505345	10E_190627	46730	25962	TRUE	CA-3	HPF	CA1-3	Exc	CA1	CA1 Chrm3	-27.6575	-16.5477	25.1903	-9.23009	17.0375	-46.539	-0.188639	6.42177	1.83803	-1.72789	5.68624	-10.2876
10E_M_2903	0.00480428	0.730975	0.0152369	0.653011	1878240	10E_190627	48836	26081	TRUE	CA-3	HPF	CA1-3	Exc	CA1	CA1 Ak5	-30.4543	-15.0079	21.8134	1.89816	35.0976	-33.5464	-2.92971	7.41756	4.54287	3.88911	15.6212	22.3483
10E_M_2904	0.00552373	0.778694	0.0219371	0.65653	1716251	10E_190627	47875	25918	TRUE	CA-3	HPF	CA1-3	Exc	CA3-St18	CA3-St18 Nuak1	-31.6497	-11.3653	22.183	8.7233	42.9893	-25.2757	-5.24094	9.89532	-1.70386	2.70103	-6.09309	-2.66268
10E_M_2905	0.00501656	0.734782	0.0182587	0.631305	1842953	10E_190627	48218	25995	TRUE	CA-3	HPF	CA1-3	Exc	CA1	CA1 Chrm3	-27.9179	-15.9119	23.4879	-8.79399	27.6042	-49.3669	-0.83359	7.70219	3.62871	-0.22153	6.40953	2.7208
10E_M_2907	0.00509809	0.724819	0.0182452	0.631007	1724700	10E_190627	48097	26074	TRUE	CA-3	HPF	CA1-3	Exc	CA1	CA1 Chrm3	-28.686	-16.6884	23.9924	-3.60086	16.7692	-43.3135	-0.865561	5.4189	-1.31304	-2.13752	10.7423	-26.3056
10E_M_2908	0.00814574	0.826489	0.0412592	0.66319	1807772	10E_190627	48655	26118	TRUE	CA-3	HPF	CA1-3	Inh	MGE-Sst	MGE-Sst Rxra	6.70635	9.22506	0.646052	21.4875	-7.21371	-17.1302	-2.10706	7.20925	-2.94661	-17.2469	28.0141	6.70347
10E_M_2909	0.00746825	0.785705	0.0329552	0.668706	3545649	10E_190627	52363	26217	FALSE
10E_M_291	0.00688278	0.816201	0.0302168	0.662173	1484572	10E_190625	46696	26073	TRUE	CA-3	HPF	CA1-3	Exc	NP-L6	NP-L6 Cntnap4	13.6451	-23.7773	37.5469	26.0217	-37.7213	5.23433	-17.9535	1.62615	-0.45808	-6.35731	32.4072	-3.18668
10E_M_2910	0.00484579	0.712734	0.0167033	0.65463	1650199	10E_190627	47891	26067	TRUE	CA-3	HPF	CA1-3	Exc	CA1	CA1 Chrm3	-29.1296	-17.3525	24.7448	-3.02356	21.8308	-40.4062	-0.552429	4.78041	-2.4726	-3.72454	5.73626	-29.5889
10E_M_2912	0.00481451	0.751255	0.0173275	0.655893	1791667	10E_190627	48513	26090	TRUE	CA-3	HPF	CA1-3	Exc	CA1	CA1 Ptprg	-30.7834	-15.4009	21.3134	0.736427	32.7957	-38.2114	-3.42235	6.21647	-1.35102	2.7758	25.4078	5.31768
10E_M_2913	0.00491991	0.721411	0.017092	0.618078	1894013	10E_190627	48911	25930	TRUE	CA-3	HPF	CA1-3	Exc	CA1	CA1 Chrm3	-29.5456	-16.9903	24.2798	-2.5739	23.9391	-40.2159	-1.21702	4.97293	-2.5753	-2.75471	8.78275	-31.1198
10E_M_2914	0.00502773	0.727978	0.0190829	0.66062	1938014	10E_190627	49094	26127	TRUE	CA-3	HPF	CA1-3	Exc	CA1	CA1 Chrm3	-28.6341	-16.8647	25.3042	-7.82223	13.9026	-49.2483	-0.946085	6.49871	7.05118	-7.33014	-21.6686	15.2344
10E_M_2915	0.00592946	0.74521	0.02554	0.636394	1768003	10E_190627	48532	26090	TRUE	CA-3	HPF	CA1-3	Exc	CA3	CA3 Cadm2	-33.5316	-8.5697	20.1675	22.4232	43.145	-8.21237	-4.12078	13.6334	5.50279	-2.63563	11.2643	8.04698
10E_M_2916	0.00516868	0.743898	0.0196775	0.663813	1825491	10E_190627	48646	26107	TRUE	CA-3	HPF	CA1-3	Exc	CA1	CA1 Chrm3	-28.025	-16.1496	23.9433	-8.79442	22.7794	-48.8578	-0.84263	7.33554	5.02803	-2.22019	-5.55188	10.1452
10E_M_2917	0.00519349	0.767979	0.0202976	0.657376	1919798	10E_190627	48919	26145	TRUE	CA-3	HPF	CA1-3	Exc	CA3-St18	CA3-St18 Nuak1	-31.423	-11.1266	22.4946	8.89865	42.812	-26.3445	-5.53931	9.76859	0.678687	3.22208	-5.68314	-7.02154
10E_M_2918	0.00404943	0.739582	0.0110813	0.647139	1635095	10E_190627	47691	26084	TRUE	CA-3	HPF	CA1-3	NonN	ODC	ODC odc-large	-24.9492	13.5596	32.132	-29.086	23.5531	13.1033	-4.82613	3.38425	0.892166	4.03266	0.539114	-2.71928
10E_M_2919	0.00409622	0.731975	0.0110819	0.643937	1693245	10E_190627	47152	25980	TRUE	CA-3	HPF	CA1-3	NonN	ODC	ODC odc-large	-24.4595	13.2541	31.4206	-28.0375	23.8007	16.9928	-4.03373	3.85817	1.17073	5.46215	-15.4567	-1.04757
10E_M_292	0.00526442	0.72557	0.0175267	0.659267	1473725	10E_190625	46222	25569	TRUE	CA-3	HPF	CA1-3	Exc	CA1	CA1 Chrm3	-28.1628	-17.1902	29.2799	-3.42072	26.6388	-53.9226	0.362444	5.82747	0.910038	-1.70757	8.14453	-13.538
10E_M_2920	0.00355317	0.701766	0.00529712	0.647753	1915867	10E_190627	48855	26114	TRUE	CA-3	HPF	CA1-3	NonN	MGC	MGC mgc-all	-27.5986	4.51487	-45.4196	13.6921	0.0293256	49.3972	17.1904	3.84782	6.69154	-3.02704	-5.1598	6.1175
10E_M_2921	0.00416949	0.758905	0.0115779	0.635578	1580575	10E_190627	45658	25482	TRUE	CA-3	HPF	CA1-3	NonN	ODC	ODC odc-small	-23.8544	14.807	35.6535	-26.2242	27.5817	-7.57756	-8.56373	4.98186	1.36134	-0.732409	16.9333	-8.34623
10E_M_2922	0.00361502	0.750453	0.00774758	0.659152	2094985	10E_190627	49580	26168	TRUE	CA-3	HPF	CA1-3	NonN	ASC	ASC mid	-21.0872	2.07789	-30.9992	30.4911	2.81154	-31.2167	6.99341	-8.64582	3.9061	0.151267	-9.3373	2.89023
10E_M_2924	0.00417745	0.742087	0.0115459	0.653011	2034055	10E_190627	49207	26064	TRUE	CA-3	HPF	CA1-3	NonN	ODC	ODC odc-large	-25.373	14.0769	33.8632	-30.7944	30.6361	15.5109	-3.93787	5.30844	2.17662	5.99134	-14.9334	-1.73754
10E_M_2925	0.00410874	0.761226	0.0106418	0.656126	2110272	10E_190627	49483	26050	TRUE	CA-3	HPF	CA1-3	NonN	ODC	ODC odc-large	-23.5661	12.4363	28.7572	-25.6549	9.57864	0.268222	-7.04371	0.992992	-3.0486	3.92063	-0.775394	12.8084
10E_M_2926	0.00495365	0.74345	0.0186837	0.586534	514132	10E_190627	20490	15476	TRUE	CA-3	HPF	CA1-3	Exc	CA1	CA1 Outlier	-30.3661	-13.6066	24.5935	3.31136	29.8998	-32.6761	-3.82247	5.42947	7.1266	0.202612	-1.7219	33.8489
10E_M_2927	0.00522954	0.763988	0.0208633	0.659366	1839338	10E_190627	48522	25975	TRUE	CA-3	HPF	CA1-3	Exc	CA1	CA1 Ptprg	-31.2353	-15.4456	18.3111	-0.546833	37.3788	-40.7716	-4.54724	6.34889	0.933426	6.40009	40.9473	6.65735
10E_M_2928	0.00591904	0.750956	0.0263236	0.660584	2043368	10E_190627	49355	26025	TRUE	CA-3	HPF	CA1-3	Exc	CA3	CA3 Cadm2	-33.1899	-7.91695	22.2207	19.8968	42.5147	-14.1753	-3.99337	12.345	8.86762	-1.85414	24.0617	10.7892
10E_M_2930	0.00556824	0.741668	0.0187485	0.626791	1978780	10E_190627	48887	25875	TRUE	CA-3	HPF	CA1-3	Exc	CA1	CA1 Ptprg	-29.77	-15.5995	20.9137	-2.49633	32.606	-43.046	-2.43518	6.58936	1.20836	2.45228	22.2528	-5.06159
10E_M_2932	0.00600466	0.748748	0.0254185	0.66733	1900510	10E_190627	48794	26099	TRUE	CA-3	HPF	CA1-3	Exc	CA3	CA3 Cadm2	-33.713	-8.07609	21.2783	21.8653	43.3564	-9.72117	-3.81289	13.3111	7.6122	-3.78074	18.5982	3.42032
10E_M_2939	0.00574746	0.748655	0.0223637	0.65168	623433	10E_190627	37555	25765	TRUE	CA-3	HPF	CA1-3	Exc	CA1	CA1 Ak5	-30.7748	-14.2718	21.4827	2.7472	35.3613	-32.9104	-3.23376	7.98426	3.74667	4.01077	3.98003	24.6033
10E_M_294	0.00496318	0.755173	0.0169939	0.64698	1207843	10E_190625	44645	26007	FALSE
10E_M_2942	0.00581607	0.735171	0.0242859	0.654717	1736373	10E_190627	48066	26084	TRUE	CA-3	HPF	CA1-3	Exc	CA3	CA3 Cadm2	-33.6553	-8.48271	19.946	22.5759	43.4318	-7.18476	-4.25155	14.0361	4.51385	-2.97573	8.50512	7.79434
10E_M_2943	0.00509664	0.726885	0.0178772	0.655352	2001788	10E_190627	49016	26114	TRUE	CA-3	HPF	CA1-3	Exc	CA1	CA1 Chrm3	-29.5005	-16.9118	23.9644	-2.75418	23.4104	-40.029	-1.08912	4.84065	-2.68337	-2.57698	8.36059	-30.3871
10E_M_2944	0.00526405	0.734802	0.0203252	0.652989	2187873	10E_190627	49652	26055	TRUE	CA-3	HPF	CA1-3	Exc	CA1	CA1 Chrm3	-28.6193	-16.7373	24.3346	-4.05484	17.4059	-43.5922	-0.806475	5.58083	0.109136	-4.99341	-14.1927	-26.6754
10E_M_2945	0.00505544	0.730137	0.0179206	0.595216	1275451	10E_190627	33504	21050	TRUE	CA-3	HPF	CA1-3	Exc	CA1	CA1 Outlier	-29.5749	-14.8265	24.9531	2.49468	28.7505	-34.1537	-2.60988	5.28714	7.15011	-0.959389	-3.53951	30.2643
10E_M_2946	0.00625714	0.758456	0.0275006	0.659749	2228933	10E_190627	49959	26153	TRUE	CA-3	HPF	CA1-3	Exc	CA3	CA3 Cadm2	-33.5441	-7.59042	22.1425	20.5506	43.7404	-13.0499	-3.53509	12.4896	9.38232	-4.1949	24.6468	2.52627
10E_M_2947	0.00585801	0.7706	0.0230773	0.626794	2027466	10E_190627	49252	26009	TRUE	CA-3	HPF	CA1-3	Exc	CA3	CA3 Efnb2	-32.3838	-10.4469	21.5138	8.37466	43.7449	-19.8221	-3.8982	10.188	11.6525	1.32346	34.0213	20.1165
10E_M_2948	0.00476845	0.75633	0.0175056	0.661584	1870565	10E_190627	48448	26018	TRUE	CA-3	HPF	CA1-3	Inh	CGE-Lamp5	CGE-Lamp5 Grk5	-4.57318	19.6941	-7.64333	51.3459	38.9066	-27.2291	5.33049	-7.44216	0.305372	11.1813	-15.12	8.31617
10E_M_2949	0.00562663	0.71884	0.0182987	0.639484	1999977	10E_190627	49019	26084	TRUE	CA-3	HPF	CA1-3	Exc	CA1	CA1 Chrm3	-29.1797	-17.1045	25.0757	-3.32436	24.279	-40.541	-1.0264	5.42178	-1.04426	-4.84736	-12.0598	-27.7014
10E_M_295	0.00868927	0.764235	0.0296803	0.659736	1230874	10E_190625	44745	26007	TRUE	CA-3	HPF	CA1-3	Exc	CA3	CA3 Cadm2	-33.1675	-8.1075	22.6521	18.1869	43.9017	-15.6339	-3.64044	11.77	10.8412	-1.46239	29.6832	11.8495
10E_M_2950	0.00538305	0.73797	0.0209231	0.651501	1980830	10E_190627	49108	26113	TRUE	CA-3	HPF	CA1-3	Exc	CA1	CA1 Chrm3	-29.1858	-15.9932	21.8536	-3.83307	29.2035	-45.4801	-1.74557	6.65166	7.56752	-5.9708	-17.8504	18.6741
10E_M_2951	0.00527262	0.743342	0.020045	0.655103	2339732	10E_190627	50058	26050	TRUE	CA-3	HPF	CA1-3	Exc	CA3-St18	CA3-St18 Tead1	-31.591	-10.2745	22.4895	10.4056	45.3298	-24.6855	-5.3596	10.6596	-5.40184	2.34488	1.7221	1.33725
10E_M_2953	0.00648352	0.757149	0.0289866	0.642759	2478949	10E_190627	50399	26110	TRUE	CA-3	HPF	CA1-3	Exc	CA3	CA3 Cadm2	-33.9227	-7.3806	22.5425	20.6117	46.3424	-14.0551	-2.71183	12.433	10.824	-4.5173	28.5309	1.36944
10E_M_2954	0.00571789	0.762893	0.0238709	0.659416	2161975	10E_190627	48477	25615	TRUE	CA-3	HPF	CA1-3	Exc	CA3	CA3 Cadm2	-33.0693	-8.37121	22.5719	17.7055	45.5811	-16.5778	-2.98035	11.402	12.4204	-1.51805	34.0488	12.6893
10E_M_2957	0.00513953	0.753552	0.0194667	0.656326	2081963	10E_190627	49327	26123	TRUE	CA-3	HPF	CA1-3	Exc	CA1	CA1 Ptprg	-30.8445	-15.3183	20.5638	0.461196	33.5077	-39.2179	-3.5475	6.57172	0.186982	3.25705	29.6025	3.33884
10E_M_2959	0.00635249	0.758265	0.0277214	0.651986	2541057	10E_190627	50603	26204	TRUE	CA-3	HPF	CA1-3	Exc	CA3	CA3 Cadm2	-33.4509	-7.55977	22.4333	20.114	44.7089	-14.32	-3.20799	12.1452	10.7277	-3.6707	29.0968	3.63681
10E_M_296	0.00549432	0.732226	0.0189917	0.66484	1165127	10E_190625	44080	26018	TRUE	CA-3	HPF	CA1-3	Exc	CA1	CA1 Chrm3	-28.744	-16.5631	22.3989	-5.86883	21.8351	-44.3232	0.0496232	5.54742	1.36252	-1.4998	9.30374	-11.197
10E_M_2960	0.00506781	0.721162	0.0180844	0.643904	2592091	10E_190627	50675	26187	TRUE	CA-3	HPF	CA1-3	Exc	CA1	CA1 Chrm3	-27.9033	-16.8724	27.2906	-9.4761	15.8659	-44.2725	-0.174219	5.44524	0.30396	-4.24429	0.458126	-22.4955
10E_M_2961	0.00632359	0.746783	0.027291	0.65953	2452546	10E_190627	50440	26162	TRUE	CA-3	HPF	CA1-3	Exc	CA3	CA3 Cadm2	-33.6309	-8.50122	20.1822	22.4992	43.3464	-8.1233	-4.08503	13.6353	5.81894	-3.13189	11.6892	6.72428
10E_M_2962	0.00376031	0.733144	0.00710535	0.647824	3628582	10E_190627	51797	26207	TRUE	CA-3	HPF	CA1-3	NonN	ASC	ASC str-hpf	-21.0545	2.67864	-30.6713	29.1525	-3.12162	-32.2234	8.6663	-9.02289	6.11512	-1.5599	-17.6854	-3.92594
10E_M_2963	0.00804566	0.828715	0.0398631	0.66163	2325923	10E_190627	49926	26115	TRUE	CA-3	HPF	CA1-3	Inh	MGE-Sst	MGE-Sst Rxra	6.47903	9.17266	0.504244	21.4667	-7.4719	-16.2975	-1.84779	7.11501	-3.22247	-17.6718	29.8408	6.96936
10E_M_2964	0.00596096	0.809273	0.0271701	0.659771	2278058	10E_190627	49855	26059	TRUE	CA-3	HPF	CA1-3	Inh	CGE-Vip	CGE-Vip Ptprm	-2.2924	16.7576	-11.4597	42.5497	8.83237	-10.9141	5.67326	0.475771	-8.19067	3.87946	-22.8949	7.61272
10E_M_2965	0.00527389	0.72226	0.0190345	0.655392	1566240	10E_190627	47259	26041	TRUE	CA-3	HPF	CA1-3	Exc	CA1	CA1 Chrm3	-28.8795	-16.8281	23.5954	-4.01787	13.5487	-49.1229	-1.10634	6.32544	6.53914	-7.98362	-23.3272	15.3939
10E_M_2966	0.00694484	0.767454	0.0302638	0.656672	1809894	10E_190627	48248	26019	TRUE	CA-3	HPF	CA1-3	Exc	CA1	CA1 Ak5	-30.4375	-14.4238	19.5459	2.0848	37.7569	-34.99	-3.25122	7.80649	6.73985	2.87128	10.3464	27.0545
10E_M_2967	0.0058765	0.775785	0.0254705	0.673243	3575443	10E_190627	52259	26235	TRUE	CA-3	HPF	CA1-3	Exc	CA3-St18	CA3-St18 Nuak1	-32.5722	-9.18742	22.9224	16.8811	45.0394	-17.5149	-3.24512	11.2128	0.487355	2.14741	-4.03007	-7.80741
10E_M_2968	0.00449922	0.719062	0.0189583	0.643854	1642510	10E_190627	45425	25007	TRUE	CA-3	HPF	CA1-3	Exc	CA1	CA1 Chrm3	-28.2793	-16.616	24.4972	-4.67373	14.4038	-46.1664	-0.792369	5.78643	0.0693821	-3.2608	-1.29596	-14.0364
10E_M_2969	0.00521029	0.749677	0.019713	0.661605	1899530	10E_190627	48736	26118	TRUE	CA-3	HPF	CA1-3	Exc	CA3-St18	CA3-St18 Epha5	-31.4311	-10.3421	22.5144	10.57	45.6891	-25.9164	-5.66259	10.7085	-5.53725	4.64535	-2.90556	6.97281
10E_M_2970	0.00502116	0.724156	0.0189881	0.632151	1698142	10E_190627	47856	26091	TRUE	CA-3	HPF	CA1-3	Exc	CA1	CA1 Chrm3	-28.8304	-16.1361	22.3124	-3.90111	26.0924	-41.3487	-1.42844	6.12778	0.396559	-0.5581	15.6836	-12.8767
10E_M_2972	0.00861875	0.831919	0.040425	0.645886	1634463	10E_190627	47555	26099	TRUE	CA-3	HPF	CA1-3	Inh	MGE-Sst	MGE-Sst Rxra	7.04188	8.17797	-0.598608	19.9891	-11.3153	-15.6257	-1.08812	8.07969	-4.18351	-15.8785	27.4691	10.7099
10E_M_2973	0.00533055	0.741096	0.0199476	0.649079	1242182	10E_190627	45085	26003	TRUE	CA-3	HPF	CA1-3	Exc	CA1	CA1 Chrm3	-28.8291	-15.7274	20.8394	-4.39123	28.0374	-51.2538	-1.12666	7.18479	2.19466	0.54739	13.1308	-6.25135
10E_M_2974	0.00507604	0.736662	0.0180663	0.651373	1583154	10E_190627	47478	26057	TRUE	CA-3	HPF	CA1-3	Exc	CA1	CA1 Chrm3	-29.059	-15.9771	21.3351	-3.55114	32.6723	-43.2673	-1.68525	6.87554	1.49363	0.551708	12.6354	-8.19545
10E_M_2975	0.00495189	0.757433	0.0194157	0.645876	1633086	10E_190627	47595	26069	TRUE	CA-3	HPF	CA1-3	Exc	CA1	CA1 Ak5	-30.5492	-15.5817	21.6632	0.419354	32.2426	-39.5306	-3.02807	6.58006	3.08939	2.55485	7.50177	21.2384
10E_M_2976	0.00531932	0.756494	0.0213216	0.636889	1514774	10E_190627	46420	25848	TRUE	CA-3	HPF	CA1-3	Exc	CA1	CA1 Ak5	-30.482	-15.2854	20.8864	-0.0891831	32.5928	-39.5597	-3.0488	6.87203	4.06324	2.42489	8.52148	21.1824
10E_M_2977	0.00442479	0.740712	0.0134001	0.6758	4284052	10E_190627	52871	26288	FALSE
10E_M_2978	0.00460638	0.750747	0.0157995	0.619438	1383232	10E_190627	46086	25983	TRUE	CA-3	HPF	CA1-3	Exc	CA1	CA1 Ak5	-30.7468	-14.3766	21.2618	2.36131	35.8436	-33.1278	-3.39018	7.66916	5.17632	4.35735	15.9817	23.5519
10E_M_2979	0.00584894	0.764206	0.0244267	0.664731	1524663	10E_190627	46938	25974	TRUE	CA-3	HPF	CA1-3	Exc	CA3	CA3 Cadm2	-32.741	-8.50265	22.8214	18.4575	43.1862	-16.7847	-3.9352	11.3986	10.516	-0.141144	29.3465	15.3869
10E_M_2980	0.00568713	0.760345	0.0188927	0.640122	1557937	10E_190627	47217	26060	TRUE	CA-3	HPF	CA1-3	Exc	CA3-St18	CA3-St18 Tead1	-31.7828	-10.3935	22.0957	10.1147	45.1617	-23.7311	-5.15196	10.8031	-4.44879	-0.127798	2.95701	-1.5749
10E_M_2981	0.00662428	0.794433	0.0302823	0.650204	1658564	10E_190627	47689	26094	TRUE	CA-3	HPF	CA1-3	Exc	CA1	CA1 Kif26a	-31.974	-14.6424	16.9233	-0.871483	39.8759	-38.5955	-5.06549	7.11675	3.79244	6.80236	36.6635	22.0603
10E_M_2982	0.00511981	0.722357	0.0186877	0.649066	2069611	10E_190627	49460	26128	TRUE	CA-3	HPF	CA1-3	Exc	CA1	CA1 Chrm3	-27.6834	-16.5111	25.8239	-9.80743	16.2784	-45.5699	-0.419929	6.11958	0.830572	-2.06306	3.21454	-13.2153
10E_M_2983	0.00546111	0.768701	0.0212092	0.664341	3554511	10E_190627	52033	26242	TRUE	CA-3	HPF	CA1-3	Inh	MGE-Sst	MGE-Sst Rxra	8.11487	8.01064	0.782415	16.5047	-10.2711	-16.2083	-3.49854	9.31091	-0.763914	-17.0032	21.2174	-0.593911
10E_M_2984	0.00587087	0.757303	0.0249882	0.638096	2221485	10E_190627	49901	26136	TRUE	CA-3	HPF	CA1-3	Exc	IG-CA2	IG-CA2 Peak1	-33.784	-8.03369	22.0756	16.9274	47.3634	-16.462	-2.34766	11.575	4.99162	6.19501	-24.5227	-13.2338
10E_M_2985	0.0060756	0.746103	0.0263253	0.654845	2218381	10E_190627	49991	26148	TRUE	CA-3	HPF	CA1-3	Exc	CA3	CA3 Cadm2	-33.7156	-8.28488	20.5719	22.4716	43.6268	-8.50117	-3.90237	13.6282	6.53688	-3.86483	14.7275	3.43759
10E_M_2986	0.00645165	0.760907	0.0286013	0.621186	1859395	10E_190627	48631	26106	TRUE	CA-3	HPF	CA1-3	Exc	CA3	CA3 Cadm2	-33.0482	-7.98209	22.6398	19.1938	43.8076	-15.0481	-3.5863	11.8381	10.5406	-1.67272	28.7018	10.6342
10E_M_2987	0.00549549	0.738535	0.0213418	0.660877	1875473	10E_190627	48467	26022	TRUE	CA-3	HPF	CA1-3	Exc	CA3	CA3 Cadm2	-33.5687	-9.44427	17.525	27.5215	43.2464	-3.94907	-4.72443	14.6049	1.82271	-0.932171	0.135638	15.7991
10E_M_2988	0.0059003	0.767761	0.0212462	0.638227	1890832	10E_190627	48658	26106	TRUE	CA-3	HPF	CA1-3	Exc	CA3-St18	CA3-St18 Tead1	-31.8509	-10.5474	21.9685	9.84773	44.6633	-23.2725	-4.94051	10.5825	-4.51122	-0.538658	4.14771	-3.70386
10E_M_3	0.00674425	0.758531	0.0284812	0.660783	2186077	10E_190625	49620	26039	TRUE	CA-3	HPF	CA1-3	Exc	CA3	CA3 Cadm2	-33.4063	-7.78864	21.8103	20.4753	42.8925	-13.0772	-3.85784	12.5417	8.85442	-2.38513	23.3898	8.85034
10E_M_30	0.00575435	0.773971	0.0226168	0.612882	736908	10E_190625	28732	16981	TRUE	CA-3	HPF	CA1-3	Exc	CA3-St18	CA3-St18 Tead1	-33.3231	-11.6582	18.5182	10.303	51.3369	-23.2133	-3.61623	10.744	-0.99106	1.25155	1.33097	-8.10577
10E_M_305	0.00454087	0.757106	0.0129269	0.63782	1524684	10E_190625	46952	26056	TRUE	CA-3	HPF	CA1-3	NonN	ODC	ODC odc-large	-23.6656	13.496	32.0459	-25.3851	24.1694	-5.66424	-8.14408	3.5939	-0.465909	1.95591	3.0003	6.31657
10E_M_306	0.00451827	0.743047	0.0121322	0.65006	1998851	10E_190625	49323	26107	TRUE	CA-3	HPF	CA1-3	NonN	ODC	ODC odc-small	-23.5673	13.2564	31.3538	-25.4901	24.4263	-1.38263	-7.47335	3.8063	0.657571	0.0269621	13.9172	-5.4761
10E_M_308	0.00387641	0.729547	0.00560263	0.633434	1831834	10E_190625	48472	26096	TRUE	CA-3	HPF	CA1-3	NonN	ANP	ANP anp-dg	-12.9459	5.9316	-30.8429	20.0028	-31.3546	-26.5982	14.9708	-4.7015	6.40859	-13.3241	0.236495	5.07583
10E_M_309	0.00451342	0.758856	0.0123192	0.651763	1988745	10E_190625	49245	26054	TRUE	CA-3	HPF	CA1-3	NonN	ODC	ODC odc-small	-23.5898	14.0775	33.767	-25.7196	27.2005	-1.7399	-7.82306	5.05599	2.03303	-1.39717	24.4715	-10.2099
10E_M_310	0.004362	0.739467	0.0115388	0.624585	1694162	10E_190625	48049	26088	TRUE	CA-3	HPF	CA1-3	NonN	ODC	ODC odc-large	-24.1609	12.4253	28.6284	-27.2965	13.729	13.0666	-5.59874	1.95935	-2.01944	5.02197	-6.00147	9.31548
10E_M_311	0.00375557	0.796868	0.00541276	0.652991	1993184	10E_190625	49058	26099	TRUE	CA-3	HPF	CA1-3	NonN	MGC	MGC mgc-all	-25.186	5.39327	-40.684	16.7811	-17.4181	37.4164	11.919	0.591727	1.56816	8.48371	17.5249	-14.7464
10E_M_312	0.00448216	0.741581	0.0120335	0.653683	1898893	10E_190625	48881	26018	TRUE	CA-3	HPF	CA1-3	NonN	ODC	ODC odc-large	-24.8752	13.5649	32.1529	-29.2525	24.202	17.1299	-4.07385	4.22296	2.19558	3.1658	3.8592	-5.49106
10E_M_313	0.00536696	0.723823	0.0188587	0.655623	1347496	10E_190625	45604	26022	TRUE	CA-3	HPF	CA1-3	Exc	CA1	CA1 Chrm3	-29.48	-16.8421	25.0315	-0.943486	26.0565	-45.4746	-1.19916	6.24262	6.58438	-9.74836	-29.1275	18.8896
10E_M_314	0.0068857	0.801067	0.0302287	0.663746	1638349	10E_190625	47359	26067	TRUE	CA-3	HPF	CA1-3	Exc	NP-L6	NP-L6 Cntnap4	13.8673	-23.6413	37.6583	25.9009	-37.6276	4.90309	-17.8334	1.44987	-1.24851	-7.00181	33.7304	-4.76761
10E_M_315	0.0056033	0.734837	0.0202	0.656285	1520450	10E_190625	46142	25969	TRUE	CA-3	HPF	CA1-3	Exc	CA1	CA1 Chrm3	-27.8787	-16.5815	23.0966	-7.48725	24.2694	-51.9108	-0.0797684	7.30161	4.19468	-2.65935	-5.03577	1.39311
10E_M_316	0.00527592	0.718862	0.0170782	0.652021	1660026	10E_190625	47477	26094	TRUE	CA-3	HPF	CA1-3	Exc	CA1	CA1 Chrm3	-28.372	-17.1045	29.3303	-4.13124	26.885	-53.7804	0.157511	5.75424	0.215867	-1.9993	8.44625	-14.5683
10E_M_32	0.00649666	0.757643	0.0287039	0.650096	1804791	10E_190625	48425	26095	TRUE	CA-3	HPF	CA1-3	Exc	CA3	CA3 Cadm2	-33.5793	-7.52195	22.2609	20.4283	44.8939	-13.5556	-3.15618	12.401	10.2074	-4.74536	26.7678	1.21704
10E_M_321	0.00601841	0.739019	0.023566	0.659801	1767857	10E_190625	48305	26064	TRUE	CA-3	HPF	CA1-3	Exc	IG-CA2	IG-CA2 Peak1	-34.6051	-7.69893	21.282	16.3614	48.2908	-16.3129	-1.87229	11.7419	4.89784	4.2041	-23.7102	-10.8894
10E_M_322	0.00545658	0.752927	0.0192624	0.670342	1911660	10E_190625	48762	26083	TRUE	CA-3	HPF	CA1-3	Inh	CGE-Lamp5	CGE-Lamp5 Dock5	-3.63872	20.5408	-10.4252	51.4682	32.4245	-18.2293	4.71689	-5.50239	-6.43093	6.93847	-7.11926	-17.8956
10E_M_323	0.00546219	0.733859	0.0191144	0.663698	1927495	10E_190625	48883	26108	TRUE	CA-3	HPF	CA1-3	Exc	CA1	CA1 Chrm3	-29.4283	-16.4515	22.6801	-2.78281	26.6507	-39.9244	-1.5841	5.5532	-0.829431	-0.603361	14.7809	-18.7611
10E_M_324	0.00547028	0.723546	0.0189278	0.655881	2008562	10E_190625	49191	26130	TRUE	CA-3	HPF	CA1-3	Exc	CA1	CA1 Chrm3	-28.9627	-17.1448	24.9698	-3.72527	21.4322	-40.7973	-0.358254	4.96589	-1.79339	-2.89974	7.28192	-26.3649
10E_M_329	0.00708125	0.808528	0.0330891	0.666675	1144754	10E_190625	43908	25963	TRUE	CA-3	HPF	CA1-3	Inh	CGE-Vip	CGE-Vip Ntng1	-2.58924	16.7666	-11.1901	42.8952	7.31399	-11.5792	5.07684	0.553234	-6.69189	4.41589	-24.7359	2.80616
10E_M_33	0.00627698	0.755779	0.0261114	0.652517	1946234	10E_190625	48882	26038	TRUE	CA-3	HPF	CA1-3	Exc	Gfra1	Gfra1 Gfra1	-32.9089	-15.932	15.4243	-2.97217	44.5448	-40.7359	-6.68501	6.26046	-1.10085	3.03895	-1.83932	-1.72046
10E_M_330	0.00569466	0.744764	0.0200678	0.674291	965554	10E_190625	41059	25577	TRUE	CA-3	HPF	CA1-3	Exc	CA3-St18	CA3-St18 Tead1	-31.5937	-10.4468	22.0859	10.2834	45.2308	-24.2159	-5.07992	10.6859	-4.51047	1.03212	1.30363	-0.985734
10E_M_331	0.00682003	0.760921	0.0288879	0.652731	954712	10E_190625	36805	22853	TRUE	CA-3	HPF	CA1-3	Exc	CA3	CA3 Cadm2	-33.5907	-8.12009	22.4518	18.0929	44.1402	-15.5136	-3.48828	11.849	11.3284	-2.15921	31.002	10.182
10E_M_332	0.00568932	0.721766	0.0201131	0.659812	1043522	10E_190625	42055	25721	TRUE	CA-3	HPF	CA1-3	Exc	CA1	CA1 Chrm3	-28.511	-17.1136	25.1467	-6.06843	21.8338	-54.6306	0.496688	6.27503	-0.203983	-3.62749	2.36081	-19.0734
10E_M_337	0.00656096	0.802271	0.0290275	0.668874	1224297	10E_190625	45012	25935	TRUE	CA-3	HPF	CA1-3	Inh	CGE-Vip	CGE-Vip Ptprm	-1.85171	16.6898	-11.5421	41.7932	8.46381	-6.30415	5.61684	0.56187	-9.09873	3.98494	-25.2001	10.0891
10E_M_338	0.0051515	0.738883	0.0176198	0.665697	1623613	10E_190625	47771	26056	TRUE	CA-3	HPF	CA1-3	Exc	CA1	CA1 Ak5	-30.2163	-15.5475	22.2505	0.577172	34.8391	-34.0027	-2.54154	7.22025	4.54942	3.30315	14.5121	19.8213
10E_M_339	0.00563006	0.743814	0.0203148	0.662203	1564051	10E_190625	47183	25961	TRUE	CA-3	HPF	CA1-3	Exc	CA1	CA1 Ptprg	-30.1177	-16.1255	22.3534	-0.818978	28.6797	-40.5425	-2.22913	5.80788	-0.215838	0.672827	21.1483	-12.6612
10E_M_34	0.00597043	0.743855	0.0253864	0.645645	1955212	10E_190625	46654	25039	TRUE	CA-3	HPF	CA1-3	Exc	CA3	CA3 Cadm2	-33.9684	-8.33609	21.4465	22.764	43.6927	-8.98404	-3.84463	13.4598	6.27807	-3.89049	13.3078	3.02533
10E_M_345	0.00638131	0.762373	0.0261557	0.662827	1376443	10E_190625	46236	26020	TRUE	CA-3	HPF	CA1-3	Exc	CA3	CA3 Cadm2	-33.1954	-8.34248	22.3604	17.1087	46.2455	-16.5109	-2.72319	11.4021	12.3656	-1.62932	33.9649	12.4435
10E_M_346	0.00555346	0.72956	0.0200234	0.659497	1384031	10E_190625	45816	25796	TRUE	CA-3	HPF	CA1-3	Exc	CA1	CA1 Chrm3	-29.2711	-16.3802	22.9544	-2.51352	28.4086	-42.0663	-1.73801	6.17801	0.630688	-0.0762555	17.1693	-12.0001
10E_M_347	0.00550254	0.729593	0.0195669	0.656626	1425445	10E_190625	46390	25955	TRUE	CA-3	HPF	CA1-3	Exc	CA1	CA1 Chrm3	-29.4563	-17.0281	24.9178	-1.35714	26.7015	-44.1215	-1.28718	6.08265	6.86716	-8.74399	-25.4669	18.1355
10E_M_35	0.00517925	0.720931	0.0179328	0.649983	2021353	10E_190625	49208	26087	TRUE	CA-3	HPF	CA1-3	Exc	CA1	CA1 Chrm3	-29.2261	-17.2613	24.8625	-3.28595	22.1826	-40.6759	-0.684556	4.86413	-2.23152	-3.51546	6.0061	-28.8689
10E_M_352	0.00684967	0.772486	0.0297439	0.669562	1261079	10E_190625	45159	25936	TRUE	CA-3	HPF	CA1-3	Exc	CA1	CA1 Kif26a	-32.3451	-15.3527	15.6645	-2.65895	42.057	-40.1245	-5.58566	6.581	1.77906	6.80144	39.2514	16.1007
10E_M_353	0.0081121	0.827096	0.0394025	0.671898	1301905	10E_190625	45256	25986	TRUE	CA-3	HPF	CA1-3	Inh	MGE-Sst	MGE-Sst Rxra	7.91454	8.91111	4.60057	14.4984	-17.8011	-37.849	-4.24059	8.66774	-0.394477	-16.7405	20.1823	0.255191
10E_M_354	0.00542854	0.737012	0.0197002	0.666821	1519978	10E_190625	46935	26036	TRUE	CA-3	HPF	CA1-3	Exc	CA1	CA1 Chrm3	-29.6452	-16.6806	23.9566	-1.30285	27.871	-41.0603	-1.57612	5.63754	-0.844171	-1.8101	12.5822	-25.5706
10E_M_357	0.00631251	0.757786	0.0259954	0.662031	1346457	10E_190625	45888	26046	TRUE	CA-3	HPF	CA1-3	Exc	CA3	CA3 Efnb2	-32.7949	-8.92307	22.7401	17.3726	44.0168	-17.8572	-3.6876	11.0539	11.9255	-0.0355407	33.4095	16.4158
10E_M_360	0.00541369	0.75155	0.0205102	0.665223	1425453	10E_190625	46231	25975	TRUE	CA-3	HPF	CA1-3	Exc	CA1	CA1 Chrm3	-30.6111	-15.5745	21.5069	0.303032	32.4001	-39.4191	-3.10852	6.47921	0.774138	2.43616	19.8144	4.89927
10E_M_361	0.00542889	0.73421	0.0202049	0.665154	1295383	10E_190625	45307	26020	TRUE	CA-3	HPF	CA1-3	Exc	CA1	CA1 Chrm3	-28.4838	-16.3905	23.2944	-6.53492	20.9217	-47.1008	-0.709778	6.47901	1.60313	-2.06442	-2.44709	-9.60008
10E_M_362	0.00506254	0.776265	0.0170373	0.663082	1536468	10E_190625	46717	25924	TRUE	CA-3	HPF	CA1-3	Exc	DG	DG dg-all	-18.4917	12.1086	20.892	-11.8808	-47.79	-30.9486	-26.0762	-16.7977	7.38432	-0.46801	-28.5734	-32.8082
10E_M_363	0.00644702	0.762229	0.0258814	0.65552	1519503	10E_190625	46858	26078	TRUE	CA-3	HPF	CA1-3	Exc	CA3	CA3 Cadm2	-32.7617	-8.4372	22.8596	18.5732	41.9156	-15.7216	-4.27724	11.8366	8.63181	-0.192638	24.8661	16.6064
10E_M_365	0.0052728	0.717064	0.0181277	0.667967	1410831	10E_190625	46023	26039	TRUE	CA-3	HPF	CA1-3	Exc	CA1	CA1 Chrm3	-28.7591	-17.3033	25.5837	-4.41235	21.0159	-40.8635	-0.447805	5.32752	-0.56565	-4.31213	-1.82343	-24.0745
10E_M_366	0.00647371	0.75187	0.0279387	0.671366	1385379	10E_190625	46037	26043	TRUE	CA-3	HPF	CA1-3	Exc	CA3	CA3 Cadm2	-34.1135	-7.94114	22.7244	21.9565	44.1987	-11.1063	-3.65809	12.9236	8.03006	-3.37164	21.1217	4.94434
10E_M_367	0.00563036	0.724797	0.0200412	0.660788	1266360	10E_190625	45024	25944	TRUE	CA-3	HPF	CA1-3	Exc	CA1	CA1 Chrm3	-28.7794	-17.167	26.2018	-3.13523	22.803	-44.5927	0.0214341	5.33383	0.171982	-3.34037	-1.46678	-18.899
10E_M_368	0.00668724	0.74803	0.0267639	0.662628	1676503	10E_190625	47914	26093	TRUE	CA-3	HPF	CA1-3	Exc	CA3	CA3 Cadm2	-34.0724	-8.27957	21.3247	22.8688	45.319	-8.85213	-3.3836	13.7444	6.81299	-5.59779	14.9125	-3.90133
10E_M_369	0.00643818	0.76681	0.0262607	0.658216	1691922	10E_190625	47919	26032	TRUE	CA-3	HPF	CA1-3	Exc	CA1	CA1 Kif26a	-32.5457	-15.4939	15.612	-2.72152	42.356	-40.1341	-5.80637	6.57388	2.17413	7.49624	40.0109	17.4879
10E_M_370	0.00599374	0.734938	0.0219137	0.647768	1268882	10E_190625	44475	25727	TRUE	CA-3	HPF	CA1-3	Exc	CA1	CA1 Chrm3	-29.1731	-16.4284	23.2179	-4.0228	28.3353	-42.4301	-1.37267	6.17426	1.09295	-1.5991	-0.429106	-8.65141
10E_M_372	0.00511118	0.7173	0.0173872	0.654888	1252999	10E_190625	45106	26019	TRUE	CA-3	HPF	CA1-3	Exc	CA1	CA1 Chrm3	-27.9322	-17.2902	26.713	-6.39145	26.6777	-53.8365	0.201477	5.87369	0.305732	-2.09415	8.19918	-14.5026
10E_M_375	0.00630879	0.74168	0.0269775	0.664782	1212261	10E_190625	44895	25989	TRUE	CA-3	HPF	CA1-3	Exc	CA3	CA3 Cadm2	-33.8816	-8.4396	20.3027	22.6547	43.9215	-7.92492	-3.96132	13.7739	5.22808	-3.86706	10.3211	4.60319
10E_M_376	0.00635825	0.764814	0.0262482	0.66764	1419748	10E_190625	45942	25769	TRUE	CA-3	HPF	CA1-3	Exc	CA1	CA1 Kif26a	-32.5726	-15.4847	15.6195	-2.70414	42.3624	-40.1813	-5.80235	6.52419	2.32271	6.81264	38.6032	17.11
10E_M_377	0.00553944	0.763234	0.0209995	0.661576	1739741	10E_190625	48244	26102	TRUE	CA-3	HPF	CA1-3	Exc	CA3-St18	CA3-St18 Tead1	-31.4733	-10.5243	22.3677	10.1747	45.2311	-25.6016	-5.58344	10.6435	-4.57546	3.772	-1.57499	2.84377
10E_M_378	0.00531376	0.719473	0.0183315	0.650511	1657319	10E_190625	47681	25985	TRUE	CA-3	HPF	CA1-3	Exc	CA1	CA1 Chrm3	-29.3202	-17.2366	25.1621	-1.54412	26.827	-43.947	-1.33196	6.01889	7.13344	-9.27794	-27.0669	19.4669
10E_M_383	0.0053705	0.714251	0.0187006	0.597455	1296140	10E_190625	45881	25999	TRUE	CA-3	HPF	CA1-3	Exc	CA1	CA1 Chrm3	-28.8463	-17.2291	25.3094	-4.35921	21.5054	-41.2172	-0.452058	4.98326	-0.985789	-3.20621	5.88566	-22.3763
10E_M_384	0.00519571	0.708214	0.0170277	0.65103	1422801	10E_190625	46595	26031	TRUE	CA-3	HPF	CA1-3	Exc	CA1	CA1 Chrm3	-28.9192	-17.826	27.2321	-2.81079	22.1118	-42.1031	0.2032	4.85832	-1.78536	-3.88312	4.25687	-26.3358
10E_M_385	0.00591726	0.737273	0.0222392	0.649248	1437622	10E_190625	46305	25999	TRUE	CA-3	HPF	CA1-3	Exc	CA1	CA1 Chrm3	-28.9723	-16.6836	24.9077	-2.58346	27.0206	-45.402	-1.1581	6.72811	7.34508	-6.67844	-20.0107	16.7047
10E_M_386	0.00784489	0.807325	0.038023	0.641278	1562067	10E_190625	47435	25995	TRUE	CA-3	HPF	CA1-3	Inh	CGE-Vip	CGE-Vip Ptprm	-1.90544	16.5363	-11.24	41.6498	8.32187	-6.50025	5.59902	0.823919	-9.0557	4.22016	-25.7696	9.9606
10E_M_387	0.00725199	0.812447	0.0334697	0.655994	1375396	10E_190625	46251	26049	TRUE	CA-3	HPF	CA1-3	Inh	CGE-Vip	CGE-Vip Ptprm	-2.35985	17.5746	-12.3147	43.6029	12.13	-11.3715	5.49292	-0.852058	-5.97099	1.46157	-14.3617	4.15408
10E_M_388	0.00555745	0.747145	0.02008	0.633768	1216534	10E_190625	44915	25932	TRUE	CA-3	HPF	CA1-3	Exc	CA1	CA1 Ptprg	-30.8293	-15.5303	21.0025	0.610456	33.0138	-38.5641	-3.45432	6.29666	-1.14255	3.10203	26.631	4.26295
10E_M_389	0.00554854	0.739316	0.0199677	0.653923	1300564	10E_190625	45538	26036	TRUE	CA-3	HPF	CA1-3	Exc	CA1	CA1 Chrm3	-29.8574	-16.3485	23.5032	-0.276167	28.1404	-43.1303	-2.06625	6.25225	7.90729	-8.16553	-21.7956	21.3061
10E_M_390	0.00583153	0.757429	0.0223264	0.649752	1245637	10E_190625	45133	26023	TRUE	CA-3	HPF	CA1-3	Exc	CA1	CA1 Chrm3	-30.1938	-15.7732	22.1787	-0.193391	30.7523	-40.7367	-2.55675	6.51782	2.99737	1.96137	6.50291	20.7806
10E_M_392	0.0068539	0.765882	0.0288614	0.665342	1334341	10E_190625	45899	26011	TRUE	CA-3	HPF	CA1-3	Exc	CA3	CA3 Cadm2	-33.1997	-7.80986	22.7058	19.4322	43.9311	-15.022	-3.54698	11.8785	10.8488	-2.57808	29.5329	8.58094
10E_M_393	0.00572268	0.762554	0.0205234	0.661231	1420074	10E_190625	46627	25963	TRUE	CA-3	HPF	CA1-3	Exc	CA3-St18	CA3-St18 Tead1	-31.6594	-10.6174	22.2196	10.0837	45.0658	-24.6333	-5.13685	10.4611	-3.73948	1.26117	0.45017	-1.2736
10E_M_394	0.00666286	0.76445	0.0277982	0.655293	1378936	10E_190625	46155	26034	TRUE	CA-3	HPF	CA1-3	Exc	CA3	CA3 Cadm2	-33.9417	-7.5998	22.7592	21.1335	44.3908	-11.8903	-3.46343	12.7662	8.93827	-4.24186	23.2074	2.08672
10E_M_395	0.00519928	0.7311	0.0189705	0.662715	1284291	10E_190625	45399	26033	TRUE	CA-3	HPF	CA1-3	Exc	CA1	CA1 Chrm3	-28.3652	-16.6831	23.6557	-6.31602	20.5327	-48.0156	-0.387177	6.90354	2.15341	-1.28819	6.04963	-3.1328
10E_M_396	0.0055713	0.732784	0.0199859	0.648738	1140485	10E_190625	44219	26008	TRUE	CA-3	HPF	CA1-3	Exc	CA1	CA1 Chrm3	-28.0418	-16.4959	23.2907	-7.14604	26.2451	-52.6092	-0.299566	7.01614	2.56107	-1.03045	7.68439	-6.96735
10E_M_397	0.00574803	0.746053	0.0211168	0.659788	1220999	10E_190625	44842	26028	TRUE	CA-3	HPF	CA1-3	Exc	CA1	CA1 Chrm3	-30.1138	-16.1941	22.8815	-0.26423	29.0866	-41.0247	-2.13634	6.10781	0.797272	0.908442	17.1775	4.37368
10E_M_399	0.00504243	0.778948	0.0162702	0.655488	1745554	10E_190625	48288	26046	TRUE	CA-3	HPF	CA1-3	Inh	OLF	OLF Xkr6	-2.1493	2.1603	-18.7029	28.5208	-34.493	19.7789	16.0073	15.3889	-5.96451	24.6033	-14.3271	34.7241
10E_M_400	0.00474681	0.745501	0.0131057	0.652875	1241874	10E_190625	44709	25981	TRUE	CA-3	HPF	CA1-3	NonN	ODC	ODC odc-large	-24.5404	12.6528	29.7461	-28.5841	15.2457	13.1478	-4.86142	2.44207	-0.515686	5.97146	-10.9994	4.68356
10E_M_401	0.00399298	0.683342	0.0060068	0.627432	1372198	10E_190625	41542	23478	TRUE	CA-3	HPF	CA1-3	NonN	EC	EC Abhd2	-26.9814	4.88646	-44.7513	15.3789	-38.4753	12.7194	9.53171	6.86131	7.12246	9.40823	-0.746197	1.09026
10E_M_402	0.0047066	0.744265	0.0125653	0.655085	1711130	10E_190625	46940	25416	TRUE	CA-3	HPF	CA1-3	NonN	ODC	ODC odc-small	-24.5659	13.745	32.7089	-28.2331	26.9332	11.9391	-4.6457	4.28049	2.30268	0.554006	13.5967	-9.13107
10E_M_403	0.00445259	0.755718	0.0123242	0.657481	1907126	10E_190625	48864	26126	TRUE	CA-3	HPF	CA1-3	NonN	ODC	ODC odc-small	-24.3567	13.6406	32.7952	-27.9456	29.3715	2.34954	-6.32573	4.71021	1.90882	0.378812	13.7204	-8.59106
10E_M_404	0.00441637	0.746183	0.0114034	0.640681	1606044	10E_190625	47716	26085	TRUE	CA-3	HPF	CA1-3	NonN	ODC	ODC odc-large	-23.6236	12.4802	28.9794	-26.0591	15.2405	-2.94387	-7.11052	1.70386	-1.97373	2.69592	3.27691	11.9958
10E_M_405	0.00381444	0.72551	0.0057659	0.659255	1734655	10E_190625	48181	26081	TRUE	CA-3	HPF	CA1-3	NonN	OPC	OPC opc-large	-23.4441	6.36533	-36.3536	16.3852	-19.827	7.08191	-7.42895	-6.86593	-0.671228	0.115779	-1.38912	-6.40024
10E_M_406	0.00390111	0.725701	0.00614743	0.659953	1787075	10E_190625	48499	26095	TRUE	CA-3	HPF	CA1-3	NonN	OPC	OPC opc-large	-24.0713	6.73408	-35.9398	15.2749	-19.6286	9.32415	-6.90654	-7.03051	-0.326963	1.70628	-2.69475	-2.84519
10E_M_407	0.00659459	0.754407	0.0272269	0.666878	1224080	10E_190625	44727	25955	TRUE	CA-3	HPF	CA1-3	Exc	CA3	CA3 Cadm2	-32.9862	-8.06974	22.6817	19.0863	43.3251	-14.951	-3.80004	11.9904	10.0182	-1.75222	27.515	10.5499
10E_M_408	0.00551341	0.739848	0.0201331	0.632063	640208	10E_190625	26982	17712	TRUE	CA-3	HPF	CA1-3	Exc	CA1	CA1 Outlier	-30.3328	-13.6904	24.6001	3.25263	29.86	-32.7831	-3.78472	5.46353	6.97929	0.181287	-1.73996	34.8524
10E_M_409	0.00661206	0.761497	0.0288099	0.669989	1688374	10E_190625	47709	26071	TRUE	CA-3	HPF	CA1-3	Exc	CA3	CA3 Cadm2	-32.9666	-8.02454	22.5723	19.2811	42.8594	-15.0563	-3.92549	11.9205	9.26313	-1.3108	25.4291	12.7202
10E_M_41	0.0063081	0.772282	0.0252208	0.592836	868966	10E_190625	28697	18804	TRUE	CA-3	HPF	CA1-3	Exc	DG-po	DG-po Bcl11a	-33.8647	-11.5195	18.3472	10.5822	51.4779	-23.1086	-3.23595	11.2039	-6.41742	17.1839	-1.03877	-6.00102
10E_M_410	0.00532181	0.741459	0.0179492	0.666471	1698314	10E_190625	47797	25996	TRUE	CA-3	HPF	CA1-3	Exc	CA1	CA1 Ak5	-30.1	-15.9335	23.1877	0.278298	30.3188	-40.0292	-2.26964	6.63174	3.74872	3.26626	3.03255	23.0646
10E_M_415	0.00544696	0.727464	0.0200274	0.652714	1403255	10E_190625	46039	25873	TRUE	CA-3	HPF	CA1-3	Exc	CA1	CA1 Chrm3	-27.9798	-16.2018	23.2119	-8.37379	27.3032	-49.5874	-0.609896	7.27449	2.8858	-1.14633	6.66318	-4.85574
10E_M_416	0.00539909	0.728049	0.0192166	0.655905	1617418	10E_190625	47497	26038	TRUE	CA-3	HPF	CA1-3	Exc	CA1	CA1 Chrm3	-28.061	-16.6497	24.4807	-8.36507	20.096	-47.2634	-0.459445	6.5664	1.82303	-2.61825	-2.86819	-8.62897
10E_M_417	0.00554419	0.715784	0.0191803	0.653102	1691872	10E_190625	47935	26073	TRUE	CA-3	HPF	CA1-3	Exc	CA1	CA1 Chrm3	-27.6338	-16.4858	25.6613	-9.88081	15.9097	-46.0391	-0.697783	6.43539	1.39331	-2.39863	1.70657	-13.3263
10E_M_418	0.00534829	0.733362	0.0190806	0.647536	1965943	10E_190625	48990	26122	TRUE	CA-3	HPF	CA1-3	Exc	CA1	CA1 Chrm3	-28.3135	-15.8463	23.1359	-8.3945	27.8918	-48.7173	-1.00343	7.34842	3.27588	-0.413823	7.13311	0.58072
10E_M_42	0.00713586	0.79596	0.0332673	0.651501	1849911	10E_190625	48600	26031	TRUE	CA-3	HPF	CA1-3	Inh	MGE-Sst	MGE-Sst Unc5b	5.55775	10.2448	9.09029	30.2703	-2.55317	-11.6701	-1.94053	5.0199	-3.96321	-21.832	-25.0543	-31.5665
10E_M_423	0.00536793	0.731753	0.0186772	0.665574	1487834	10E_190625	46836	26062	TRUE	CA-3	HPF	CA1-3	Exc	CA1	CA1 Chrm3	-28.5095	-15.9457	21.7365	-6.61283	27.7784	-51.3795	-0.97573	7.08654	2.51987	-0.257191	9.63534	-6.93268
10E_M_424	0.00587262	0.772709	0.0225657	0.668197	1792188	10E_190625	47925	26068	TRUE	CA-3	HPF	CA1-3	Exc	CA3-St18	CA3-St18 Nuak1	-31.5472	-11.6156	22.237	8.44492	42.4883	-26.029	-5.28701	9.55622	0.895189	2.62137	6.74046	3.49304
10E_M_425	0.00657771	0.756665	0.0273247	0.664502	1538604	10E_190625	45678	25406	TRUE	CA-3	HPF	CA1-3	Exc	CA3	CA3 Cadm2	-33.9569	-7.74842	22.6862	21.3905	45.0018	-12.3148	-3.23663	12.7917	9.17298	-4.98945	23.5396	-1.15407
10E_M_426	0.00519373	0.729766	0.0171884	0.663276	1830508	10E_190625	48538	26013	TRUE	CA-3	HPF	CA1-3	Exc	CA1	CA1 Ak5	-30.0642	-15.632	23.4928	0.346952	30.3409	-39.6387	-2.47711	6.96178	4.0175	3.57716	3.08852	22.9093
10E_M_43	0.00678296	0.768906	0.0288584	0.646154	1913430	10E_190625	48637	26047	TRUE	CA-3	HPF	CA1-3	Exc	CA1	CA1 Kif26a	-32.5675	-15.4724	15.597	-2.74071	42.1491	-40.1914	-5.76814	6.5582	2.09465	6.85346	38.7269	16.5278
10E_M_430	0.00569162	0.761844	0.0212111	0.668128	1481335	10E_190625	46289	26068	TRUE	CA-3	HPF	CA1-3	Exc	CA3-St18	CA3-St18 Nuak1	-31.3946	-10.7999	22.6091	9.36333	43.8792	-26.565	-5.65044	10.0497	-1.4007	4.40527	-6.13621	-4.24194
10E_M_431	0.0060752	0.756491	0.0237213	0.664138	1585419	10E_190625	47157	26072	TRUE	CA-3	HPF	CA1-3	Exc	CA1	CA1 Ak5	-30.4241	-15.0502	20.5465	1.20086	37.1883	-35.194	-3.13708	7.23467	6.29685	2.7609	10.118	25.4441
10E_M_432	0.0066037	0.798799	0.0292778	0.670098	1859641	10E_190625	48774	26094	TRUE	CA-3	HPF	CA1-3	Inh	Unc5c	Unc5c Unc5c	-4.4041	17.2584	-6.77513	44.8826	34.6509	-42.2656	2.1331	-7.3067	3.43348	-4.3295	-4.11945	-0.0907846
10E_M_433	0.00651096	0.753611	0.0274813	0.665315	2099523	10E_190625	49526	26088	TRUE	CA-3	HPF	CA1-3	Exc	IG-CA2	IG-CA2 Peak1	-34.4167	-7.74599	21.2809	16.5228	48.2717	-16.253	-1.8956	11.7868	4.81315	4.52624	-23.7198	-10.8779
10E_M_434	0.0060507	0.7692	0.0232847	0.659544	1422493	10E_190625	42007	23753	TRUE	CA-3	HPF	CA1-3	Exc	CA3-St18	CA3-St18 Nuak1	-31.5872	-11.3373	22.3001	8.64071	42.667	-26.1747	-5.32783	9.68978	-0.542735	4.03244	-5.86133	-5.29757
10E_M_439	0.00756312	0.796029	0.0375577	0.669135	1252723	10E_190625	45183	26000	TRUE	CA-3	HPF	CA1-3	Inh	MGE-Sst	MGE-Sst Ptpre	6.99607	11.3844	8.58119	27.5286	-1.23568	-15.2633	-3.46793	5.27049	-2.22867	-20.7553	36.9597	0.806235
10E_M_440	0.00654752	0.764141	0.0279648	0.663646	1517122	10E_190625	46880	26054	TRUE	CA-3	HPF	CA1-3	Exc	CA3	CA3 Cadm2	-33.8813	-7.56254	22.8231	20.9019	45.7402	-13.6502	-2.83592	12.4784	10.5715	-5.24561	28.1819	-0.641517
10E_M_441	0.00580359	0.738336	0.0210996	0.665668	1445115	10E_190625	46312	25961	TRUE	CA-3	HPF	CA1-3	Exc	CA1	CA1 Ptprg	-29.7731	-16.3902	22.5368	-1.71939	27.4823	-40.4585	-1.65504	5.56458	-1.5667	-0.111583	20.8766	-15.5246
10E_M_447	0.00656745	0.750989	0.027351	0.663607	1219419	10E_190625	44951	25934	TRUE	CA-3	HPF	CA1-3	Exc	Gfra1	Gfra1 Gfra1	-32.9164	-15.9755	15.4406	-2.95349	44.5089	-40.7135	-6.50705	6.18496	-2.17797	2.09189	-1.10895	-2.61914
10E_M_448	0.00555633	0.74237	0.0197834	0.654385	1243680	10E_190625	45135	26013	TRUE	CA-3	HPF	CA1-3	Exc	CA1	CA1 Chrm3	-28.4907	-15.9795	21.6111	-6.5673	26.4272	-51.0646	-1.06471	7.50532	3.90507	-0.117756	5.47326	5.03649
10E_M_449	0.00543947	0.743423	0.0184064	0.656465	1154868	10E_190625	44424	25894	TRUE	CA-3	HPF	CA1-3	Exc	CA1	CA1 Ak5	-30.3941	-15.0556	21.5988	1.74215	35.2993	-33.9072	-2.96523	7.34075	4.56774	3.71822	14.9029	21.7316
10E_M_452	0.00545614	0.722783	0.0201441	0.656272	1179004	10E_190625	44624	26003	TRUE	CA-3	HPF	CA1-3	Exc	CA1	CA1 Chrm3	-28.1185	-17.0527	25.6233	-7.04813	19.6467	-47.271	-0.325299	6.71395	2.70309	-2.71139	-4.07982	-6.7209
10E_M_454	0.00601863	0.766337	0.0242032	0.654081	1262332	10E_190625	45064	25893	TRUE	CA-3	HPF	CA1-3	Exc	CA1	CA1 Ak5	-31.2621	-13.5882	20.3661	3.88047	36.1669	-32.0769	-4.00548	8.28282	5.05326	5.32932	19.8999	22.577
10E_M_455	0.0063045	0.799391	0.0269304	0.655628	1422848	10E_190625	46346	26057	TRUE	CA-3	HPF	CA1-3	Exc	CA3-St18	CA3-St18 Nuak1	-31.715	-12.5366	20.2644	5.42409	40.7177	-29.3623	-4.76846	8.76946	0.184138	2.26834	-6.45688	-8.98036
10E_M_456	0.00633777	0.786587	0.0268414	0.649872	1604981	10E_190625	47528	26054	TRUE	CA-3	HPF	CA1-3	Exc	CA3-St18	CA3-St18 Nuak1	-31.6104	-11.4697	22.2774	8.51383	42.5229	-25.9531	-5.25099	9.55569	-0.038003	2.77915	-6.66379	-6.49041
10E_M_457	0.00616757	0.736563	0.0247912	0.641211	1370219	10E_190625	45807	25840	TRUE	CA-3	HPF	CA1-3	Exc	CA3	CA3 Cadm2	-34.0572	-9.22275	20.0291	24.5663	43.6484	-4.46952	-4.39383	14.7142	2.98138	-2.17465	2.90779	11.8984
10E_M_458	0.00516404	0.750757	0.0188039	0.653095	1521258	10E_190625	47183	26045	TRUE	CA-3	HPF	CA1-3	Exc	CA1	CA1 Chrm3	-30.4004	-15.6001	22.5403	0.78049	31.1772	-39.8676	-2.98072	6.64155	2.68172	2.78093	-19.073	24.9665
10E_M_459	0.00634015	0.758462	0.0275677	0.635564	1072806	10E_190625	43483	25986	TRUE	CA-3	HPF	CA1-3	Exc	CA3	CA3 Cadm2	-33.2806	-8.14009	22.62	18.2353	45.7379	-16.1472	-2.9019	11.7291	11.9607	-2.40498	33.3321	9.86638
10E_M_460	0.00614702	0.774638	0.0234654	0.648162	1311940	10E_190625	45697	26044	TRUE	CA-3	HPF	CA1-3	Exc	CA3-St18	CA3-St18 Nuak1	-31.8108	-11.4228	21.9695	8.36293	42.4543	-24.929	-5.01295	9.67453	0.34818	0.483984	-2.16075	-8.90675
10E_M_461	0.00580495	0.73232	0.0216372	0.658561	1346344	10E_190625	45812	25998	TRUE	CA-3	HPF	CA1-3	Exc	CA1	CA1 Chrm3	-29.0389	-16.7544	25.0907	-2.54329	26.6756	-45.0917	-0.991303	6.46306	7.09565	-7.4888	-22.1014	16.7903
10E_M_462	0.00497563	0.711117	0.0153847	0.678301	1850421	10E_190625	48037	26017	TRUE	CA-3	HPF	CA1-3	Exc	CA1	CA1 Chrm3	-30.0626	-16.5717	23.4532	-0.344939	27.5337	-39.0675	-1.97047	5.33252	-2.90221	-2.96846	7.46481	-32.7265
10E_M_463	0.00567169	0.728562	0.0194902	0.641231	1310835	10E_190625	45539	26021	TRUE	CA-3	HPF	CA1-3	Exc	CA1	CA1 Chrm3	-29.1589	-16.9705	25.8966	-2.15152	24.504	-41.4239	-0.959884	5.62214	-0.280771	-2.30446	-0.257574	-11.2445
10E_M_464	0.00556473	0.733555	0.0194246	0.656912	1532841	10E_190625	47147	26047	TRUE	CA-3	HPF	CA1-3	Exc	CA1	CA1 Ptprg	-30.0585	-16.4561	22.832	-0.926545	27.7529	-39.9342	-1.91407	5.42878	-1.78112	0.215619	21.3512	-16.2616
10E_M_465	0.00619768	0.778962	0.0238391	0.647406	1501747	10E_190625	46915	26055	TRUE	CA-3	HPF	CA1-3	Exc	CA3-St18	CA3-St18 Tead1	-31.8109	-10.7745	21.7927	9.40952	44.0018	-23.3367	-4.90207	10.3683	-6.13808	-1.34407	7.34986	-3.38343
10E_M_466	0.00578562	0.767346	0.0219885	0.658393	1425378	10E_190625	46294	25958	TRUE	CA-3	HPF	CA1-3	Exc	CA3-St18	CA3-St18 Tead1	-31.5354	-10.7905	22.2448	9.66751	44.2141	-24.5447	-5.22291	10.338	-3.54036	2.85067	-1.89134	-0.229075
10E_M_467	0.00532431	0.741658	0.0185968	0.626713	1127170	10E_190625	43782	25930	TRUE	CA-3	HPF	CA1-3	Exc	CA1	CA1 Chrm3	-30.3857	-15.5351	22.7438	0.857878	30.8916	-39.9376	-2.82139	6.60052	3.02572	2.91182	-20.5995	24.823
10E_M_469	0.00810602	0.814625	0.0386539	0.65454	1264149	10E_190625	45159	26015	TRUE	CA-3	HPF	CA1-3	Inh	MGE-Sst	MGE-Sst Ptpre	6.71973	10.0167	1.067	21.9337	-5.0788	-16.1591	-2.48112	6.61268	-2.58671	-18.3015	30.626	4.56689
10E_M_471	0.00666	0.75569	0.0284542	0.673433	2079015	10E_190625	49415	26128	TRUE	CA-3	HPF	CA1-3	Exc	CA3	CA3 Cadm2	-34.1864	-7.39886	22.6454	20.7085	47.78	-14.0462	-2.32144	12.4737	10.328	-5.39964	27.5592	0.29443
10E_M_473	0.00554101	0.724854	0.0189848	0.67206	2313901	10E_190625	50132	26109	TRUE	CA-3	HPF	CA1-3	Exc	CA1	CA1 Chrm3	-29.6552	-16.9661	24.6861	-1.95258	24.203	-40.0375	-1.38859	5.12839	-2.23663	-2.5231	9.60931	-31.2479
10E_M_478	0.00584405	0.748139	0.0222971	0.657402	1319077	10E_190625	45451	25946	TRUE	CA-3	HPF	CA1-3	Exc	CA1	CA1 Chrm3	-28.6175	-15.7652	21.0831	-5.05059	28.7049	-49.114	-1.41189	7.33018	4.26639	0.302952	7.02005	8.40374
10E_M_479	0.00586586	0.735804	0.021155	0.661157	1784939	10E_190625	48456	26100	TRUE	CA-3	HPF	CA1-3	Exc	CA1	CA1 Chrm3	-28.6588	-16.6838	24.7686	-7.42465	26.8725	-45.4262	-0.833826	6.57017	7.11383	-7.25909	-21.495	15.6757
10E_M_480	0.00532213	0.757969	0.0183997	0.654862	1681424	10E_190625	47516	25824	TRUE	CA-3	HPF	CA1-3	Exc	CA1	CA1 Chrm3	-30.4693	-15.4914	22.4817	0.954448	31.1988	-39.7515	-3.04702	6.77672	2.69803	3.15784	-19.2544	25.5653
10E_M_481	0.00524446	0.722787	0.0176003	0.647863	1744475	10E_190625	48252	26091	TRUE	CA-3	HPF	CA1-3	Exc	CA1	CA1 Chrm3	-29.0768	-17.7103	26.8003	-2.34687	21.6627	-41.6443	0.0438513	5.04597	-2.31956	-4.52945	3.80625	-29.7862
10E_M_482	0.00545094	0.737763	0.0198374	0.662416	1484860	10E_190625	46779	25978	TRUE	CA-3	HPF	CA1-3	Exc	CA1	CA1 Chrm3	-29.938	-16.7314	23.8975	-1.04141	28.0403	-40.5505	-1.87498	5.46052	-1.9276	-2.51393	9.92927	-32.4565
10E_M_483	0.00653693	0.746347	0.0256742	0.64109	1360057	10E_190625	46003	26055	TRUE	CA-3	HPF	CA1-3	Exc	IG-CA2	IG-CA2 Peak1	-35.1917	-7.51305	20.712	16.3781	50.6381	-16.0548	-1.14195	11.9984	2.90791	2.70124	-16.2447	-9.04466
10E_M_484	0.00558629	0.723183	0.0200536	0.665334	1510956	10E_190625	47049	26061	TRUE	CA-3	HPF	CA1-3	Exc	CA1	CA1 Chrm3	-28.3063	-17.904	27.694	-4.64747	24.7509	-45.8187	-0.151225	6.01164	5.59234	-9.67387	-29.3375	14.9276
10E_M_485	0.00583933	0.771218	0.0215514	0.662575	1584929	10E_190625	47444	26097	TRUE	CA-3	HPF	CA1-3	Exc	CA3	CA3 Efnb2	-32.5058	-10.4482	20.8238	8.68445	42.7129	-19.9567	-4.1187	10.6548	8.97792	1.61322	27.0212	22.7034
10E_M_486	0.00540041	0.729844	0.0196386	0.656725	1244168	10E_190625	45015	25998	TRUE	CA-3	HPF	CA1-3	Exc	CA1	CA1 Chrm3	-29.468	-17.1674	24.9603	-1.23512	27.0237	-43.9012	-1.4167	6.13866	7.40321	-8.83957	-25.6404	19.6436
10E_M_487	0.0054953	0.743594	0.0200122	0.658878	1545559	10E_190625	47234	26056	TRUE	CA-3	HPF	CA1-3	Exc	CA1	CA1 Chrm3	-30.1259	-16.2138	23.1262	0.0789824	30.258	-40.5174	-2.27132	6.36469	3.31187	2.27088	-22.6137	23.3369
10E_M_488	0.00814632	0.821918	0.0409615	0.653685	1479814	10E_190625	46235	25715	TRUE	CA-3	HPF	CA1-3	Inh	CGE-Vip	CGE-Vip Ptprm	-1.69314	16.2891	-10.9403	41.2656	7.21388	-7.02769	5.53377	1.10704	-10.0606	5.29027	-30.2633	12.4893
10E_M_489	0.00519753	0.799683	0.0180926	0.598549	762366	10E_190625	31192	20430	TRUE	CA-3	HPF	CA1-3	Exc	CA1	CA1 Ak5	-32.5593	-12.3954	19.771	6.41629	39.4135	-29.5941	-4.11404	9.43487	5.67287	7.80946	23.3726	34.7272
10E_M_49	0.00541345	0.746048	0.0198249	0.66876	1854252	10E_190625	48498	26090	TRUE	CA-3	HPF	CA1-3	Exc	CA1	CA1 Chrm3	-30.4026	-15.9832	22.3847	-0.0316	29.9428	-40.1111	-2.67088	6.15032	0.255947	1.22115	18.4588	4.78733
10E_M_490	0.00811866	0.829794	0.0415122	0.663621	1468671	10E_190625	46748	26069	TRUE	CA-3	HPF	CA1-3	Inh	MGE-Sst	MGE-Sst Rxra	7.83977	9.00814	4.66282	14.4825	-17.8048	-37.8591	-4.20376	8.59035	-0.652949	-16.7433	20.2866	0.822602
10E_M_491	0.00555387	0.733512	0.0205846	0.641358	1225898	10E_190625	44872	25999	TRUE	CA-3	HPF	CA1-3	Exc	CA1	CA1 Chrm3	-28.2253	-17.2635	26.6802	-5.89064	20.9219	-51.0263	0.210795	6.79835	6.30174	-6.64298	-21.729	10.104
10E_M_492	0.00907083	0.822076	0.0468241	0.657526	1289044	10E_190625	45329	26057	TRUE	CA-3	HPF	CA1-3	Inh	MGE-Sst	MGE-Sst Ptpre	6.69948	10.3636	1.34868	22.2628	-4.59319	-15.8299	-2.60444	6.3098	-1.95611	-18.7959	31.2632	2.12532
10E_M_494	0.00377571	0.716892	0.00609364	0.657628	1526232	10E_190625	47242	26058	TRUE	CA-3	HPF	CA1-3	NonN	MGC	MGC mgc-all	-26.7845	4.58152	-43.7204	14.6337	-10.2262	46.1672	15.7144	1.12376	6.22358	1.92793	4.42559	-1.28415
10E_M_495	0.00426739	0.74218	0.0114025	0.658248	1431662	10E_190625	46020	26011	TRUE	CA-3	HPF	CA1-3	NonN	ODC	ODC odc-large	-23.7295	13.1948	31.0295	-25.927	19.164	-3.07079	-7.21525	2.46818	-0.579697	0.511056	12.1782	6.07846
10E_M_496	0.00426191	0.73199	0.0114298	0.655607	1701861	10E_190625	48063	25990	TRUE	CA-3	HPF	CA1-3	NonN	ODC	ODC odc-large	-25.1639	12.608	29.6256	-30.2351	17.0346	17.8846	-3.27195	2.77931	0.658921	7.27061	-18.1302	1.96709
10E_M_497	0.00448176	0.750354	0.0118155	0.65091	1594503	10E_190625	47434	26069	TRUE	CA-3	HPF	CA1-3	NonN	ODC	ODC odc-small	-23.4772	13.4449	31.644	-25.3332	22.9047	-7.98766	-8.54152	3.1454	1.32285	-1.94131	26.1472	-8.58377
10E_M_498	0.00352174	0.723579	0.00577582	0.655881	1577339	10E_190625	47285	26037	TRUE	CA-3	HPF	CA1-3	NonN	MGC	MGC mgc-all	-27.294	4.89343	-44.8648	14.6707	-6.85862	44.4915	15.422	2.34621	5.06815	-0.00776969	0.0327697	0.193421
10E_M_499	0.0043989	0.752563	0.0119556	0.643076	1285324	10E_190625	45253	26003	TRUE	CA-3	HPF	CA1-3	NonN	ODC	ODC odc-large	-25.0213	12.6489	29.7933	-30.0254	12.9278	14.5879	-4.48375	2.17172	-0.062617	6.52804	-16.3717	5.1532
10E_M_50	0.00649946	0.756083	0.0273362	0.66702	2012869	10E_190625	49184	26077	TRUE	CA-3	HPF	CA1-3	Exc	IG-CA2	IG-CA2 Peak1	-34.2991	-7.74035	21.5222	16.7451	47.8699	-16.2413	-2.08357	11.7944	4.87491	5.762	-24.2685	-12.6593
10E_M_500	0.00459229	0.760694	0.0132509	0.657145	1449347	10E_190625	46424	26055	TRUE	CA-3	HPF	CA1-3	NonN	ODC	ODC odc-large	-25.2018	14.5911	35.2235	-30.025	31.4159	13.518	-4.26928	5.4223	3.81014	2.8393	1.1247	-18.8834
10E_M_501	0.00438484	0.7558	0.011944	0.663272	1605425	10E_190625	47488	26092	TRUE	CA-3	HPF	CA1-3	NonN	ODC	ODC odc-large	-24.6311	14.4338	34.897	-28.3605	27.4333	9.46699	-5.11731	4.60176	1.33933	2.87839	4.24234	1.58191
10E_M_502	0.00537603	0.722341	0.018837	0.675004	1541052	10E_190625	46947	26060	TRUE	CA-3	HPF	CA1-3	Exc	CA1	CA1 Chrm3	-29.0368	-16.4865	23.2825	-3.42309	21.902	-39.7663	-1.12503	5.55707	-0.252934	-0.588427	13.895	-17.8086
10E_M_504	0.00578333	0.736532	0.0213086	0.677228	1043473	10E_190625	35321	21191	TRUE	CA-3	HPF	CA1-3	Exc	CA1	CA1 Outlier	-29.6634	-15.0219	24.8339	2.50549	29.1163	-34.3258	-2.53365	5.53407	7.70795	-7.35657	-8.81838	33.2836
10E_M_510	0.0054815	0.75122	0.0208981	0.661654	1416536	10E_190625	46346	26046	TRUE	CA-3	HPF	CA1-3	Exc	CA3-St18	CA3-St18 Tead1	-31.3675	-10.7669	22.4721	9.86843	44.2915	-25.9189	-5.65483	10.2578	-2.74216	4.0968	-3.14612	0.941065
10E_M_511	0.00593534	0.777862	0.0248496	0.66419	1651733	10E_190625	47771	26089	FALSE
10E_M_512	0.0060257	0.739433	0.0240447	0.661049	1717661	10E_190625	48025	25995	TRUE	CA-3	HPF	CA1-3	Exc	CA3	CA3 Cadm2	-33.6855	-8.96834	19.4621	23.2794	43.3084	-4.9454	-4.54931	14.4044	2.83001	-1.61383	2.68645	13.4622
10E_M_513	0.00558929	0.744929	0.0193844	0.65185	1741813	10E_190625	48214	25998	TRUE	CA-3	HPF	CA1-3	Exc	CA1	CA1 Chrm3	-28.3594	-15.8204	22.8454	-8.00567	28.129	-48.5654	-1.17966	7.34351	3.02478	0.0624428	8.35149	0.602032
10E_M_518	0.00541295	0.744527	0.0194853	0.678316	1890507	10E_190625	48657	26034	TRUE	CA-3	HPF	CA1-3	Exc	CA1	CA1 Chrm3	-28.4482	-15.7393	21.236	-6.61982	27.8618	-50.8524	-1.27315	7.51792	3.95832	0.0118496	6.63334	5.15441
10E_M_519	0.0053274	0.729365	0.0190011	0.674627	2570304	10E_190625	50794	26146	TRUE	CA-3	HPF	CA1-3	Exc	CA1	CA1 Chrm3	-27.6304	-16.5679	26.1126	-9.85902	15.8483	-45.8506	-0.629992	6.20699	1.40456	-2.02399	2.68521	-12.7285
10E_M_520	0.00661315	0.781815	0.0278614	0.59998	692832	10E_190625	22001	15169	TRUE	CA-3	HPF	CA1-3	Exc	DG-po	DG-po Bcl11a	-33.7919	-11.7007	18.2688	10.5047	52.5382	-22.9275	-1.79633	12.3832	-4.95488	16.1467	-2.01215	-6.05035
10E_M_521	0.00629809	0.763244	0.0258344	0.667411	2527424	10E_190625	50701	26187	TRUE	CA-3	HPF	CA1-3	Exc	CA3	CA3 Cadm2	-33.0303	-8.01393	22.659	18.943	44.9678	-16.4147	-3.18273	11.447	12.1247	-1.80466	33.391	11.7264
10E_M_526	0.00536532	0.723619	0.0195926	0.661768	1635346	10E_190625	47731	26039	TRUE	CA-3	HPF	CA1-3	Exc	CA1	CA1 Chrm3	-28.1391	-16.4132	23.0527	-4.22691	16.251	-44.6981	-0.99148	5.72795	0.144021	-1.20912	14.0867	-14.8333
10E_M_527	0.00678359	0.787808	0.0276286	0.622226	682670	10E_190625	23518	16411	TRUE	CA-3	HPF	CA1-3	Exc	DG-po	DG-po Bcl11a	-33.809	-11.6597	18.2968	10.5051	51.7832	-23.0781	-2.86078	11.4647	-5.64755	16.5479	-1.54393	-5.87908
10E_M_528	0.00829615	0.812552	0.0423064	0.661431	1599935	10E_190625	47359	26059	TRUE	CA-3	HPF	CA1-3	Inh	MGE-Pvalb	MGE-Pvalb Gfra2	7.64885	11.6493	8.42035	26.2551	-1.39758	-38.5757	-7.25409	5.17255	0.520525	-14.8378	-12.0671	15.3509
10E_M_529	0.00651254	0.749939	0.0276904	0.655056	2091254	10E_190625	49558	26124	TRUE	CA-3	HPF	CA1-3	Exc	CA3	CA3 Cadm2	-33.8506	-8.23656	21.0219	22.2254	43.5736	-9.83311	-3.77826	13.3398	6.57122	-3.82995	14.7124	3.4753
10E_M_532	0.00550243	0.772509	0.0213608	0.674381	1691733	10E_190625	47791	25989	TRUE	CA-3	HPF	CA1-3	Exc	CA3-St18	CA3-St18 Tead1	-31.5895	-11.1345	22.2175	9.06245	43.2337	-25.2371	-5.23006	9.97636	-2.38725	2.67972	-4.01059	-2.2964
10E_M_534	0.00541792	0.717635	0.0202132	0.65791	1047830	10E_190625	43518	25965	TRUE	CA-3	HPF	CA1-3	Exc	CA1	CA1 Chrm3	-28.7042	-17.4752	27.2576	-3.11971	25.0888	-45.2712	-0.284703	5.8698	5.76433	-9.62356	-28.4288	16.4171
10E_M_535	0.00537647	0.746878	0.0175268	0.660906	1223869	10E_190625	44956	26002	TRUE	CA-3	HPF	CA1-3	Exc	CA3-St18	CA3-St18 Epha5	-31.4943	-10.0458	22.4086	11.0094	46.9796	-26.0861	-5.69181	11.2085	-7.86375	4.27255	-4.24485	10.866
10E_M_536	0.00624321	0.797465	0.026859	0.655074	1278754	10E_190625	44901	25727	TRUE	CA-3	HPF	CA1-3	Exc	NP-L6	NP-L6 Cntnap4	13.8966	-23.5391	37.8663	25.7789	-37.7219	4.3702	-17.4823	1.26997	1.0259	-8.5242	39.3167	-3.67567
10E_M_537	0.00604578	0.774208	0.0242477	0.65225	1449042	10E_190625	46506	25938	TRUE	CA-3	HPF	CA1-3	Exc	CA3-St18	CA3-St18 Nuak1	-31.8136	-11.214	21.8653	8.66254	42.8366	-24.575	-5.0183	9.87123	-0.0462314	0.100411	8.7192	0.461654
10E_M_539	0.00665169	0.748222	0.0284628	0.650319	1053273	10E_190625	43406	26000	TRUE	CA-3	HPF	CA1-3	Exc	CA3	CA3 Cadm2	-33.2769	-7.84559	22.69	19.2479	43.8562	-14.7935	-3.62353	12.0521	10.1128	-2.29876	27.3557	8.8548
10E_M_541	0.00563872	0.740251	0.0207659	0.66302	997900	10E_190625	42837	25953	TRUE	CA-3	HPF	CA1-3	Exc	CA1	CA1 Chrm3	-29.6308	-16.2822	23.3712	-0.677211	28.4408	-42.3844	-1.75177	6.21869	1.16222	-0.313881	15.4292	4.34657
10E_M_542	0.00649323	0.758104	0.0261942	0.665099	1158907	10E_190625	44525	25999	TRUE	CA-3	HPF	CA1-3	Exc	CA3	CA3 Cadm2	-32.962	-8.65452	22.9787	18.2313	42.1181	-16.1052	-4.1458	11.6642	8.47687	-0.420044	24.4416	16.3751
10E_M_543	0.00633473	0.751969	0.0221752	0.668968	1229788	10E_190625	44961	25900	TRUE	CA-3	HPF	CA1-3	Exc	CA1	CA1 Ptprg	-29.9907	-15.5031	20.3903	-1.82819	33.4743	-42.8879	-2.76014	6.7135	1.36542	3.02108	23.3347	-4.18691
10E_M_544	0.00541757	0.722198	0.0189684	0.661955	1283490	10E_190625	45433	25804	TRUE	CA-3	HPF	CA1-3	Exc	CA1	CA1 Chrm3	-28.6909	-17.0189	26.7463	-2.81138	21.0473	-41.554	-0.367118	5.5703	0.634125	-1.18263	10.7789	-17.1263
10E_M_549	0.0064841	0.745995	0.0268415	0.667248	1333956	10E_190625	45728	25976	TRUE	CA-3	HPF	CA1-3	Exc	CA3	CA3 Cadm2	-33.5384	-8.46361	20.2457	22.3595	43.1456	-7.92209	-4.21716	13.6956	5.11302	-3.31501	10.1055	6.13379
10E_M_55	0.00550916	0.729642	0.0202869	0.646669	1304896	10E_190625	45446	25930	TRUE	CA-3	HPF	CA1-3	Exc	CA1	CA1 Chrm3	-29.5332	-16.183	22.9693	-1.46646	28.6954	-41.9644	-1.7232	6.14442	0.572669	-0.182724	17.3997	-11.966
10E_M_550	0.00667728	0.754984	0.026917	0.674372	1501407	10E_190625	46670	26064	TRUE	CA-3	HPF	CA1-3	Exc	CA3	CA3 Cadm2	-33.9034	-8.13438	21.7399	21.8018	42.8281	-10.032	-3.99007	13.1627	7.4753	-3.17711	17.3151	6.75385
10E_M_551	0.00641674	0.761307	0.0264	0.668516	1612723	10E_190625	47301	26002	TRUE	CA-3	HPF	CA1-3	Exc	Gfra1	Gfra1 Gfra1	-32.7508	-15.83	15.487	-2.8918	44.3954	-40.4233	-6.40454	6.10795	-4.7858	4.43558	1.40578	-0.312483
10E_M_552	0.00657559	0.750782	0.0266102	0.662895	1508979	10E_190625	46571	25971	TRUE	CA-3	HPF	CA1-3	Exc	CA3	CA3 Cadm2	-34.1182	-8.35812	21.6821	22.5615	43.9996	-8.86005	-3.78436	13.5988	6.26829	-3.65094	13.0527	3.74527
10E_M_553	0.00576051	0.769859	0.0229576	0.669845	1491036	10E_190625	46603	25974	TRUE	CA-3	HPF	CA1-3	Exc	CA1	CA1 Ak5	-30.3854	-14.7616	20.2322	1.31281	36.7938	-35.0895	-3.32701	7.40463	5.55835	3.20449	12.0253	22.7442
10E_M_554	0.0065299	0.74835	0.0272034	0.659403	1202930	10E_190625	44437	26025	TRUE	CA-3	HPF	CA1-3	Exc	Gfra1	Gfra1 Gfra1	-32.8795	-15.9267	15.4292	-2.9687	44.6732	-40.3247	-6.48703	6.06095	-5.39974	3.60166	2.40852	-1.39382
10E_M_556	0.00526319	0.743642	0.018615	0.66851	1249649	10E_190625	44785	26029	TRUE	CA-3	HPF	CA1-3	Exc	CA1	CA1 Chrm3	-28.3367	-16.1413	22.2978	-7.08941	25.1666	-52.003	-0.288977	7.70407	4.47206	-0.971714	2.05132	4.91394
10E_M_557	0.00547898	0.751021	0.0201963	0.609487	610794	10E_190625	22922	16466	TRUE	CA-3	HPF	CA1-3	Exc	CA1	CA1 Outlier	-30.2966	-13.6192	24.6089	3.29122	29.8005	-32.7556	-3.74738	5.38658	7.345	-0.182563	-2.51596	33.1606
10E_M_558	0.00548206	0.717792	0.0181648	0.663177	1816593	10E_190625	48504	26097	TRUE	CA-3	HPF	CA1-3	Exc	CA1	CA1 Chrm3	-28.4644	-17.5051	27.5254	-4.38654	20.8917	-41.2067	0.129425	5.28731	-1.1291	-3.62989	3.9563	-23.6204
10E_M_56	0.00681642	0.78262	0.030068	0.65688	1426729	10E_190625	46132	26049	TRUE	CA-3	HPF	CA1-3	Exc	CA1	CA1 Ak5	-30.9454	-14.025	19.6127	2.83134	38.3325	-34.0505	-3.7787	7.87193	7.07216	4.11421	11.5663	30.0224
10E_M_560	0.00577787	0.743291	0.0199271	0.608765	1009552	10E_190625	32038	20349	TRUE	CA-3	HPF	CA1-3	Exc	CA1	CA1 Outlier	-29.8151	-14.3295	24.8596	2.85083	29.0819	-33.6733	-2.9789	5.20984	6.80804	-0.828818	-2.01004	30.7597
10E_M_561	0.00545405	0.740609	0.0194489	0.684463	5068967	10E_190625	53194	26271	TRUE	CA-3	HPF	CA1-3	Exc	CA3	CA3 Cadm2	-33.0995	-8.27006	23.0463	18.7915	42.279	-14.3305	-4.00336	12.2642	8.0189	-1.91142	21.5174	9.9094
10E_M_563	0.00547555	0.750304	0.0190726	0.666446	1876573	10E_190625	48683	26029	TRUE	CA-3	HPF	CA1-3	Exc	CA1	CA1 Ptprg	-30.3314	-15.7324	21.4031	-0.425097	32.8969	-40.7091	-2.83436	6.50176	0.832107	1.95397	20.2302	0.423133
10E_M_564	0.00557825	0.729375	0.019949	0.659994	1685355	10E_190625	47925	26097	TRUE	CA-3	HPF	CA1-3	Exc	CA1	CA1 Chrm3	-28.3056	-16.6478	25.0249	-6.07355	17.3335	-45.6721	-0.344849	5.9676	0.555844	-3.06292	-0.769606	-15.4751
10E_M_565	0.00633536	0.75378	0.026894	0.659191	1711137	10E_190625	48132	26070	TRUE	CA-3	HPF	CA1-3	Exc	CA3	CA3 Cadm2	-33.1891	-7.9403	22.6177	19.06	44.8158	-15.6112	-3.27475	11.7639	11.734	-2.27037	32.6424	9.63355
10E_M_566	0.0053346	0.719825	0.0185649	0.666402	1605888	10E_190625	46816	25937	TRUE	CA-3	HPF	CA1-3	Exc	CA1	CA1 Chrm3	-28.9548	-16.7831	24.0459	-3.74865	21.8195	-40.228	-0.765842	5.61416	0.0609242	-1.47489	10.8135	-17.8503
10E_M_567	0.00582545	0.779659	0.0223774	0.631169	1331034	10E_190625	43915	26072	TRUE	CA-3	HPF	CA1-3	Exc	CA1	CA1 Ak5	-31.1867	-13.6015	20.8788	3.97624	36.2849	-32.1127	-3.8267	8.48235	4.15515	4.90713	21.2673	22.3522
10E_M_568	0.00554051	0.755608	0.0203109	0.657454	1821495	10E_190625	48510	26076	TRUE	CA-3	HPF	CA1-3	Exc	CA3-St18	CA3-St18 Tead1	-31.591	-10.4238	22.307	10.246	45.4967	-24.6804	-5.28106	10.7881	-4.90842	1.69243	1.56805	1.06571
10E_M_57	0.00737831	0.8005	0.0358847	0.657551	1713161	10E_190625	47842	26000	TRUE	CA-3	HPF	CA1-3	Inh	MGE-Sst	MGE-Sst Ptpre	7.05884	11.5561	8.63131	27.4678	-1.3745	-15.5816	-3.59294	5.32935	-2.34761	-20.1496	35.2801	0.839584
10E_M_573	0.00557316	0.734082	0.0202774	0.668125	1543029	10E_190625	46551	25924	TRUE	CA-3	HPF	CA1-3	Exc	CA1	CA1 Chrm3	-28.971	-16.2348	22.6849	-3.67841	26.0291	-41.3933	-1.33361	5.9436	0.231422	-0.602368	15.6158	-13.3439
10E_M_574	0.00565054	0.743775	0.020611	0.667439	2045273	10E_190625	49413	26115	TRUE	CA-3	HPF	CA1-3	Exc	CA1	CA1 Chrm3	-28.0159	-16.3317	23.9403	-8.61208	22.7457	-49.3155	-0.766488	7.31408	5.14857	-2.64302	-6.88044	10.1511
10E_M_575	0.00537076	0.735367	0.0190864	0.661808	2197115	10E_190625	49968	26138	TRUE	CA-3	HPF	CA1-3	Exc	CA1	CA1 Chrm3	-29.6954	-16.8099	24.3405	-0.991155	27.4462	-43.8521	-1.79702	6.28904	7.59109	-8.71982	-22.6956	21.8146
10E_M_576	0.00562067	0.744767	0.0201383	0.638211	1073986	10E_190625	34544	21456	TRUE	CA-3	HPF	CA1-3	Exc	CA1	CA1 Outlier	-29.6587	-14.8321	24.9355	2.55033	28.9748	-34.1557	-2.49968	5.49135	7.77211	-2.04289	-7.4727	31.6505
10E_M_577	0.00598698	0.775474	0.0244186	0.670713	1800194	10E_190625	48336	26012	TRUE	CA-3	HPF	CA1-3	Exc	CA3-St18	CA3-St18 Nuak1	-31.9431	-11.0825	21.8009	8.60273	42.6896	-24.4647	-4.92783	9.88029	0.00957128	0.09006	-1.47681	-8.84937
10E_M_578	0.00652165	0.752645	0.0273006	0.647723	1605047	10E_190625	47508	26091	TRUE	CA-3	HPF	CA1-3	Exc	CA3	CA3 Cadm2	-33.9189	-8.01521	21.4632	21.8965	42.9353	-10.0498	-3.94229	13.0084	7.20667	-2.73719	16.9856	7.36802
10E_M_579	0.00523798	0.727373	0.018279	0.667983	1813345	10E_190625	48306	26121	TRUE	CA-3	HPF	CA1-3	Exc	CA1	CA1 Chrm3	-28.719	-17.2292	25.1201	-4.407	20.9278	-41.3094	-0.349504	5.40793	-0.195574	-1.68323	10.6666	-19.1722
10E_M_58	0.0059031	0.732073	0.0233252	0.652849	1742596	10E_190625	48038	26064	TRUE	CA-3	HPF	CA1-3	Exc	IG-CA2	IG-CA2 Peak1	-35.6929	-7.58981	19.8382	15.6891	50.8361	-16.367	-0.948721	11.9284	2.10618	1.51617	-13.2664	-8.43498
10E_M_580	0.00556189	0.752952	0.0198864	0.666535	1865428	10E_190625	48675	26122	TRUE	CA-3	HPF	CA1-3	Exc	CA1	CA1 Chrm3	-30.4772	-15.8187	21.918	0.0796712	32.1237	-39.4149	-3.04744	6.35687	0.446949	2.02632	19.4973	4.87164
10E_M_581	0.00642344	0.751613	0.0270022	0.663735	1579198	10E_190625	47373	26040	TRUE	CA-3	HPF	CA1-3	Exc	CA3	CA3 Cadm2	-33.6137	-7.57391	22.652	20.1707	44.8745	-13.3452	-3.11473	12.4815	10.6155	-4.29113	28.3699	1.63337
10E_M_582	0.00755134	0.810904	0.0355938	0.666665	1773495	10E_190625	48298	26076	TRUE	CA-3	HPF	CA1-3	Exc	NP-L6	NP-L6 Cntnap4	14.6124	-23.398	37.166	25.8624	-36.1885	5.15481	-18.8126	1.25471	-0.490442	-5.56821	30.7527	-4.50441
10E_M_583	0.0057529	0.74913	0.0219225	0.662138	1890209	10E_190625	48736	26020	TRUE	CA-3	HPF	CA1-3	Exc	CA1	CA1 Chrm3	-28.5279	-16.4037	24.1082	-8.20111	28.3964	-46.1299	-1.1137	6.89183	5.39811	-3.05938	-7.49866	11.2204
10E_M_584	0.0052299	0.731516	0.0177265	0.657095	1739031	10E_190625	48244	26087	TRUE	CA-3	HPF	CA1-3	Exc	CA1	CA1 Chrm3	-27.6998	-16.8414	25.3222	-7.4977	26.7904	-52.4649	-0.276371	7.04098	2.57187	-1.48006	6.4679	-8.50789
10E_M_586	0.00524447	0.720967	0.018562	0.649856	1391112	10E_190625	45953	25971	TRUE	CA-3	HPF	CA1-3	Exc	CA1	CA1 Chrm3	-28.8495	-16.3669	22.9309	-3.59592	25.9789	-41.3976	-1.29409	5.92767	0.338332	-0.306981	15.0355	-13.6554
10E_M_587	0.00668008	0.779461	0.0287107	0.669486	1718616	10E_190625	48035	26086	TRUE	CA-3	HPF	CA1-3	Exc	CA1	CA1 Kif26a	-32.4974	-15.4208	15.6401	-2.68251	42.244	-40.1424	-5.69225	6.53608	2.09952	7.08723	39.1338	16.961
10E_M_588	0.0052686	0.740281	0.0185306	0.664421	1474331	10E_190625	46730	26067	TRUE	CA-3	HPF	CA1-3	Exc	CA1	CA1 Ptprg	-29.7576	-16.0855	21.6993	-2.04963	32.4461	-42.6934	-2.12687	6.26031	0.424992	1.50369	21.6116	-7.31867
10E_M_589	0.00424253	0.737802	0.0113185	0.657663	1031105	10E_190625	43261	25943	TRUE	CA-3	HPF	CA1-3	NonN	ODC	ODC odc-large	-24.0663	11.66	27.034	-27.3641	7.89937	5.05191	-5.96963	0.140486	-3.74959	6.23436	-7.46341	19.3511
10E_M_590	0.00442569	0.723034	0.0113118	0.66405	1053341	10E_190625	43451	25985	TRUE	CA-3	HPF	CA1-3	NonN	ODC	ODC odc-large	-25.3819	12.0781	28.3467	-30.8338	14.7281	22.3909	-2.72493	2.10603	0.907025	8.74579	-23.2067	7.05427
10E_M_592	0.00459826	0.757336	0.0137031	0.65028	952845	10E_190625	40834	25202	TRUE	CA-3	HPF	CA1-3	NonN	ODC	ODC odc-large	-25.6637	13.6226	32.7162	-31.5538	18.1444	10.1439	-4.20705	3.37142	2.34544	5.02241	-13.354	-6.3763
10E_M_593	0.00426759	0.756739	0.0116147	0.663566	1102638	10E_190625	43715	26011	TRUE	CA-3	HPF	CA1-3	NonN	ODC	ODC odc-large	-23.8654	13.1242	30.5826	-26.2395	20.6001	-2.58262	-6.98739	2.6522	-1.37835	2.44216	6.62384	9.25273
10E_M_594	0.0043389	0.733564	0.0107957	0.647325	956459	10E_190625	42377	25950	TRUE	CA-3	HPF	CA1-3	NonN	ODC	ODC odc-large	-24.6658	12.5663	29.0288	-28.5555	11.1354	10.8529	-4.45201	1.5545	-1.80778	6.31657	4.37934	17.2966
10E_M_595	0.00440674	0.741631	0.0121493	0.6652	1188064	10E_190625	44587	25941	TRUE	CA-3	HPF	CA1-3	NonN	ODC	ODC odc-large	-25.2959	13.0109	30.9164	-30.5726	20.7217	14.9694	-4.00231	3.61557	1.22279	6.78886	-17.9112	0.499739
10E_M_596	0.00397829	0.787451	0.00724109	0.653639	1026713	10E_190625	42796	25977	TRUE	CA-3	HPF	CA1-3	NonN	ASC	ASC str-hpf	-21.6008	4.72076	-32.7285	23.8909	-19.0649	-17.4738	11.5449	-4.66481	12.2298	3.48316	4.8792	-34.3328
10E_M_597	0.00595589	0.764672	0.0220378	0.662436	1579652	10E_190625	47167	26063	TRUE	CA-3	HPF	CA1-3	Exc	CA3-St18	CA3-St18 Tead1	-31.4993	-10.9454	22.3527	9.39952	44.0508	-25.7359	-5.51275	10.1866	-2.80547	3.55745	-3.38369	-0.548017
10E_M_598	0.00548303	0.765871	0.0203989	0.665323	1974892	10E_190625	48919	26110	TRUE	CA-3	HPF	CA1-3	Exc	CA1	CA1 Chrm3	-30.4808	-15.627	22.0975	0.526534	31.5226	-39.8361	-2.9964	6.66277	2.44171	2.73567	-18.5	25.2338
10E_M_599	0.00580761	0.796402	0.023038	0.660636	2000222	10E_190625	48706	25980	TRUE	CA-3	HPF	CA1-3	Exc	CA3-St18	CA3-St18 Nuak1	-31.7076	-11.8207	21.8488	7.87753	42.1721	-25.7212	-5.06677	9.34905	-0.620077	2.64948	2.7627	5.56651
10E_M_600	0.00487952	0.750787	0.0157799	0.655503	2084759	10E_190625	49493	26119	TRUE	CA-3	HPF	CA1-3	Inh	CGE-Lamp5	CGE-Lamp5 Grk5	-4.5088	20.0975	-8.07025	51.83	37.4982	-23.3293	5.07131	-7.28141	-0.278277	11.3291	-15.8563	7.16164
10E_M_601	0.00648808	0.759777	0.0281767	0.666727	2168124	10E_190625	49810	26127	TRUE	CA-3	HPF	CA1-3	Exc	Gfra1	Gfra1 Gfra1	-32.9294	-15.9481	15.4259	-2.97091	44.5865	-40.7146	-6.67558	6.11613	-3.79169	5.27932	0.62772	0.663702
10E_M_602	0.00626185	0.764653	0.0261019	0.649395	1738054	10E_190625	47938	26071	TRUE	CA-3	HPF	CA1-3	Exc	CA1	CA1 Kif26a	-32.5812	-15.5466	15.5374	-2.81608	42.4899	-40.1877	-5.84825	6.47169	2.22905	7.45351	39.8175	17.4672
10E_M_603	0.00666372	0.797918	0.0219337	0.672653	2148555	10E_190625	49586	26052	TRUE	CA-3	HPF	CA1-3	Exc	CA3	CA3 Efnb2	-32.265	-12.4775	20.0412	6.16724	39.4096	-29.9294	-4.41809	9.01306	8.67108	3.31893	27.0875	27.1047
10E_M_605	0.00678245	0.759594	0.0295329	0.652394	670078	10E_190625	38370	25764	TRUE	CA-3	HPF	CA1-3	Exc	CA3	CA3 Cadm2	-33.4238	-7.97725	22.4473	18.4539	44.7487	-15.0792	-3.26357	12.2018	11.4602	-2.99525	32.4019	7.19732
10E_M_606	0.00688286	0.832259	0.0313385	0.652764	727962	10E_190625	39232	25805	TRUE	CA-3	HPF	CA1-3	Inh	MGE-Sst	MGE-Sst Rxra	6.9121	8.18758	-1.1784	20.6382	-9.19601	-12.6943	-1.19679	7.43864	-4.88775	-16.6839	29.852	15.145
10E_M_607	0.00518227	0.727948	0.0188646	0.647011	801819	10E_190625	40306	25926	TRUE	CA-3	HPF	CA1-3	Exc	CA1	CA1 Chrm3	-29.208	-17.7313	27.4667	-1.91556	23.5683	-42.6153	-0.384042	5.04661	-1.6048	-4.50977	-1.84631	-31.9179
10E_M_608	0.00646672	0.762459	0.0272363	0.645747	767792	10E_190625	39824	25905	TRUE	CA-3	HPF	CA1-3	Exc	CA3	CA3 Cadm2	-32.9351	-8.712	22.8462	18.0277	42.5541	-16.4152	-3.95217	11.4675	9.9425	-0.362491	28.1788	15.4185
10E_M_613	0.00567878	0.765672	0.0220141	0.664338	1485813	10E_190625	46836	26050	TRUE	CA-3	HPF	CA1-3	Exc	CA3-St18	CA3-St18 Nuak1	-31.6068	-11.2619	22.3357	8.71873	42.5874	-26.015	-5.38217	9.64287	0.846459	2.31201	-4.58097	-8.10178
10E_M_614	0.00571184	0.758849	0.0213982	0.669921	1965394	10E_190625	49042	26038	TRUE	CA-3	HPF	CA1-3	Exc	CA3-St18	CA3-St18 Tead1	-31.6339	-10.6804	22.2891	9.82923	44.6757	-24.5786	-5.23538	10.48	-2.64558	0.439395	-0.00891147	-4.10797
10E_M_615	0.00547441	0.735086	0.0206461	0.662064	1855725	10E_190625	48535	26114	TRUE	CA-3	HPF	CA1-3	Exc	CA1	CA1 Chrm3	-27.6242	-16.6052	25.4534	-9.42562	15.2467	-48.5322	-0.603316	6.67636	3.48522	-3.05589	-4.45784	-5.59643
10E_M_616	0.00675323	0.76357	0.0278359	0.658079	1893557	10E_190625	48775	26085	TRUE	CA-3	HPF	CA1-3	Exc	CA3	CA3 Cadm2	-32.792	-8.47204	22.8387	18.6065	41.9171	-15.5855	-4.33722	11.9815	8.54994	-0.294742	24.7842	16.1533
10E_M_620	0.00613758	0.766327	0.0243676	0.656504	1341243	10E_190625	45915	26025	TRUE	CA-3	HPF	CA1-3	Exc	CA3-St18	CA3-St18 Nuak1	-31.5568	-11.3216	22.398	8.79477	42.838	-26.1386	-5.3921	9.66466	-0.837375	3.57893	-6.72045	-4.95774
10E_M_621	0.00672009	0.758403	0.0278482	0.663523	1619823	10E_190625	47488	25992	TRUE	CA-3	HPF	CA1-3	Exc	CA3	CA3 Cadm2	-33.0567	-7.92333	22.6354	19.2063	43.9936	-15.1033	-3.53368	11.8743	10.9425	-2.09309	29.8863	9.44578
10E_M_622	0.0053729	0.740094	0.0190708	0.654712	1617181	10E_190625	47450	26063	TRUE	CA-3	HPF	CA1-3	Exc	CA1	CA1 Chrm3	-28.3331	-15.8301	22.8419	-8.19783	26.564	-50.3569	-1.21106	7.3688	3.17095	0.100165	8.29868	0.799789
10E_M_623	0.00556478	0.728579	0.019693	0.650248	1870193	10E_190625	48675	26038	TRUE	CA-3	HPF	CA1-3	Exc	CA1	CA1 Chrm3	-28.2887	-16.6204	24.4185	-4.575	16.7663	-44.507	-0.515336	5.74089	0.521724	-2.7526	-0.423761	-14.278
10E_M_626	0.00629441	0.785142	0.0273211	0.660944	1447995	10E_190625	46298	26006	TRUE	CA-3	HPF	CA1-3	Inh	Unc5c	Unc5c Unc5c	-4.46123	17.3469	-6.75345	44.9597	35.0716	-41.792	2.29733	-7.46891	2.33176	-4.63653	-4.49536	0.877211
10E_M_627	0.00615077	0.764593	0.0246758	0.662687	1466585	10E_190625	46436	26069	TRUE	CA-3	HPF	CA1-3	Exc	CA1	CA1 Ak5	-30.2058	-15.0395	20.348	-0.0687438	36.1694	-35.4765	-2.96002	7.15443	4.80975	2.35941	11.2129	19.0992
10E_M_628	0.00497902	0.739366	0.0154666	0.682443	3202343	10E_190625	51949	26206	FALSE
10E_M_629	0.00573397	0.728652	0.02117	0.673077	2051319	10E_190625	49374	26135	TRUE	CA-3	HPF	CA1-3	Exc	CA1	CA1 Chrm3	-28.0142	-17.1675	26.6186	-6.0511	13.4864	-48.8552	-0.926602	6.21005	5.63701	-7.39752	-20.9349	13.4679
10E_M_63	0.00518464	0.718987	0.0183817	0.654097	2093804	10E_190625	49535	26115	TRUE	CA-3	HPF	CA1-3	Exc	CA1	CA1 Chrm3	-28.3667	-16.7631	23.9963	-4.32734	15.9712	-44.3168	-0.524095	5.56265	0.218708	-2.40645	7.06322	-18.5724
10E_M_630	0.00560178	0.743084	0.0200633	0.674584	1816142	10E_190625	47610	25669	TRUE	CA-3	HPF	CA1-3	Exc	CA1	CA1 Chrm3	-29.9141	-16.3801	23.4159	-0.142121	30.1672	-40.7577	-2.15337	6.43384	3.24888	1.8583	-20.6908	22.211
10E_M_632	0.00610529	0.765896	0.0253343	0.657389	1760576	10E_190625	48181	26107	TRUE	CA-3	HPF	CA1-3	Exc	CA3	CA3 Cadm2	-33.0971	-8.46799	22.4365	16.8927	46.5086	-16.6521	-2.74869	11.4023	12.3712	-1.26715	34.1049	13.1947
10E_M_634	0.00657835	0.761914	0.02811	0.672766	1898382	10E_190625	48644	26032	TRUE	CA-3	HPF	CA1-3	Exc	CA3	CA3 Cadm2	-33.7297	-7.60743	22.6155	20.5997	44.3855	-13.0032	-3.40422	12.3803	9.94956	-3.82678	26.8077	4.04444
10E_M_635	0.00639216	0.751002	0.0262516	0.665852	1163775	10E_190625	44223	25897	TRUE	CA-3	HPF	CA1-3	Exc	CA3	CA3 Cadm2	-33.5208	-7.86199	22.6186	19.4879	43.3454	-13.7134	-3.64332	12.3934	9.12243	-2.63778	23.62	7.52628
10E_M_636	0.00654061	0.766512	0.0271704	0.666704	1371371	10E_190625	46072	26032	TRUE	CA-3	HPF	CA1-3	Exc	CA3	CA3 Cadm2	-32.7194	-8.89346	22.882	17.8582	43.3069	-17.2106	-3.89207	11.3555	10.6071	-0.0613285	29.7085	15.9008
10E_M_637	0.00548153	0.746022	0.0201691	0.662843	1496490	10E_190625	46901	26060	TRUE	CA-3	HPF	CA1-3	Exc	CA1	CA1 Chrm3	-28.7434	-15.9138	21.5182	-6.16022	26.643	-50.8521	-0.97902	7.36681	4.365	0.281723	6.85686	10.1344
10E_M_638	0.00556416	0.731685	0.0206281	0.662932	1460656	10E_190625	46524	26032	TRUE	CA-3	HPF	CA1-3	Exc	CA1	CA1 Chrm3	-28.2467	-17.0533	25.5289	-6.53116	20.808	-47.7255	-0.207172	6.66125	2.45925	-2.78637	-4.01191	-6.93208
10E_M_639	0.00653153	0.769372	0.0284922	0.667142	1350134	10E_190625	45954	26025	TRUE	CA-3	HPF	CA1-3	Exc	CA3	CA3 Cadm2	-33.5529	-7.73512	22.7757	19.4391	46.6594	-15.2925	-2.70583	12.0849	11.4287	-3.93089	30.8659	1.75304
10E_M_64	0.00509074	0.718718	0.0171	0.650412	1933178	10E_190625	46948	25684	TRUE	CA-3	HPF	CA1-3	Exc	CA1	CA1 Chrm3	-28.5999	-17.3354	26.3685	-4.17493	20.9019	-41.3013	-0.141204	5.45649	-0.809252	-3.07167	4.83456	-21.8277
10E_M_640	0.00569678	0.726325	0.0186842	0.634454	790297	10E_190625	40036	25915	TRUE	CA-3	HPF	CA1-3	Exc	CA1	CA1 Chrm3	-29.4274	-16.9742	25.7803	-0.468468	25.0329	-42.7731	-1.0824	5.66011	-0.312356	-6.57431	-12.0722	-30.514
10E_M_641	0.00585369	0.730878	0.0206989	0.664522	1042928	10E_190625	42758	26002	TRUE	CA-3	HPF	CA1-3	Exc	CA1	CA1 Chrm3	-28.9084	-17.2528	26.0506	-3.40776	22.4296	-44.5033	-0.410559	5.73032	0.00605046	-3.31624	-0.377691	-18.6461
10E_M_642	0.00651811	0.761267	0.0283493	0.665668	1357851	10E_190625	45831	26053	TRUE	CA-3	HPF	CA1-3	Exc	CA3	CA3 Cadm2	-33.8004	-7.59887	22.9073	20.3246	45.5929	-13.7312	-2.96217	12.2947	10.4825	-4.87045	28.5995	-0.0172287
10E_M_644	0.00603034	0.73813	0.0218178	0.673529	1468276	10E_190625	46712	26054	TRUE	CA-3	HPF	CA1-3	Exc	CA1	CA1 Chrm3	-28.9212	-16.7473	24.8493	-2.9147	27.5384	-44.6405	-1.27277	6.39902	7.48518	-6.95932	-20.2394	17.0704
10E_M_646	0.00673356	0.75755	0.0269353	0.665688	1563444	10E_190625	47313	25975	TRUE	CA-3	HPF	CA1-3	Exc	CA3	CA3 Cadm2	-33.9733	-7.98613	22.3974	21.6243	44.2702	-11.253	-3.52	12.9625	8.14042	-3.94754	20.2555	2.80443
10E_M_647	0.00520083	0.740438	0.0185347	0.672582	1517595	10E_190625	46935	26070	TRUE	CA-3	HPF	CA1-3	Exc	CA1	CA1 Ptprg	-29.7161	-16.1563	22.258	-2.01397	28.6098	-41.7226	-1.89555	6.02007	-0.459991	0.177869	19.2977	-13.7073
10E_M_648	0.00552272	0.734013	0.0199423	0.669076	1313718	10E_190625	45623	25970	TRUE	CA-3	HPF	CA1-3	Exc	CA1	CA1 Chrm3	-29.5615	-16.85	24.5737	-1.00143	27.606	-43.6455	-1.61456	6.21068	7.77291	-8.2453	-22.1104	21.3773
10E_M_649	0.00593477	0.749087	0.0226918	0.673447	1311517	10E_190625	45418	25980	TRUE	CA-3	HPF	CA1-3	Exc	CA1	CA1 Chrm3	-28.9687	-15.9071	21.2187	-4.56626	29.8293	-45.9116	-1.66356	7.18042	4.32553	0.793669	8.41391	13.6081
10E_M_65	0.00864356	0.812558	0.0440939	0.659593	2242598	10E_190625	49769	26086	TRUE	CA-3	HPF	CA1-3	Inh	CGE-Vip	CGE-Vip Ptprm	-1.91944	16.5211	-11.3295	41.8227	8.67772	-7.13618	5.64153	0.662228	-9.60989	3.33022	-23.5962	11.7039
10E_M_650	0.0054484	0.750363	0.0192359	0.672433	1524524	10E_190625	46980	25987	TRUE	CA-3	HPF	CA1-3	Exc	CA1	CA1 Chrm3	-30.2226	-15.9223	22.9933	0.427742	30.7718	-40.162	-2.6373	6.5335	3.18896	2.7875	-20.5911	24.3444
10E_M_651	0.00551465	0.722692	0.0198416	0.670286	1445562	10E_190625	46457	26024	TRUE	CA-3	HPF	CA1-3	Exc	CA1	CA1 Chrm3	-28.7342	-16.7362	24.2183	-4.4101	19.4896	-45.8966	-1.10127	6.04627	-0.0580047	-1.34954	14.0372	-14.992
10E_M_652	0.00659299	0.815421	0.0297291	0.672246	1547920	10E_190625	47177	26058	TRUE	CA-3	HPF	CA1-3	Inh	CGE-Vip	CGE-Vip Ntng1	-2.43259	16.9285	-11.6843	42.8576	8.19957	-11.3573	5.38617	0.329437	-7.00919	4.13914	-24.2833	3.34711
10E_M_653	0.00828341	0.818612	0.0420855	0.668335	1705679	10E_190625	48000	26094	TRUE	CA-3	HPF	CA1-3	Inh	MGE-Sst	MGE-Sst Ptpre	6.76768	10.649	8.45466	28.0415	-4.14593	-15.6712	-2.74252	6.04598	-2.12526	-19.112	32.0538	1.96768
10E_M_654	0.00581958	0.779669	0.0232626	0.664659	1487025	10E_190625	46601	26043	TRUE	CA-3	HPF	CA1-3	Exc	CA3-St18	CA3-St18 Tead1	-31.5619	-11.1261	22.2157	9.02603	43.4873	-24.9602	-5.15555	10.0382	-3.07735	2.85142	-4.4086	-0.758458
10E_M_656	0.00616903	0.750525	0.026106	0.661467	1395590	10E_190625	46191	26052	TRUE	CA-3	HPF	CA1-3	Exc	Gfra1	Gfra1 Gfra1	-32.903	-15.9574	15.4465	-2.9442	44.5729	-40.625	-6.44561	6.17308	-4.16696	2.79804	1.15833	-1.64634
10E_M_657	0.00757203	0.831224	0.0385432	0.673035	1489742	10E_190625	46465	26060	TRUE	CA-3	HPF	CA1-3	Inh	CGE-Vip	CGE-Vip Ntng1	-2.53319	16.5249	-10.6063	42.4456	5.3652	-11.8165	4.42829	1.14539	-7.18624	5.61722	-26.8764	1.56033
10E_M_658	0.00583057	0.753424	0.0221561	0.674967	1485235	10E_190625	46516	25991	TRUE	CA-3	HPF	CA1-3	Exc	CA1	CA1 Chrm3	-28.9538	-16.1109	22.1392	-4.66842	28.2815	-45.3791	-1.27641	6.98149	3.80552	-1.14777	-6.72307	11.6296
10E_M_659	0.00632188	0.755997	0.0268201	0.66824	2026656	10E_190625	49251	26026	TRUE	CA-3	HPF	CA1-3	Exc	Gfra1	Gfra1 Gfra1	-32.8685	-15.9108	15.4718	-2.90926	43.675	-40.7457	-6.23293	6.37327	-0.123889	3.70134	-2.82178	-1.67293
10E_M_66	0.00563113	0.724683	0.0200248	0.651818	2021652	10E_190625	49172	26121	TRUE	CA-3	HPF	CA1-3	Exc	CA1	CA1 Chrm3	-27.7966	-16.8136	26.3552	-9.48309	16.2019	-45.0753	-0.582231	5.78244	1.16815	-2.7243	1.22088	-13.6659
10E_M_660	0.00693167	0.796596	0.0314145	0.670707	2133496	10E_190625	49073	26042	TRUE	CA-3	HPF	CA1-3	Exc	NP-L6	NP-L6 Cntnap4	15.581	-22.7941	44.8255	14.2225	-35.7755	5.17346	-19.7016	0.975149	-0.182964	-5.18302	29.381	-4.79283
10E_M_661	0.00645396	0.776265	0.0275644	0.665913	2529655	10E_190625	50723	26179	TRUE	CA-3	HPF	CA1-3	Exc	CA3	CA3 Cadm2	-33.0675	-7.84255	22.6391	19.4013	44.2517	-15.3471	-3.41699	11.7758	11.3259	-2.38886	31.5842	8.76115
10E_M_662	0.0055642	0.737102	0.0202796	0.665929	2266924	10E_190625	49734	26014	TRUE	CA-3	HPF	CA1-3	Exc	CA1	CA1 Chrm3	-27.9334	-16.6107	24.972	-9.17029	15.5737	-48.8916	-0.597584	6.8967	4.3695	-3.25575	-7.74555	8.97017
10E_M_667	0.007376	0.833771	0.0355574	0.643338	775910	10E_190625	32766	21994	TRUE	CA-3	HPF	CA1-3	Inh	MGE-Sst	MGE-Sst Rxra	7.24423	8.98336	1.42577	20.1662	-7.55534	-20.0634	-2.61263	7.80378	-1.88347	-16.3567	22.4782	3.6741
10E_M_668	0.00551002	0.727897	0.0199775	0.66536	1598262	10E_190625	47598	26079	TRUE	CA-3	HPF	CA1-3	Exc	CA1	CA1 Chrm3	-28.4837	-16.7947	24.9318	-5.57099	19.0417	-45.953	-0.78198	6.06556	0.521899	-2.37686	-0.874828	-12.8172
10E_M_669	0.00656146	0.767615	0.0280876	0.645324	1439323	10E_190625	46450	25919	TRUE	CA-3	HPF	CA1-3	Exc	CA3	CA3 Cadm2	-33.3109	-7.83528	22.7722	19.2816	44.8837	-15.2701	-3.15286	11.9955	11.6046	-3.07145	32.3572	7.62562
10E_M_670	0.00564288	0.744468	0.0206186	0.658815	1631631	10E_190625	47335	26002	TRUE	CA-3	HPF	CA1-3	Exc	CA1	CA1 Ptprg	-30.1481	-16.054	21.9677	-1.17706	29.1482	-40.6837	-2.42518	5.92645	-0.63787	1.1346	22.6325	-13.0941
10E_M_671	0.00842168	0.81795	0.0405429	0.672797	1572078	10E_190625	47468	26095	TRUE	CA-3	HPF	CA1-3	Inh	MGE-Sst	MGE-Sst Ptpre	6.78638	10.5518	8.20101	27.8566	-4.10823	-15.9336	-2.87117	6.15882	-2.26856	-18.8704	32.1257	3.22074
10E_M_672	0.00560787	0.746455	0.0215796	0.655335	1295585	10E_190625	45629	25968	TRUE	CA-3	HPF	CA1-3	Exc	CA1	CA1 Chrm3	-27.9225	-16.1674	23.5747	-8.525	22.5085	-49.3212	-0.602506	7.58298	5.32307	-2.22535	-5.09579	9.83096
10E_M_673	0.00420609	0.742711	0.0105537	0.653708	683480	10E_190625	32291	25355	FALSE
10E_M_674	0.00635963	0.758286	0.0267332	0.66655	1300442	10E_190625	45318	25981	TRUE	CA-3	HPF	CA1-3	Exc	CA3	CA3 Cadm2	-33.5911	-8.18147	21.7909	20.9961	41.6658	-9.88463	-4.0733	12.9512	7.22088	-1.70211	16.6091	11.5388
10E_M_675	0.00557801	0.733806	0.0214894	0.657981	1495984	10E_190625	47038	26062	TRUE	CA-3	HPF	CA1-3	Exc	CA1	CA1 Chrm3	-28.7417	-16.4758	22.7875	-4.74665	27.219	-45.3691	-1.13784	6.64566	7.06563	-5.86749	-18.3313	13.6848
10E_M_677	0.00512962	0.722541	0.0188979	0.654553	1534968	10E_190625	47056	26000	TRUE	CA-3	HPF	CA1-3	Exc	CA1	CA1 Chrm3	-28.7156	-17.6903	27.0462	-3.3857	25.532	-45.2122	-0.64206	5.95526	5.50713	-10.0943	-30.5177	15.7203
10E_M_678	0.00507155	0.728145	0.018502	0.648074	1545733	10E_190625	47214	26086	TRUE	CA-3	HPF	CA1-3	Exc	CA1	CA1 Chrm3	-28.7099	-16.9701	24.7359	-4.321	18.7151	-44.4479	-0.561974	5.36312	-0.318816	-2.00191	9.02268	-19.1632
10E_M_679	0.00529403	0.743156	0.0197743	0.658574	1562299	10E_190625	47161	26052	TRUE	CA-3	HPF	CA1-3	Exc	CA1	CA1 Chrm3	-28.1274	-15.8389	22.9744	-8.42199	27.6189	-49.6028	-0.935727	7.47949	3.89203	-0.141596	6.11619	3.3681
10E_M_680	0.00578605	0.79428	0.0239499	0.643636	1263128	10E_190625	45155	25935	TRUE	CA-3	HPF	CA1-3	Exc	NP-L6	NP-L6 Cntnap4	13.7784	-23.6837	37.4511	26.0748	-37.6645	5.41448	-17.9511	1.58389	-0.395304	-5.54211	30.4845	-3.40959
10E_M_681	0.00517978	0.742245	0.0186233	0.676139	1460431	10E_190625	46686	25991	TRUE	CA-3	HPF	CA1-3	Exc	CA1	CA1 Chrm3	-28.2945	-15.9609	22.5269	-7.42669	26.5211	-51.6404	-0.671376	7.60624	3.47829	-0.319041	5.45697	3.42512
10E_M_683	0.00423573	0.742822	0.0117761	0.654557	1087337	10E_190625	43806	25995	TRUE	CA-3	HPF	CA1-3	NonN	ODC	ODC odc-small	-24.1048	13.9687	33.3954	-27.0429	27.5286	5.45874	-6.13535	4.57207	1.7227	0.927169	12.3582	-7.83622
10E_M_684	0.00352923	0.705587	0.00542465	0.661706	1291974	10E_190625	45493	26024	TRUE	CA-3	HPF	CA1-3	NonN	MGC	MGC mgc-all	-27.9465	4.97055	-46.7765	13.9977	-0.0536384	44.7866	16.0868	4.2046	4.79574	-3.11761	-5.44599	8.68852
10E_M_685	0.00332829	0.713446	0.00515066	0.654819	1329449	10E_190625	45931	26044	TRUE	CA-3	HPF	CA1-3	NonN	OPC	OPC opc-large	-24.6847	7.00182	-35.6332	13.8352	-21.7148	15.2408	-5.3173	-7.84961	2.9792	2.52677	2.46301	4.57104
10E_M_686	0.00455639	0.745905	0.012338	0.651074	1228674	10E_190625	45007	26020	TRUE	CA-3	HPF	CA1-3	NonN	ODC	ODC odc-small	-23.5396	13.5448	32.2846	-25.3722	25.4932	-3.94269	-7.80273	3.43425	0.251147	-0.39116	15.6424	-4.40208
10E_M_687	0.00426668	0.753588	0.0118125	0.664889	1185258	10E_190625	43971	25712	TRUE	CA-3	HPF	CA1-3	NonN	ODC	ODC odc-large	-23.7768	13.4618	31.7532	-26.1986	21.1708	-2.76892	-7.47523	3.16288	-0.759825	1.22397	11.669	6.51379
10E_M_688	0.00372426	0.737584	0.00784692	0.637727	1053812	10E_190625	43006	25914	TRUE	CA-3	HPF	CA1-3	NonN	ASC	ASC str-hpf	-22.0356	2.30155	-33.0108	30.2724	5.32403	-25.0456	7.04043	-7.07093	6.99538	0.0800128	-10.7382	-9.18691
10E_M_689	0.00439537	0.740166	0.0118985	0.660028	1008589	10E_190625	41950	25675	TRUE	CA-3	HPF	CA1-3	NonN	ODC	ODC odc-large	-24.9263	13.3004	31.9872	-29.1168	25.2456	9.99904	-5.0878	4.31832	1.96655	1.49354	10.7593	-2.70488
10E_M_690	0.00421994	0.721533	0.0102566	0.656276	1181439	10E_190625	44404	26028	TRUE	CA-3	HPF	CA1-3	NonN	ODC	ODC odc-large	-25.6978	12.0763	28.4292	-31.3445	13.2191	22.8657	-2.80304	1.66771	0.846092	8.99864	-23.6399	7.12619
10E_M_691	0.0048512	0.740708	0.015719	0.666321	1645289	10E_190625	46979	25757	TRUE	CA-3	HPF	CA1-3	Exc	CA1	CA1 Ak5	-30.6613	-14.6434	21.5344	2.19436	35.3319	-33.3687	-3.24149	7.63679	4.70368	4.24945	15.821	22.8682
10E_M_692	0.00547919	0.716456	0.0197502	0.662992	1954922	10E_190625	48572	25952	TRUE	CA-3	HPF	CA1-3	Exc	CA1	CA1 Chrm3	-28.9771	-16.8268	24.1721	-3.52936	16.8093	-43.2681	-0.907431	5.27461	-1.69301	-2.14723	10.9882	-27.001
10E_M_693	0.00552711	0.730359	0.0200527	0.661174	2095893	10E_190625	49404	26123	TRUE	CA-3	HPF	CA1-3	Exc	CA1	CA1 Chrm3	-29.2776	-16.5939	23.6571	-3.19647	25.3106	-40.5638	-1.4088	5.70577	-0.549836	-2.15418	1.68306	-9.02015
10E_M_694	0.00610141	0.780607	0.0255698	0.659591	2216281	10E_190625	49929	26154	TRUE	CA-3	HPF	CA1-3	Exc	CT-L6	CT-L6 Megf9	17.0981	-21.6739	41.9751	15.3807	7.05471	-15.4376	-19.6835	-0.913468	0.275853	-21.6267	-17.7564	-33.8074
10E_M_699	0.0062183	0.753397	0.0258028	0.657867	1559435	10E_190625	47273	25983	TRUE	CA-3	HPF	CA1-3	Exc	CA1	CA1 Ak5	-30.4304	-14.6544	19.7447	1.89109	37.4573	-35.048	-3.23518	7.58198	6.57137	2.98235	10.4879	25.9547
10E_M_70	0.00598519	0.75962	0.0240276	0.659338	2111773	10E_190625	49491	26130	TRUE	CA-3	HPF	CA1-3	Exc	CA3	CA3 Efnb2	-32.6014	-8.7333	22.8474	17.9387	43.931	-17.6118	-3.74136	11.2265	11.8302	-0.171589	33.2031	15.9002
10E_M_700	0.00409203	0.711247	0.00798814	0.65248	1136923	10E_190625	39393	25646	TRUE	CA-3	HPF	CA1-3	NonN	VLMC	VLMC Col4a1	-24.4385	4.20636	-40.1234	20.5232	-44.6348	0.0199102	8.84357	10.3445	-4.68682	-0.073236	-5.83568	-0.877036
10E_M_701	0.00606848	0.748561	0.0251473	0.649264	1736949	10E_190625	48126	26102	TRUE	CA-3	HPF	CA1-3	Exc	CA3	CA3 Cadm2	-33.5701	-8.35958	20.8962	21.6947	41.8097	-9.73883	-4.3772	13.094	6.42569	-1.27327	14.2515	12.0534
10E_M_702	0.00548443	0.725558	0.0196508	0.646446	1843366	10E_190625	48536	26094	TRUE	CA-3	HPF	CA1-3	Exc	CA1	CA1 Chrm3	-29.4928	-16.7656	23.8339	-2.9637	24.7204	-40.2162	-1.5286	5.36527	-1.34015	-2.49759	2.31794	-9.02053
10E_M_707	0.00548662	0.74741	0.0202023	0.657082	1503126	10E_190625	47088	26058	TRUE	CA-3	HPF	CA1-3	Exc	CA1	CA1 Chrm3	-28.5594	-15.7854	21.4464	-6.62493	26.1074	-50.9231	-0.964605	7.73345	4.58386	-0.435306	4.3538	6.10809
10E_M_708	0.00586491	0.753218	0.0237048	0.657605	1491178	10E_190625	46702	26057	TRUE	CA-3	HPF	CA1-3	Exc	Gfra1	Gfra1 Gfra1	-32.5591	-15.6509	15.5559	-2.80658	43.9911	-39.8054	-6.14822	6.10581	-6.15224	5.0735	3.17428	-0.0259712
10E_M_709	0.00545118	0.730629	0.019377	0.654792	1598691	10E_190625	47530	26071	TRUE	CA-3	HPF	CA1-3	Exc	CA1	CA1 Chrm3	-29.4294	-17.0107	24.1994	-3.08463	23.774	-40.3854	-1.19368	5.04129	-1.74544	-1.75698	10.8984	-27.6288
10E_M_71	0.00488743	0.730602	0.0191093	0.671538	2267817	10E_190625	50018	26140	TRUE	CA-3	HPF	CA1-3	Exc	CA1	CA1 Ptprg	-29.4946	-16.5438	22.8988	-2.77375	25.6783	-40.0901	-1.72604	5.25352	-1.51884	0.113947	20.1421	-17.2611
10E_M_710	0.0065143	0.765299	0.0274985	0.650591	1766417	10E_190625	48180	26079	TRUE	CA-3	HPF	CA1-3	Exc	CA3	CA3 Cadm2	-33.1711	-7.82949	22.581	19.6281	43.4698	-14.311	-3.8123	12.2202	10.2049	-2.62263	27.9671	8.02383
10E_M_715	0.0050823	0.738415	0.0179543	0.672983	1879255	10E_190625	48710	26117	TRUE	CA-3	HPF	CA1-3	Exc	CA1	CA1 Chrm3	-27.9533	-15.7967	23.0781	-8.6862	27.5947	-50.3608	-0.874079	7.58563	3.92053	-0.158977	5.92528	3.73179
10E_M_716	0.00533545	0.762292	0.0197904	0.671385	2333077	10E_190625	50069	26065	TRUE	CA-3	HPF	CA1-3	Exc	CA3-St18	CA3-St18 Nuak1	-31.5332	-10.9239	22.4245	9.3971	42.9521	-26.1768	-5.5068	9.83123	-0.648059	3.14574	-3.81686	-5.51581
10E_M_717	0.00652955	0.805907	0.0293006	0.661963	2118948	10E_190625	49376	26122	TRUE	CA-3	HPF	CA1-3	Exc	NP-L6	NP-L6 Cntnap4	13.7212	-23.6042	37.671	25.9169	-37.7648	4.96522	-17.7029	1.49546	-0.939353	-6.67044	33.1019	-4.18941
10E_M_718	0.00548464	0.7349	0.0196088	0.62391	1338838	10E_190625	36676	21112	TRUE	CA-3	HPF	CA1-3	Exc	CA1	CA1 Outlier	-29.6244	-15.1013	24.9729	2.36017	28.8652	-34.3495	-2.3725	5.50322	7.67384	-2.49488	-8.52662	32.1235
10E_M_72	0.00591014	0.7771	0.0234162	0.657311	2772989	10E_190625	51140	26183	TRUE	CA-3	HPF	CA1-3	Exc	CA3-St18	CA3-St18 Tead1	-31.5732	-10.9329	22.3858	9.32342	43.4141	-25.3475	-5.3892	10.0017	-2.76401	3.25739	-4.43594	-0.96948
10E_M_720	0.00544348	0.727877	0.0190808	0.651373	717245	10E_190625	38048	25744	TRUE	CA-3	HPF	CA1-3	Exc	CA1	CA1 Chrm3	-28.6473	-16.6173	22.5337	-6.03347	25.7076	-53.2228	-0.18541	6.67298	1.87618	-1.3493	9.10908	-10.9324
10E_M_722	0.00535362	0.763396	0.0206042	0.668578	1964510	10E_190625	49150	26094	TRUE	CA-3	HPF	CA1-3	Exc	CA3-St18	CA3-St18 Tead1	-31.7335	-10.8248	22.0287	9.37348	44.022	-23.7553	-5.09609	10.3206	-3.84594	1.49048	2.1759	-3.0144
10E_M_723	0.00522031	0.734255	0.0178061	0.670654	2261710	10E_190625	49888	26092	TRUE	CA-3	HPF	CA1-3	Exc	CA1	CA1 Chrm3	-28.0053	-15.723	23.1019	-8.77679	27.4839	-50.4277	-0.980739	7.59818	3.52301	-0.00893464	6.77669	2.67928
10E_M_724	0.00585125	0.764124	0.0235961	0.666315	2325440	10E_190625	50094	26098	TRUE	CA-3	HPF	CA1-3	Exc	CA3	CA3 Efnb2	-32.757	-8.93306	22.8305	17.2271	44.2328	-18.0258	-3.54264	11.0208	11.9394	0.37561	34.1459	17.5678
10E_M_725	0.00550768	0.764973	0.0210063	0.658451	2307515	10E_190625	50050	26132	TRUE	CA-3	HPF	CA1-3	Exc	IG-CA2	IG-CA2 Chrm3	-31.6136	-12.539	20.5813	5.57125	40.8879	-29.0847	-4.68403	8.92244	-5.74955	4.79948	12.2118	9.25155
10E_M_729	0.00601514	0.775674	0.0246589	0.687412	2890594	10E_190625	50482	26110	FALSE
10E_M_73	0.00634603	0.75606	0.0274901	0.659346	2756138	10E_190625	51042	26138	TRUE	CA-3	HPF	CA1-3	Exc	CA3	CA3 Cadm2	-33.5789	-7.56443	21.9362	20.4131	43.0287	-13.2029	-3.82562	12.3805	9.40625	-2.7019	24.9982	7.97037
10E_M_730	0.0057205	0.756605	0.0226548	0.672273	1825444	10E_190625	48397	25955	TRUE	CA-3	HPF	CA1-3	Exc	CA1	CA1 Ak5	-29.9302	-15.4592	20.9566	-1.16576	30.8399	-44.4284	-2.46373	7.04917	4.6766	2.14828	11.8905	18.2774
10E_M_731	0.00660269	0.761374	0.028058	0.666395	2084784	10E_190625	49367	26085	TRUE	CA-3	HPF	CA1-3	Exc	CA3	CA3 Cadm2	-33.4238	-7.57394	22.4417	19.9909	43.5526	-13.8464	-3.62969	12.2226	10.5434	-2.98455	28.6475	6.9241
10E_M_732	0.00587695	0.745455	0.0228386	0.6652	2106493	10E_190625	49585	26133	TRUE	CA-3	HPF	CA1-3	Exc	IG-CA2	IG-CA2 Peak1	-35.3988	-7.56558	20.404	16.1284	50.6233	-16.2069	-1.11657	11.9226	2.78005	2.05245	-14.84	-9.24511
10E_M_733	0.0052481	0.735162	0.0185826	0.658882	1994738	10E_190625	49099	26087	TRUE	CA-3	HPF	CA1-3	Exc	CA1	CA1 Chrm3	-28.9181	-17.3844	25.5905	-3.90768	21.1568	-41.5188	-0.305779	5.22226	-0.351015	-2.25132	7.41069	-19.6891
10E_M_739	0.00674517	0.755086	0.0285208	0.66634	1979476	10E_190625	49064	26021	TRUE	CA-3	HPF	CA1-3	Exc	CA3	CA3 Cadm2	-33.4524	-7.77326	22.1613	20.3409	42.8476	-13.6219	-3.95559	12.4516	8.93704	-2.24971	23.6566	9.14094
10E_M_740	0.00555171	0.76219	0.0203352	0.657969	1791350	10E_190625	48216	26111	TRUE	CA-3	HPF	CA1-3	Exc	CA3-St18	CA3-St18 Tead1	-31.6697	-10.3826	22.2652	10.2748	45.5427	-24.3857	-5.31583	10.8196	-6.57712	2.28715	3.25549	2.46812
10E_M_741	0.0055793	0.728337	0.0196973	0.652436	1931383	10E_190625	48862	26126	TRUE	CA-3	HPF	CA1-3	Exc	CA1	CA1 Chrm3	-29.1935	-17.1948	25.3019	-1.72433	26.1442	-44.9336	-0.734411	6.01069	6.15509	-9.63032	-28.2471	16.7489
10E_M_742	0.00733105	0.817948	0.0349503	0.664419	1816943	10E_190625	48229	26005	TRUE	CA-3	HPF	CA1-3	Inh	MGE-Sst	MGE-Sst Rxra	7.00994	8.5733	0.617999	20.7631	-7.36349	-18.3537	-1.89758	7.60688	-3.12529	-16.8457	26.661	7.53227
10E_M_743	0.00620238	0.742119	0.0258644	0.651536	1547706	10E_190625	47053	26072	TRUE	CA-3	HPF	CA1-3	Exc	CA3	CA3 Cadm2	-33.7242	-8.8123	19.8638	22.8315	43.1544	-6.87492	-4.37667	14.0337	4.35892	-2.76409	8.08958	8.46141
10E_M_745	0.005804	0.768009	0.0230315	0.666093	1725727	10E_190625	47978	26063	TRUE	CA-3	HPF	CA1-3	Exc	CA3-St18	CA3-St18 Tead1	-31.6126	-10.5768	22.3137	9.84829	43.9646	-25.0651	-5.29761	10.2761	-1.34419	0.537515	-1.10718	-6.54716
10E_M_746	0.00560853	0.732381	0.0208998	0.663164	1493422	10E_190625	47008	26053	TRUE	CA-3	HPF	CA1-3	Exc	CA1	CA1 Chrm3	-29.507	-16.7094	24.3707	-1.25696	27.2147	-44.1966	-1.58532	6.22318	7.76528	-8.15136	-22.1246	20.3759
10E_M_747	0.00558791	0.791964	0.0228235	0.658503	1665387	10E_190625	47767	26075	TRUE	CA-3	HPF	CA1-3	Inh	CGE-Lamp5	CGE-Lamp5 Grk5	-4.2307	19.1923	-7.31845	50.5108	34.1519	-26.9972	6.17096	-7.06411	-0.178998	8.19419	-5.85159	4.88547
10E_M_748	0.00542987	0.738518	0.0191558	0.671915	1484283	10E_190625	45453	25281	TRUE	CA-3	HPF	CA1-3	Exc	CA1	CA1 Chrm3	-28.2793	-16.2603	22.4187	-7.09694	26.3653	-52.1873	-0.444062	7.38576	2.89775	-1.07034	7.55376	-7.94442
10E_M_749	0.00654716	0.8116	0.0304355	0.66589	1818587	10E_190625	48687	26102	TRUE	CA-3	HPF	CA1-3	Exc	NP-L6	NP-L6 Cntnap4	13.474	-24.1023	37.576	26.3822	-38.4559	6.46347	-17.6037	2.07692	1.68942	-5.42954	26.1167	0.315501
10E_M_750	0.00528301	0.726839	0.0191023	0.651364	1448007	10E_190625	46614	26046	TRUE	CA-3	HPF	CA1-3	Exc	CA1	CA1 Chrm3	-28.4567	-16.7023	24.8102	-5.39045	16.9965	-44.7936	-0.54579	5.37755	-0.211119	-1.55733	10.6802	-18.3917
10E_M_751	0.00544846	0.733256	0.0202417	0.669973	1636687	10E_190625	47611	26068	TRUE	CA-3	HPF	CA1-3	Exc	CA1	CA1 Chrm3	-29.147	-16.9624	24.8971	-2.68219	26.9925	-44.6314	-1.23102	6.24648	7.00274	-7.9557	-22.6723	16.7918
10E_M_752	0.00501272	0.728848	0.0172039	0.666426	1577392	10E_190625	47236	26090	TRUE	CA-3	HPF	CA1-3	Exc	CA1	CA1 Chrm3	-28.8986	-17.5495	26.1076	-3.82589	21.7364	-42.4089	-0.175686	5.04135	-1.17381	-4.1378	2.46321	-25.1133
10E_M_763	0.00495159	0.731817	0.0195554	0.676284	1811234	10E_190625	46209	24911	TRUE	CA-3	HPF	CA1-3	Exc	CA1	CA1 Chrm3	-29.0188	-16.9772	24.1589	-5.22593	20.8055	-46.4054	-0.670533	6.29657	5.81968	-8.12682	-23.9485	13.9401
10E_M_77	0.0053759	0.749824	0.0197659	0.652897	1432142	10E_190625	46322	26025	TRUE	CA-3	HPF	CA1-3	Exc	CA3-St18	CA3-St18 Tead1	-31.505	-10.3438	22.379	10.375	45.4601	-24.8481	-5.35731	10.7413	-4.94327	2.7487	0.182235	1.7523
10E_M_78	0.00571093	0.730907	0.0211966	0.659847	1653691	10E_190625	47702	26030	TRUE	CA-3	HPF	CA1-3	Exc	CA1	CA1 Chrm3	-28.9594	-17.029	25.3504	-2.65574	26.9172	-44.8228	-1.2945	6.41387	7.48142	-7.04064	-20.7025	16.8562
10E_M_79	0.00584151	0.773557	0.0231164	0.655384	1765729	10E_190625	48145	26086	TRUE	CA-3	HPF	CA1-3	Exc	CA3-St18	CA3-St18 Tead1	-31.6309	-10.8002	22.2628	9.46924	43.7226	-25.1037	-5.30332	10.1198	-1.41638	0.329413	-0.986337	-6.14287
10E_M_80	0.00574716	0.755631	0.0206112	0.67194	3383968	10E_190625	52229	26214	FALSE
10E_M_84	0.00642354	0.740056	0.027315	0.655726	1866984	10E_190625	48679	26101	TRUE	CA-3	HPF	CA1-3	Exc	CA3	CA3 Cadm2	-33.6798	-8.20491	20.4508	22.3238	43.3596	-9.59544	-3.902	13.4027	6.86748	-3.64536	16.0147	3.75739
10E_M_841	0.00646337	0.762882	0.0276347	0.664075	1720004	10E_190625	46775	26065	TRUE	CA-3	HPF	CA1-3	Exc	CA3	CA3 Cadm2	-33.2699	-7.75134	22.3452	19.9291	43.0074	-13.8175	-3.80452	12.4138	8.99972	-2.20196	23.9903	9.44099
10E_M_85	0.00683144	0.749258	0.0288697	0.655696	506316	10E_190625	33450	25754	TRUE	CA-3	HPF	CA1-3	Exc	CA3	CA3 Cadm2	-34.4921	-8.36729	21.679	17.9154	44.5382	-11.5022	-3.55072	12.8447	8.39439	-2.55708	21.3663	7.73656
10E_M_86	0.00682331	0.795284	0.0299162	0.677943	4405629	10E_190625	52853	26232	FALSE
10E_M_87	0.00677508	0.760875	0.0280666	0.64716	1443728	10E_190625	46330	26051	TRUE	CA-3	HPF	CA1-3	Exc	CA3	CA3 Cadm2	-33.7591	-7.75115	22.3199	20.8836	44.2377	-12.2081	-3.45893	12.6995	9.08717	-4.06137	23.6099	2.48335
10E_M_9	0.00511404	0.73303	0.0173167	0.626316	1301211	10E_190625	45778	26031	TRUE	CA-3	HPF	CA1-3	Exc	CA1	CA1 Ptprg	-30.1715	-16.4262	22.867	-0.56782	27.6113	-39.214	-2.07651	5.41384	-2.22891	0.232303	20.1635	-20.0011
10E_M_92	0.00522625	0.719279	0.0177877	0.660072	1694050	10E_190625	47917	26086	TRUE	CA-3	HPF	CA1-3	Exc	CA1	CA1 Chrm3	-29.4579	-17.2515	25.5132	-1.9861	22.3458	-40.7108	-0.646606	4.93239	-2.58498	-3.99618	5.41135	-29.9517
10E_M_93	0.00524262	0.75745	0.018825	0.668634	2036885	10E_190625	49194	26107	TRUE	CA-3	HPF	CA1-3	Exc	CA3-St18	CA3-St18 Tead1	-31.5583	-10.5645	22.3172	10.0254	44.8186	-25.2974	-5.48231	10.412	-4.21701	2.98454	-0.911282	1.39867
10E_M_94	0.0080431	0.797323	0.0403488	0.6629	2110771	10E_190625	49021	26051	TRUE	CA-3	HPF	CA1-3	Inh	MGE-Sst	MGE-Sst Ptpre	6.93636	11.4054	8.7446	27.6114	-1.65924	-15.6015	-3.54124	5.18891	-2.29514	-19.8424	34.5162	1.51567
10E_M_95	0.00569046	0.768977	0.0211148	0.661692	2138284	10E_190625	49568	26011	TRUE	CA-3	HPF	CA1-3	Exc	CA3-St18	CA3-St18 Tead1	-31.7257	-10.8295	22.0239	9.31434	43.6036	-24.2447	-5.11888	10.1965	-2.14276	-0.112816	0.0695759	-5.5282
10F_M_0	0.00526578	0.73768	0.0213773	0.664952	1246547	10F_190625	44828	26001	TRUE	DG-3	HPF	DG	Exc	CA3	CA3 Cadm2	-33.9592	-9.59675	18.0236	28.6563	46.7997	-0.653586	-4.39617	15.5236	-0.815326	-3.34914	-8.35685	11.6789
10F_M_1	0.00568222	0.742224	0.022683	0.676218	1485896	10F_190625	46580	26012	TRUE	DG-3	HPF	DG	Exc	CA3	CA3 Cadm2	-33.7919	-9.51995	18.026	28.9554	43.5443	-3.39283	-4.61025	14.963	1.14175	-1.89926	-2.01585	13.8917
10F_M_100	0.0037864	0.727357	0.00818693	0.660144	1676504	10F_190625	47773	26065	TRUE	DG-3	HPF	DG	Exc	DG	DG dg-all	-14.7693	9.34097	4.87468	-10.5788	-44.6275	-0.524474	-25.4867	-22.7664	-2.91367	-10.6205	35.511	10.1609
10F_M_1000	0.00548621	0.729852	0.011602	0.679318	2108538	10F_190625	49565	26133	FALSE
10F_M_1001	0.00631335	0.718145	0.0119521	0.668587	2172456	10F_190625	48922	25903	FALSE
10F_M_1002	0.00608513	0.725575	0.0123073	0.665792	2328458	10F_190625	50218	26150	FALSE
10F_M_1003	0.00474749	0.729384	0.0100019	0.676795	2044615	10F_190625	49170	26100	FALSE
10F_M_1005	0.00502908	0.720978	0.0100032	0.675654	1702618	10F_190625	46895	26010	FALSE
10F_M_1006	0.00540756	0.73665	0.0119452	0.676876	1926965	10F_190625	48689	26089	FALSE
10F_M_1008	0.00747847	0.739774	0.0230805	0.676398	1957170	10F_190625	48800	26094	FALSE
10F_M_1009	0.0070619	0.726363	0.0142333	0.666147	2118033	10F_190625	49629	26127	FALSE
10F_M_101	0.00387397	0.732602	0.00911864	0.684432	1521056	10F_190625	46792	26077	TRUE	DG-3	HPF	DG	Exc	DG	DG dg-all	-16.2364	9.67806	10.5125	-12.693	-48.1438	-13.0399	-25.2293	-20.3605	-0.040006	-5.9794	-1.70596	-5.74671
10F_M_1010	0.00670933	0.729542	0.0129637	0.658863	2207891	10F_190625	49463	26074	FALSE
10F_M_1011	0.00589255	0.747681	0.0155088	0.671352	1722404	10F_190625	47850	26086	FALSE
10F_M_1012	0.00633336	0.724158	0.0128378	0.635559	1526706	10F_190625	46855	26030	FALSE
10F_M_1013	0.00558867	0.725897	0.0119373	0.679727	1630347	10F_190625	47280	26013	FALSE
10F_M_1014	0.00651159	0.743596	0.014712	0.671564	1628895	10F_190625	47212	26054	FALSE
10F_M_1016	0.00553427	0.710675	0.0115495	0.679039	2029714	10F_190625	49366	26128	FALSE
10F_M_1017	0.00644439	0.738147	0.0137312	0.678228	2282735	10F_190625	50122	26147	FALSE
10F_M_1018	0.00630768	0.718564	0.012659	0.664897	2264764	10F_190625	49995	26145	FALSE
10F_M_1019	0.0078388	0.727965	0.0147021	0.663711	571850	10F_190625	34877	25321	FALSE
10F_M_102	0.00392618	0.744868	0.00889315	0.645911	1252739	10F_190625	44866	26034	TRUE	DG-3	HPF	DG	Exc	DG	DG dg-all	-15.872	10.6335	9.17882	-7.97346	-49.1779	-9.17735	-26.0366	-20.9376	0.335689	-9.52645	21.9846	-3.16749
10F_M_1020	0.0081392	0.73028	0.0233684	0.651816	914295	10F_190625	36949	23223	FALSE
10F_M_1021	0.00537929	0.722623	0.0121289	0.680554	1723326	10F_190625	47899	26084	FALSE
10F_M_1022	0.00574132	0.732806	0.0125113	0.682621	1650186	10F_190625	47426	26019	FALSE
10F_M_1023	0.00694205	0.737609	0.0204175	0.671218	1398459	10F_190625	46136	26041	FALSE
10F_M_1024	0.00564486	0.730953	0.0120839	0.67471	1654290	10F_190625	47713	26069	FALSE
10F_M_1025	0.00613159	0.730444	0.0125342	0.674266	1898311	10F_190625	48743	26119	FALSE
10F_M_1026	0.00623066	0.725937	0.013196	0.657407	1732336	10F_190625	47366	25812	FALSE
10F_M_1027	0.00500806	0.72453	0.0116725	0.675047	1700710	10F_190625	47823	26060	FALSE
10F_M_1028	0.00550224	0.719799	0.0110297	0.648859	1217137	10F_190625	44666	26012	FALSE
10F_M_1029	0.00532008	0.739511	0.0127118	0.683342	1610245	10F_190625	47036	26049	FALSE
10F_M_103	0.00800249	0.728837	0.0159535	0.669661	1545981	10F_190625	47108	26054	FALSE
10F_M_1030	0.00573323	0.736675	0.011946	0.661349	1247312	10F_190625	43394	26044	FALSE
10F_M_1031	0.00592839	0.725148	0.012093	0.670071	1537056	10F_190625	46953	25887	FALSE
10F_M_1032	0.0069357	0.744243	0.0227328	0.679141	1591134	10F_190625	47638	26056	FALSE
10F_M_1034	0.0069808	0.72671	0.0150163	0.66476	1519676	10F_190625	47091	26054	FALSE
10F_M_1036	0.00638482	0.721189	0.0142451	0.656696	1017001	10F_190625	41949	25292	FALSE
10F_M_1037	0.00658173	0.743764	0.0227256	0.680314	1376707	10F_190625	45924	26012	FALSE
10F_M_1038	0.00637131	0.739501	0.0130692	0.676289	1001048	10F_190625	39881	24935	FALSE
10F_M_1039	0.00714404	0.714442	0.0141174	0.667631	1499062	10F_190625	46883	26067	FALSE
10F_M_104	0.00753361	0.756233	0.0176523	0.674668	1772711	10F_190625	47855	26089	FALSE
10F_M_1040	0.00631856	0.745224	0.0145177	0.67332	1877083	10F_190625	48660	26092	FALSE
10F_M_1042	0.00834168	0.724275	0.0160476	0.64906	1482195	10F_190625	46113	26027	FALSE
10F_M_1043	0.00519244	0.721143	0.0106667	0.655317	1786457	10F_190625	48156	26074	FALSE
10F_M_1044	0.00617046	0.725047	0.0125917	0.641348	1488523	10F_190625	46477	25844	FALSE
10F_M_1045	0.00533268	0.739214	0.0120836	0.678134	1766397	10F_190625	48123	26114	FALSE
10F_M_1046	0.00621605	0.730668	0.0133762	0.670495	1586493	10F_190625	46957	26073	FALSE
10F_M_1048	0.00654507	0.728074	0.0132485	0.678807	1767407	10F_190625	48163	26087	FALSE
10F_M_1049	0.00768826	0.733688	0.0152922	0.672467	1893326	10F_190625	48563	26121	FALSE
10F_M_105	0.0059841	0.709855	0.00903427	0.718927	3623499	10F_190625	51767	26140	FALSE
10F_M_1050	0.00786547	0.745479	0.0157691	0.665933	1772994	10F_190625	48264	26032	FALSE
10F_M_1053	0.00560946	0.733962	0.010941	0.686493	1608841	10F_190625	46942	25939	FALSE
10F_M_1054	0.00644323	0.729662	0.012058	0.674646	1455699	10F_190625	46064	25962	FALSE
10F_M_106	0.00799997	0.7275	0.0153775	0.661043	1887908	10F_190625	48439	26043	FALSE
10F_M_1063	0.00699205	0.724201	0.0135119	0.668893	1673476	10F_190625	47944	25993	FALSE
10F_M_1064	0.00668288	0.719747	0.0134037	0.668888	1726758	10F_190625	48130	26078	FALSE
10F_M_1065	0.00758634	0.732655	0.0150549	0.665381	1914303	10F_190625	49045	26107	FALSE
10F_M_1066	0.00751592	0.728342	0.0132646	0.65037	1908946	10F_190625	49098	26106	FALSE
10F_M_1068	0.00678232	0.720694	0.0131284	0.630187	1277459	10F_190625	44880	25852	FALSE
10F_M_1069	0.00805244	0.748766	0.0286762	0.673925	1501931	10F_190625	46770	26062	FALSE
10F_M_1070	0.00661168	0.722559	0.0129156	0.663133	1402621	10F_190625	46073	26008	FALSE
10F_M_1071	0.00944948	0.738408	0.0256013	0.619835	1114798	10F_190625	44168	25886	FALSE
10F_M_1072	0.00710001	0.730978	0.0145229	0.626962	1356686	10F_190625	45966	26033	FALSE
10F_M_1074	0.00843588	0.731611	0.016248	0.610088	1508810	10F_190625	47136	26056	FALSE
10F_M_1075	0.00591716	0.736306	0.0127707	0.623592	1362624	10F_190625	46268	26036	FALSE
10F_M_1076	0.00928112	0.736314	0.0173895	0.590479	705075	10F_190625	34377	24214	FALSE
10F_M_1077	0.005827	0.734254	0.0113497	0.633627	1228889	10F_190625	45179	25955	FALSE
10F_M_1078	0.00703869	0.742002	0.014136	0.623602	1165788	10F_190625	44331	25927	FALSE
10F_M_1079	0.00871113	0.751058	0.0188172	0.662258	1480309	10F_190625	46692	25972	FALSE
10F_M_1081	0.0081998	0.752285	0.0166768	0.6679	2161959	10F_190625	49639	26129	FALSE
10F_M_1082	0.0071728	0.691295	0.0111464	0.655828	2348282	10F_190625	50329	26156	FALSE
10F_M_1083	0.00695227	0.748446	0.0125511	0.650946	1154543	10F_190625	39367	24514	FALSE
10F_M_1084	0.00734135	0.745926	0.010914	0.636876	1296837	10F_190625	42586	25212	FALSE
10F_M_1085	0.00634207	0.725669	0.00896201	0.665436	1434314	10F_190625	46052	25987	FALSE
10F_M_1086	0.00598855	0.73532	0.0091687	0.672063	2048575	10F_190625	49318	26108	FALSE
10F_M_1087	0.00367458	0.72465	0.00897663	0.669997	1524574	10F_190625	46781	26086	TRUE	DG-3	HPF	DG	Exc	DG	DG dg-all	-17.5675	9.46865	14.2243	-15.1143	-39.1728	-16.2163	-23.7318	-20.138	-1.93511	-3.8929	-11.5196	8.50915
10F_M_1088	0.00373044	0.725905	0.00942462	0.674569	1812874	10F_190625	48399	25986	TRUE	DG-3	HPF	DG	Exc	DG	DG dg-all	-17.4761	10.1355	15.2285	-12.6481	-41.3731	-18.9533	-23.9981	-19.522	-0.12221	-4.79169	-8.15871	1.50475
10F_M_1089	0.00367169	0.737614	0.0091303	0.675571	1876674	10F_190625	48803	26097	TRUE	DG-3	HPF	DG	Exc	DG	DG dg-all	-17.3611	9.561	13.5439	-14.0005	-39.3211	-16.3203	-23.9507	-19.9689	-0.673461	-3.67758	-14.1814	3.08422
10F_M_1092	0.00375461	0.726197	0.00804721	0.653431	1313788	10F_190625	45486	25976	TRUE	DG-3	HPF	DG	Exc	DG	DG dg-all	-14.0431	9.96246	3.42144	-8.34489	-50.9988	1.13719	-26.2389	-23.1562	-0.728106	-12.6769	37.4844	-8.45076
10F_M_1093	0.00404863	0.735435	0.0107592	0.678015	1496935	10F_190625	46634	26080	TRUE	DG-3	HPF	DG	Exc	DG	DG dg-all	-18.7693	10.1235	18.6486	-15.727	-40.3443	-24.3699	-23.7906	-18.1198	1.97918	-0.244563	-31.2542	-9.86976
10F_M_1094	0.00376842	0.715756	0.00784565	0.673365	1466726	10F_190625	46355	25994	TRUE	DG-3	HPF	DG	Exc	DG	DG dg-all	-13.6959	9.89542	2.06766	-8.56768	-49.8766	1.20943	-26.7104	-23.4067	-0.931773	-13.6628	39.8168	-3.10376
10F_M_1095	0.00449481	0.72901	0.010198	0.671684	1941104	10F_190625	49245	26097	FALSE
10F_M_1096	0.0043636	0.724023	0.00958294	0.671225	2315130	10F_190625	50352	26149	FALSE
10F_M_1097	0.00465045	0.727319	0.00976486	0.629719	2504839	10F_190625	50748	26161	FALSE
10F_M_1098	0.00474712	0.716398	0.0100714	0.658009	2339036	10F_190625	50340	26137	FALSE
10F_M_1099	0.00824572	0.814632	0.0413565	0.666691	2001009	10F_190625	49111	26126	TRUE	DG-3	HPF	DG	Inh	MGE-Sst	MGE-Sst Rxra	6.44771	8.25615	-0.881051	20.8527	-9.17835	-13.9335	-0.969147	7.30732	-4.69533	-16.6965	28.2744	12.7909
10F_M_11	0.00945985	0.73507	0.0172163	0.648545	1341892	10F_190625	45141	26087	FALSE
10F_M_1100	0.0047494	0.733601	0.0109167	0.649519	1584465	10F_190625	47439	26089	FALSE
10F_M_1101	0.00450114	0.721237	0.00929375	0.676212	1844091	10F_190625	48463	26123	FALSE
10F_M_1102	0.00435775	0.727855	0.00994827	0.687939	3447218	10F_190625	52040	26189	FALSE
10F_M_1103	0.00479644	0.715184	0.0100385	0.667313	1544826	10F_190625	46700	25860	FALSE
10F_M_1105	0.00481581	0.734317	0.0111475	0.668722	2006742	10F_190625	49364	26099	FALSE
10F_M_1106	0.00491227	0.743947	0.0110382	0.669976	2046803	10F_190625	49497	26125	FALSE
10F_M_1107	0.00460498	0.725084	0.0102272	0.666177	1689226	10F_190625	47427	25905	FALSE
10F_M_1108	0.00485762	0.733654	0.011609	0.659393	1459409	10F_190625	46483	26025	FALSE
10F_M_1109	0.00460465	0.73615	0.0108252	0.67794	1513999	10F_190625	46563	26039	FALSE
10F_M_111	0.00906926	0.738731	0.0181129	0.667248	1257204	10F_190625	45130	26011	FALSE
10F_M_1111	0.00463811	0.73141	0.0109416	0.679667	1815627	10F_190625	48527	26101	FALSE
10F_M_1113	0.00599365	0.754027	0.0188193	0.676957	2104024	10F_190625	49633	26129	FALSE
10F_M_1114	0.00505021	0.729121	0.0111697	0.662339	2177289	10F_190625	49739	26124	FALSE
10F_M_1115	0.00445685	0.718282	0.0100726	0.677011	1734755	10F_190625	48031	26089	FALSE
10F_M_1116	0.0078	0.777147	0.0324168	0.660341	1484442	10F_190625	46707	25982	FALSE
10F_M_1118	0.00486113	0.738365	0.0102867	0.678969	1504750	10F_190625	46522	26047	FALSE
10F_M_112	0.00681757	0.73449	0.0130065	0.681561	1929116	10F_190625	48806	26030	FALSE
10F_M_1120	0.00517357	0.737144	0.0118013	0.674497	2611350	10F_190625	50815	26146	FALSE
10F_M_1121	0.00593124	0.733815	0.0129431	0.675013	2728590	10F_190625	51124	26164	FALSE
10F_M_1123	0.0049542	0.728793	0.0114192	0.673721	2046031	10F_190625	49113	26115	FALSE
10F_M_1125	0.00504354	0.723193	0.0112705	0.673938	1992226	10F_190625	48877	26108	FALSE
10F_M_1126	0.00839434	0.74069	0.0166623	0.666298	668711	10F_190625	36891	25767	FALSE
10F_M_1127	0.0064499	0.722332	0.013624	0.672082	1476855	10F_190625	46601	26014	FALSE
10F_M_1128	0.00713022	0.739947	0.023832	0.680486	1790214	10F_190625	48455	26078	FALSE
10F_M_1129	0.00814754	0.746209	0.0242137	0.676607	1782536	10F_190625	47942	25763	FALSE
10F_M_1130	0.0061828	0.735683	0.013532	0.670653	1990840	10F_190625	49253	26096	FALSE
10F_M_1131	0.0051443	0.723762	0.0109904	0.672652	1603873	10F_190625	47382	26055	FALSE
10F_M_1132	0.006113	0.718447	0.0124907	0.663772	1275082	10F_190625	45323	25989	FALSE
10F_M_1134	0.00579682	0.722584	0.0116447	0.683292	1288740	10F_190625	45150	26002	FALSE
10F_M_1135	0.00562727	0.728681	0.0123748	0.674023	2020736	10F_190625	49128	26064	FALSE
10F_M_1136	0.00507236	0.721687	0.0106424	0.67663	2312617	10F_190625	49984	26091	FALSE
10F_M_1137	0.00790507	0.753638	0.0293418	0.663673	2238007	10F_190625	49812	26141	FALSE
10F_M_1138	0.00681234	0.732986	0.0138839	0.655395	1713232	10F_190625	47845	25998	FALSE
10F_M_1139	0.00462283	0.710674	0.00933733	0.678887	2137590	10F_190625	49638	26087	FALSE
10F_M_114	0.00891147	0.738573	0.0169015	0.661601	1716461	10F_190625	47925	26086	FALSE
10F_M_1140	0.00570971	0.744147	0.014798	0.653632	1746564	10F_190625	47538	25972	FALSE
10F_M_1141	0.00573462	0.73077	0.0116601	0.673506	1026728	10F_190625	34851	22764	FALSE
10F_M_1142	0.00557669	0.737681	0.0128356	0.677806	1745968	10F_190625	47992	26089	FALSE
10F_M_1143	0.00749083	0.723477	0.0164395	0.658131	1859557	10F_190625	48799	26109	FALSE
10F_M_1144	0.00659487	0.731658	0.0139339	0.675528	2149588	10F_190625	49745	26071	FALSE
10F_M_1145	0.00819781	0.727757	0.0157303	0.668227	2004311	10F_190625	49129	26118	FALSE
10F_M_1146	0.0100827	0.764265	0.033046	0.655077	2186290	10F_190625	49907	26160	FALSE
10F_M_1147	0.00474702	0.736748	0.0100545	0.680151	3532520	10F_190625	52290	26252	FALSE
10F_M_1148	0.00685826	0.725301	0.0133219	0.638969	1561747	10F_190625	47052	26053	FALSE
10F_M_1149	0.00731187	0.743226	0.0225779	0.675642	1599679	10F_190625	47190	26063	FALSE
10F_M_1150	0.00661469	0.729428	0.0134066	0.67064	1642731	10F_190625	47481	26021	FALSE
10F_M_1151	0.00357091	0.723078	0.00874916	0.6734	1447483	10F_190625	46139	25943	TRUE	DG-3	HPF	DG	Exc	DG	DG dg-all	-17.7721	9.02278	13.828	-17.4384	-39.6185	-15.8379	-23.7889	-19.9778	-1.43761	-3.16662	-18.2861	9.1626
10F_M_1152	0.00499924	0.736888	0.0194049	0.685015	1807673	10F_190625	48451	26093	TRUE	DG-3	HPF	DG	Exc	CA3	CA3 Cadm2	-33.7311	-9.98408	17.6699	27.5899	48.9735	3.03202	-4.62999	15.9499	-2.08065	-2.42509	-13.6016	15.5837
10F_M_1154	0.00373313	0.728636	0.00898445	0.673357	1934399	10F_190625	49090	26129	TRUE	DG-3	HPF	DG	Exc	DG	DG dg-all	-16.8501	10.2719	13.2151	-11.4279	-44.7236	-13.3742	-25.0493	-20.5824	-1.64645	-7.90942	11.7918	7.93627
10F_M_1155	0.00554324	0.744743	0.0238821	0.676225	1865982	10F_190625	48798	26093	TRUE	DG-3	HPF	DG	Exc	Gfra1	Gfra1 Gfra1	-33.0164	-16.0866	15.4396	-2.9548	44.547	-40.8338	-6.43511	6.32157	-2.80578	1.72832	0.285178	-2.40925
10F_M_1158	0.00391244	0.732789	0.00871494	0.677445	1756408	10F_190625	48057	26083	TRUE	DG-3	HPF	DG	Exc	DG	DG dg-all	-15.7486	9.08677	8.84349	-14.1941	-42.0224	-6.17205	-24.737	-21.8287	-2.63565	-7.99815	14.3389	2.30521
10F_M_1159	0.00742726	0.718476	0.0114478	0.65633	1365293	10F_190625	44405	25577	FALSE
10F_M_1161	0.00615965	0.730724	0.0132015	0.680837	3416908	10F_190625	51998	26188	FALSE
10F_M_1162	0.00761204	0.730112	0.0144052	0.658501	1878785	10F_190625	48713	26044	FALSE
10F_M_1163	0.00577153	0.729743	0.0122875	0.668373	1591099	10F_190625	47132	26065	FALSE
10F_M_1164	0.0071999	0.731373	0.0147486	0.643659	1280503	10F_190625	45320	26029	FALSE
10F_M_1165	0.00583663	0.727576	0.0122518	0.674887	1513596	10F_190625	46714	26054	FALSE
10F_M_1166	0.0066713	0.728415	0.0136755	0.673122	1430453	10F_190625	46296	25961	FALSE
10F_M_1167	0.00885097	0.722205	0.0167985	0.668648	1289580	10F_190625	45273	26013	FALSE
10F_M_1168	0.00727773	0.729086	0.0136533	0.682044	1598763	10F_190625	47468	26065	FALSE
10F_M_1170	0.00991375	0.752759	0.0277862	0.661197	1742442	10F_190625	48347	26124	FALSE
10F_M_1171	0.005856	0.718332	0.0115049	0.674818	1461105	10F_190625	46592	26066	FALSE
10F_M_1172	0.00919284	0.737585	0.0280491	0.657753	1317134	10F_190625	45651	25962	FALSE
10F_M_1173	0.00732431	0.745961	0.0226176	0.674833	1487702	10F_190625	46732	26080	FALSE
10F_M_1174	0.0066669	0.739798	0.01376	0.676448	1529207	10F_190625	47144	26075	FALSE
10F_M_1175	0.00757008	0.736054	0.0127401	0.662657	1743311	10F_190625	48028	26012	FALSE
10F_M_1176	0.0068788	0.734247	0.0149705	0.672578	2059733	10F_190625	49406	26114	FALSE
10F_M_1177	0.00793494	0.750452	0.0124901	0.659879	2006764	10F_190625	48978	26125	FALSE
10F_M_1178	0.00764587	0.74308	0.0126804	0.651575	2061875	10F_190625	49282	26129	FALSE
[truncated: 108,405 more rows]
