# Supplementary material for: DNA methylation atlas of the mouse brain at single-cell resolution
Source: Nature. 2021 Oct 6;598(7879):120–8. doi: 10.1038/s41586-020-03182-8 (PMC8494641; doi:10.1038/s41586-020-03182-8)
Supplement: Supplementary file 10 — clustering parameters. [file 41586_2020_3182_MOESM10_ESM.xlsx]

## Sheet: ST6 Clustering Parameters
Supplementary Table 6. clustering parameters
Level	Group	CH PC	CG PC	N Neighbors	Resolution	N Clusters	Notes
L1	ALL Cells	25	14	25	N. A.	N. A.	Only for L1 embeddings
L2	Excitatory Neurons	30	15	25	0.3	18
L2	Inhibitory Neurons	25	15	25	0.15	14
L2	Non-neurons	7	12	25	0.5	9
L3	IT-L23	6	3	25	0.3	4
L3	IT-L4	3	2	25	0.2	2
L3	IT-L5	4	4	25	0.3	3
L3	IT-L6	4	3	25	0.2	4
L3	ET-L5	8	4	25	0.4	10
L3	CT-L6	7	2	25	0.3	4
L3	NP-L6	6	3	25	0.3	6
L3	L6b	8	2	25	0.2	4
L3	EP	8	2	25	0.2	3
L3	CLA	8	4	25	0.2	3
L3	OLF-Exc	10	4	25	0.3	9
L3	Gfra1	N. A.	N. A.	N. A.	N. A.	1	No subtype
L3	IG-CA2	6	2	25	0.3	3
L3	DG-po	4	2	25	0.3	3
L3	CA3	4	2	25	0.2	2
L3	CA3-St18	5	3	25	0.3	3
L3	CA1	8	2	25	0.3	6
L3	DG	N. A.	N. A.	N. A.	N. A.	1	No subtype
L3	MGE-Pvalb	14	4	25	0.5	8
L3	MGE-Sst	14	10	25	0.5	12
L3	CGE-Vip	10	6	25	0.5	8
L3	CGE-Lamp5	4	2	25	0.5	5
L3	Unc5c	N. A.	N. A.	N. A.	N. A.	1	No subtype
L3	Chd7	4	2	25	0.3	3
L3	LSX-Inh	15	8	25	0.2	7
L3	PAL-Inh	16	12	25	0.2	11
L3	Foxp2	4	2	25	0.3	4
L3	MSN-D1	4	3	25	0.4	5
L3	MSN-D2	8	5	25	0.4	4
L3	D1L-Fstl4	6	3	25	0.3	5
L3	D1L-PAL	10	5	25	0.2	2
L3	OLF	6	4	25	0.5	7
L3	ANP	12	6	25	0.3	2
L3	ASC	2	4	25	0.3	3
L3	ODC	2	5	25	0.3	2
L3	OPC	5	10	25	0.3	2
L3	MGC	N. A.	N. A.	N. A.	N. A.	1	No subtype
L3	PC	N. A.	N. A.	N. A.	N. A.	1	No subtype
L3	EC	5	10	25	0.3	2
L3	VLMC	4	10	25	0.3	2
L3	VLMC-Pia	N. A.	N. A.	N. A.	N. A.	1	No subtype
