# Supplementary material for: DNA methylation atlas of the mouse brain at single-cell resolution
Source: Nature. 2021 Oct 6;598(7879):120–8. doi: 10.1038/s41586-020-03182-8 (PMC8494641; doi:10.1038/s41586-020-03182-8)
Supplement: Supplementary file 11 — Cell type annotations. [file 41586_2020_3182_MOESM11_ESM.xlsx]

## Sheet: ST7 Cell Type Annotations
Supplementary Table 7. cell type annotations
Columns
Cluster Level	Clustering level from the iterative analysis
Parent	The cluster label of upper level
Unique Name	A unique name for distinguish this cluster
Cluster Signature Genes	Representative signature genes used to annotate each cluster. The three cell class can be distinguished by seveal pan-excitatory, pan-inhibitory, FANS NeuN+/- information and global mCH fraction (non-neuronal clusters have lowest global mCH fraction). For each major type, the genes were selected via comparison within the same cell class (see Methods). For subtypes, the genes were selected via com…
Browser URL	Cell type browser that visualizes basic information, signature gene methlation patten and more signature genes.
Notes	Additional information about annotating the cell class and major types.
Reference	Prior studes in related brain regions that helped annotaion, see DOI in the end.
Cluster Level	Parent	Unique Name	Cluster Signature Genes	Browser URL	Notes	Reference
L1-CellClass	-	Exc	Slc17a7, Lingo1, Sv2b, Neurod6, Kcnma1	http://neomorph.salk.edu/omb/cell_type?ct=Exc	Excitatory neuron	Luo 2017 Science; Tasic 2018 Nature; Zeisel 2018 Cell; Yao 2020 Biorxiv
L1-CellClass	-	Inh	Gad1, Gad2, Abat, Slc6a1, Stat5b	http://neomorph.salk.edu/omb/cell_type?ct=Inh	Inhibitory neuron	Luo 2017 Science; Tasic 2018 Nature; Zeisel 2018 Cell; Yao 2020 Biorxiv
L1-CellClass	-	NonN	All non-neuronal clusters in this study can be distinguished from neurons based on NeuN- gate information in FANS and lowest global mCH rate comparing to neuronal clusters	http://neomorph.salk.edu/omb/cell_type?ct=NonN	Non-neuronal cells; low global mCH; from the NeuN- gate in FANS	Luo 2017 Science; Tasic 2018 Nature; Zeisel 2018 Cell; Yao 2020 Biorxiv
L2-Majortype	Exc	IT-L23	Prex1, Cux2, Rnf144a, Enpp2, Zfp462	http://neomorph.salk.edu/omb/cell_type?ct=IT-L23	Cortex IT Exc neuron in Layer 2-3	Luo 2017 Science; Tasic 2018 Nature; Yao 2020 Biorxiv
L2-Majortype	Exc	IT-L4	Foxo3, Rorb, Kcnh5, Tspan11, Cadps2	http://neomorph.salk.edu/omb/cell_type?ct=IT-L4	Cortex IT Exc neuron in Layer 4	Luo 2017 Science; Tasic 2018 Nature; Yao 2020 Biorxiv
L2-Majortype	Exc	IT-L5	Ptgfrn, Pip4k2a, Susd5, Opn3, Sulf2	http://neomorph.salk.edu/omb/cell_type?ct=IT-L5	Cortex IT Exc neuron in Layer 5	Luo 2017 Science; Tasic 2018 Nature; Yao 2020 Biorxiv
L2-Majortype	Exc	IT-L6	Xkr7, Mgat5, Susd4, Adamts3, Npas2	http://neomorph.salk.edu/omb/cell_type?ct=IT-L6	Cortex IT Exc neuron in Layer 6	Luo 2017 Science; Tasic 2018 Nature; Yao 2020 Biorxiv
L2-Majortype	Exc	ET-L5	Tcerg1l, Khdrbs2, Ralgapa2, L3mbtl4, Vat1l	http://neomorph.salk.edu/omb/cell_type?ct=PT-L5	Cortex ET Exc neuron in Layer 5, Note that the L5 ET neurons had been named as pyramidal tract (PT) neurons or subcerebral projection neurons (SCPN) in the literature, we use ET to be consistent with Yao et al., 2020	Luo 2017 Science; Tasic 2018 Nature; Yao 2020 Biorxiv
L2-Majortype	Exc	CT-L6	Tle4, Syt6, Arhgap25, Rnf152, Kcnk3	http://neomorph.salk.edu/omb/cell_type?ct=CT-L6	Cortex CT Exc neuron in Layer 6	Luo 2017 Science; Tasic 2018 Nature; Yao 2020 Biorxiv
L2-Majortype	Exc	NP-L6	Tshz2, Mcc, Xkr6, Smad4, Grm4	http://neomorph.salk.edu/omb/cell_type?ct=NP-L6	Cortex NP Exc neuron in Layer 6	Luo 2017 Science; Tasic 2018 Nature; Yao 2020 Biorxiv
L2-Majortype	Exc	L6b	Galnt10, Hipk2, Kcnab1, Dlg5, Gng12	http://neomorph.salk.edu/omb/cell_type?ct=L6b	Cortex L6b neuron	Luo 2017 Science; Tasic 2018 Nature; Yao 2020 Biorxiv
L2-Majortype	Exc	EP	Nfia, Tox3, Cflar, Npsr1, Myocd	http://neomorph.salk.edu/omb/cell_type?ct=EP	Excitatory neuron from Endopriform Nucleus. Infered by dissection regions and region specific marker genes, e.g., Npsr1 ISH from ABA https://mouse.brain-map.org/gene/show/106174	Lein 2007 Nature
L2-Majortype	Exc	CLA	B3gat2, Nr4a2, Pdia5, Synpr, Gpd2	http://neomorph.salk.edu/omb/cell_type?ct=CLA	Excitatroy neruon from Claustrum. Infered by dissection regions and region specific marker genes, e.g., B3gat2 ISH from ABA https://mouse.brain-map.org/gene/show/93607	Lein 2007 Nature; Tasic 2018 Nature; Yao 2020 Biorxiv
L2-Majortype	Exc	OLF-Exc	Tmem132e, Zfp536, Ppfibp1, Limch1, Robo2	http://neomorph.salk.edu/omb/cell_type?ct=OLF-Exc	Excitatory neuron from olfactory area dissections including MOB, AON and PIR. Infered by dissection regions	Zeisel 2018 Cell
L2-Majortype	Exc	Gfra1	Gfra1, Fn1, Lpp, Astn2, Cntnap5a	http://neomorph.salk.edu/omb/cell_type?ct=Gfra1	Sparse distributed excitatory neurons across CA1, CA3 and DGpo marked by Gfra1, see Gfra1 ISH from ABA https://mouse.brain-map.org/gene/show/14361	Lein 2007 Nature; Yao 2020 Biorxiv
L2-Majortype	Exc	IG-CA2	Cacng5, Arhgef28, Strip2, Prex2, Clmn, Ntf3	http://neomorph.salk.edu/omb/cell_type?ct=IG-CA2	CA2 and IG Exc. neuron, infered by dissection regions and region specific marker genes, e.g., Ntf3 gene ISH from ABA: https://mouse.brain-map.org/gene/show/17972	Lein 2007 Nature; Yao 2020 Biorxiv
L2-Majortype	Exc	DG-po	Ptpro, Wnt3, Wnt9b, Pmp22, Csf2rb2	http://neomorph.salk.edu/omb/cell_type?ct=DG-po	DG Exc located in DGpo, infered by dissection regions and region specific marker genes, e.g., Ptpro ISH from ABA https://mouse.brain-map.org/gene/show/19040	Lein 2007 Nature; Yao 2020 Biorxiv
L2-Majortype	Exc	CA3	Rerg, Trps1, Wwp2, Pfkfb3, Grik4	http://neomorph.salk.edu/omb/cell_type?ct=CA3	CA3 Exc major group	Habib 2016 Science; Yao 2020 Biorxiv
L2-Majortype	Exc	CA3-St18	St18, Nkd2, Insyn2a, Fam107a, Kcnd3	http://neomorph.salk.edu/omb/cell_type?ct=CA3-St18	CA3 Exc small group marked by St18, sparse distributed in CA3 pyramidal layer deep side. See St18 ISH from ABA https://mouse.brain-map.org/experiment/show/69290531	Lein 2007 Nature; Yao 2020 Biorxiv
L2-Majortype	Exc	CA1	Fibcd1, Ccdc88c, Lmo1, Tbc1d1, Mpped1	http://neomorph.salk.edu/omb/cell_type?ct=CA1	CA1 Exc major group	Habib 2016 Science; Yao 2020 Biorxiv
L2-Majortype	Exc	DG	Dock10, Ablim3, Prox1, Sema5a, Synpr	http://neomorph.salk.edu/omb/cell_type?ct=DG	Gruanle cell in DG	Habib 2016 Science; Yao 2020 Biorxiv
L2-Majortype	Inh	MGE-Pvalb	Pvalb, Man1c1, Cemip, Plxna4, Rnf144b	http://neomorph.salk.edu/omb/cell_type?ct=MGE-Pvalb	MGE derived Pvalb+ Inh.	Luo 2017 Science; Tasic 2018 Nature; Yao 2020 Biorxiv
L2-Majortype	Inh	MGE-Sst	Sst, Grin3a, Grik3, Nrip, Masp1	http://neomorph.salk.edu/omb/cell_type?ct=MGE-Sst	MGE derived Sst+ Inh.	Luo 2017 Science; Tasic 2018 Nature; Yao 2020 Biorxiv
L2-Majortype	Inh	CGE-Vip	Vip, Vav2, Npas3, Rgs12, Lima1	http://neomorph.salk.edu/omb/cell_type?ct=CGE-Vip	CGE derived Vip+ Inh.	Luo 2017 Science; Tasic 2018 Nature; Yao 2020 Biorxiv
L2-Majortype	Inh	CGE-Lamp5	Lamp5, Pip5k1b, Fgf13, Parm1, Mpdz	http://neomorph.salk.edu/omb/cell_type?ct=CGE-Lamp5	CGE derived Lamp5+ Inh.	Luo 2017 Science; Tasic 2018 Nature; Yao 2020 Biorxiv
L2-Majortype	Inh	Unc5c	Unc5c, Pde4d, Nos1, Plxdc2, Mctp2	http://neomorph.salk.edu/omb/cell_type?ct=Unc5c	Inh cell mainly from HIP but also partly from cortex. Shown hypomethylation in both Lhx6 (CGE marker) and Adarb2 (MGE marker) gene.	Tasic 2018 Nature; Yao 2020 Biorxiv; Krienen 2019 Biorxiv
L2-Majortype	Inh	Chd7	Chd7, Etv1, Cdh22, Kit, Pcsk6	http://neomorph.salk.edu/omb/cell_type?ct=Chd7	Inh cell shown hypomethylation in both Lhx6 and Chd7 gene	Zeisel 2018 Cell
L2-Majortype	Inh	LSX-Inh	Prdm16, Ano1, Trpc4, Clic4, Zfp423	http://neomorph.salk.edu/omb/cell_type?ct=LSX-Inh	LSX Interneuron	Zeisel 2018 Cell
L2-Majortype	Inh	PAL-Inh	Dscam, Bend5, Camta1, Elavl4, Elavl2	http://neomorph.salk.edu/omb/cell_type?ct=PAL-Inh	PAL Interneuron	Zeisel 2018 Cell
L2-Majortype	Inh	Foxp2	Foxp2, Tshz1, Pbx3, Slc24a4, Lypd1	http://neomorph.salk.edu/omb/cell_type?ct=Foxp2	Inh cell marked by Foxp2 gene, mainly come from STR and PAL	Zeisel 2018 Cell
L2-Majortype	Inh	MSN-D1	Drd1, Foxp1, Rasgef1b, Ccdc88c, Prkch	http://neomorph.salk.edu/omb/cell_type?ct=MSN-D1	Medium Spiny Neuron D1-type, hypomethylation in Drd1 gene	Zeisel 2018 Cell
L2-Majortype	Inh	MSN-D2	Drd2, Foxp1, Adora2a, Ankk1, Oprd1	http://neomorph.salk.edu/omb/cell_type?ct=MSN-D2	Medium Spiny Neuron D2-type, hypomethylation in Drd2 gene	Zeisel 2018 Cell
L2-Majortype	Inh	D1L-Fstl4	Fstl4, Gfra1, Ntn1, Fat3, Slit3	http://neomorph.salk.edu/omb/cell_type?ct=D1L-Fstl4	D1 Like Interneuron, marked by Fstl4 and Drd1	Zeisel 2018 Cell
L2-Majortype	Inh	D1L-PAL	Sgcd, Rerb1, Ntng2, Prkcq, Lnx2	http://neomorph.salk.edu/omb/cell_type?ct=D1L-PAL	D1 Like Interneuron, mainly come from PAL, marked by Drd1	Zeisel 2018 Cell
L2-Majortype	Inh	OLF	Ikzf1, Cntnap5c, Abca13, Adgrg4, Egflam	http://neomorph.salk.edu/omb/cell_type?ct=OLF	Granule layer of OLF and associated cell types	Zeisel 2018 Cell
L2-Majortype	NonN	ANP	Gse1, Auts2, Epha4, Tenm4, Trim2	http://neomorph.salk.edu/omb/cell_type?ct=ANP	Adulut Neuron Precursor	Zeisel 2018 Cell; Tasic 2018 Nature; Yao 2020 Biorxiv
L2-Majortype	NonN	ASC	Slc1a2, Trim9, Paqr8, Cpe, Slc1a3	http://neomorph.salk.edu/omb/cell_type?ct=ASC	Astrocyte	Zeisel 2018 Cell; Tasic 2018 Nature; Yao 2020 Biorxiv
L2-Majortype	NonN	ODC	Mobp, Mbp, Mog, Pde4b, Klh12	http://neomorph.salk.edu/omb/cell_type?ct=ODC	Oligodendrocyte	Zeisel 2018 Cell; Tasic 2018 Nature; Yao 2020 Biorxiv
L2-Majortype	NonN	OPC	Pdgfra, Xylt1, Chst11, Cacng4, Tnr	http://neomorph.salk.edu/omb/cell_type?ct=OPC	Oligodendrocyte Precursor Cell	Zeisel 2018 Cell; Tasic 2018 Nature; Yao 2020 Biorxiv
L2-Majortype	NonN	MGC	Csf1r, P2ry13, Fcrls, Zfp710, Laptm5	http://neomorph.salk.edu/omb/cell_type?ct=MGC	Microglia	Zeisel 2018 Cell; Tasic 2018 Nature; Yao 2020 Biorxiv
L2-Majortype	NonN	PC	Pdgfrb, Dlc1, Cald1, Rgs5, Myo1b	http://neomorph.salk.edu/omb/cell_type?ct=PC	Perivascular Cell	Zeisel 2018 Cell; Tasic 2018 Nature; Yao 2020 Biorxiv
L2-Majortype	NonN	EC	Kdr, Adgrf5, Zfp366, Egf17, Sema7a	http://neomorph.salk.edu/omb/cell_type?ct=EC	Endothelial Cell	Zeisel 2018 Cell; Tasic 2018 Nature; Yao 2020 Biorxiv
L2-Majortype	NonN	VLMC	Slc6a13, Svil, Pard6g, Lrrk1, Bmp7	http://neomorph.salk.edu/omb/cell_type?ct=VLMC	Vascular Leptomeningeal Cell	Zeisel 2018 Cell; Tasic 2018 Nature; Yao 2020 Biorxiv
L2-Majortype	NonN	VLMC-Pia	Sh3pxd2a, Bnc2, Foxp1, Nxn, Notch2	http://neomorph.salk.edu/omb/cell_type?ct=VLMC-Pia	Vascular Leptomeningeal Cell mainly in Pia	Zeisel 2018 Cell; Tasic 2018 Nature; Yao 2020 Biorxiv
L3-Subtype	CA1	CA1 Ak5	Ak5, Hs3st4, Ubn2, Phf14, Fmnl2	http://neomorph.salk.edu/omb/cell_type?ct=CA1%20Ak5
L3-Subtype	CA1	CA1 Chrm3	Chrm3, Galntl6, Tbc1d1, Ptbp3, Fat3	http://neomorph.salk.edu/omb/cell_type?ct=CA1%20Chrm3
L3-Subtype	CA1	CA1 Kif26a	Kif26a, Tox, Fras1, Lrrtm4, Garnl3	http://neomorph.salk.edu/omb/cell_type?ct=CA1%20Kif26a
L3-Subtype	CA1	CA1 Lingo2	Lingo2, Dok5, Mef2c, Dennd1a, Rasgef1b	http://neomorph.salk.edu/omb/cell_type?ct=CA1%20Lingo2
L3-Subtype	CA1	CA1 Ptprg	Ptprg, Grik4, Tead1, Khdrbs2, Ndrg1	http://neomorph.salk.edu/omb/cell_type?ct=CA1%20Ptprg
L3-Subtype	CA3	CA3 Cadm2	Cadm2, Clstn2, Cdk14, Qk, Ppm1l	http://neomorph.salk.edu/omb/cell_type?ct=CA3%20Cadm2
L3-Subtype	CA3	CA3 Efnb2	Efnb2, C2cd3, Acsf3, Npas2, Ptprf	http://neomorph.salk.edu/omb/cell_type?ct=CA3%20Efnb2
L3-Subtype	CA3-St18	CA3-St18 Epha5	Epha5, Ablim1, Sema5a, Tspan5, Epha7	http://neomorph.salk.edu/omb/cell_type?ct=CA3-St18%20Epha5
L3-Subtype	CA3-St18	CA3-St18 Nuak1	Nuak1, Ptpru, Kcnk3, C2cd3, Adamts2	http://neomorph.salk.edu/omb/cell_type?ct=CA3-St18%20Nuak1
L3-Subtype	CA3-St18	CA3-St18 Tead1	Tead1, Tenm2, Pard3, Nell1, Tmem132b	http://neomorph.salk.edu/omb/cell_type?ct=CA3-St18%20Tead1
L3-Subtype	CLA	CLA Bcl11a	Bcl11a, Tspan9, Foxp1, Fat3, Tspan11	http://neomorph.salk.edu/omb/cell_type?ct=CLA%20Bcl11a
L3-Subtype	CLA	CLA Cdh8	Cdh8, Cadm1, Slit1, Map3k5, Adcy1	http://neomorph.salk.edu/omb/cell_type?ct=CLA%20Cdh8
L3-Subtype	CLA	CLA Nrp2	Nrp2, Plxdc2, Pou6f2, Eya1, Plppr1	http://neomorph.salk.edu/omb/cell_type?ct=CLA%20Nrp2
L3-Subtype	CT-L6	CT-L6 Hcrtr2	Hcrtr2, Crim1, Map4k4, Map4, Galnt17	http://neomorph.salk.edu/omb/cell_type?ct=CT-L6%20Hcrtr2
L3-Subtype	CT-L6	CT-L6 Il1rap	Il1rap, Dscaml1, Mtus2, Kcnj6, Kcnip2	http://neomorph.salk.edu/omb/cell_type?ct=CT-L6%20Il1rap
L3-Subtype	CT-L6	CT-L6 Map4	Map4, Gucy1b1, Tnks, Ldb2, Tnr	http://neomorph.salk.edu/omb/cell_type?ct=CT-L6%20Map4
L3-Subtype	CT-L6	CT-L6 Megf9	Megf9, Tnks, Dscaml1, Mtus2, Nfia	http://neomorph.salk.edu/omb/cell_type?ct=CT-L6%20Megf9
L3-Subtype	DG	DG dg-all	Same as DG	http://neomorph.salk.edu/omb/cell_type?ct=DG%20dg-all
L3-Subtype	DG-po	DG-po Bcl11a	Bcl11a, Chchd6, Lamb1, Fstl4, Plxna1	http://neomorph.salk.edu/omb/cell_type?ct=DG-po%20Bcl11a
L3-Subtype	DG-po	DG-po Calb2	Calb2, Reps2, Cdk17, Col12a1, Cryz12	http://neomorph.salk.edu/omb/cell_type?ct=DG-po%20Calb2
L3-Subtype	DG-po	DG-po Kctd8	Kctd8, Hrh1, Upp1, Khdrbs2, Htr2a	http://neomorph.salk.edu/omb/cell_type?ct=DG-po%20Kctd8
L3-Subtype	EP	EP Adcy8	Adcy8, Robo2, Fam196b, Zfp618, Ppp1r14c	http://neomorph.salk.edu/omb/cell_type?ct=EP%20Adcy8
L3-Subtype	EP	EP Rgs8	Rgs8, Syn3, Pde8b, Adamts3, Ptprk	http://neomorph.salk.edu/omb/cell_type?ct=EP%20Rgs8
L3-Subtype	EP	EP Tspan5	Tspan5, Sema6d, Ptpn4, Osbpl3, Tox	http://neomorph.salk.edu/omb/cell_type?ct=EP%20Tspan5
L3-Subtype	Gfra1	Gfra1 Gfra1	Same as Gfra1	http://neomorph.salk.edu/omb/cell_type?ct=Gfra1%20Gfra1
L3-Subtype	IG-CA2	IG-CA2 Chrm3	Chrm3, Sorcs2, Rph3a, Acan, Runx1t1	http://neomorph.salk.edu/omb/cell_type?ct=IG-CA2%20Chrm3
L3-Subtype	IG-CA2	IG-CA2 Peak1	Peak1, Sulf2, Tenm4, Parp8, Unc5c	http://neomorph.salk.edu/omb/cell_type?ct=IG-CA2%20Peak1
L3-Subtype	IG-CA2	IG-CA2 Xpr1	Xpr1, Sema6d, Zfp536, Adgrl2, Tox3	http://neomorph.salk.edu/omb/cell_type?ct=IG-CA2%20Xpr1
L3-Subtype	IT-L23	IT-L23 Cux1	Cux1, Cdh6, Htr7, Kcnc2, Pcdh7	http://neomorph.salk.edu/omb/cell_type?ct=IT-L23%20Cux1
L3-Subtype	IT-L23	IT-L23 Foxp1	Foxp1, Lhfp, Rorb, Cdyl2, Scube1	http://neomorph.salk.edu/omb/cell_type?ct=IT-L23%20Foxp1
L3-Subtype	IT-L23	IT-L23 Ptprt	Ptprt, Matn2, Ncam2, Slc8a3, Ano6	http://neomorph.salk.edu/omb/cell_type?ct=IT-L23%20Ptprt
L3-Subtype	IT-L23	IT-L23 Tenm2	Tenm2, Clstn2, Trabd2b, Ccbe1, Lypd1	http://neomorph.salk.edu/omb/cell_type?ct=IT-L23%20Tenm2
L3-Subtype	IT-L4	IT-L4 Astn2	Astn2, Antxr1, Slc35f4, Mthfd1l, Zmat4	http://neomorph.salk.edu/omb/cell_type?ct=IT-L4%20Astn2
L3-Subtype	IT-L4	IT-L4 Shc3	Shc3, St6galnac5, Celf4, Gap43, B3gat1	http://neomorph.salk.edu/omb/cell_type?ct=IT-L4%20Shc3
L3-Subtype	IT-L5	IT-L5 Cdh8	Cdh8, Spats2l, Sntg2, Fzd3, Ptbp3	http://neomorph.salk.edu/omb/cell_type?ct=IT-L5%20Cdh8
L3-Subtype	IT-L5	IT-L5 Etv1	Etv1, Usp6nl, Dab1, Ndst3, Galnt9	http://neomorph.salk.edu/omb/cell_type?ct=IT-L5%20Etv1
L3-Subtype	IT-L5	IT-L5 Grik3	Grik3, Npas2, Ksr1, Ntng2, Rspo2	http://neomorph.salk.edu/omb/cell_type?ct=IT-L5%20Grik3
L3-Subtype	IT-L6	IT-L6 Cadps2	Cadps2, Mthfd1l, Esrrg, Satb1, Brinp3	http://neomorph.salk.edu/omb/cell_type?ct=IT-L6%20Cadps2
L3-Subtype	IT-L6	IT-L6 Fstl4	Fstl4, Meis2, Ccdc88c, Chrna7, Sgk1	http://neomorph.salk.edu/omb/cell_type?ct=IT-L6%20Fstl4
L3-Subtype	IT-L6	IT-L6 Man1c1	Man1c1, March4, Ripor2, Kcnk10, Bmpr1b	http://neomorph.salk.edu/omb/cell_type?ct=IT-L6%20Man1c1
L3-Subtype	IT-L6	IT-L6 Oxr1	Oxr1, Tenm2, Plpp3, Tox, Pknox2	http://neomorph.salk.edu/omb/cell_type?ct=IT-L6%20Oxr1
L3-Subtype	L6b	L6b Adcy8	Adcy8, Kif13a, Ldb2, Crot, Clic5	http://neomorph.salk.edu/omb/cell_type?ct=L6b%20Adcy8
L3-Subtype	L6b	L6b Kcnk2	Kcnk2, Ephb2, Tunar, Pdia5, Sema3e	http://neomorph.salk.edu/omb/cell_type?ct=L6b%20Kcnk2
L3-Subtype	L6b	L6b Nrp2	Nrp2, Snx7, Tnr, Vwc2l, Neurl1a	http://neomorph.salk.edu/omb/cell_type?ct=L6b%20Nrp2
L3-Subtype	L6b	L6b Pkhd1	Pkhd1, Ndst4, Iqcm, Ofcc1, Plekhg1	http://neomorph.salk.edu/omb/cell_type?ct=L6b%20Pkhd1
L3-Subtype	NP-L6	NP-L6 Boc	Boc, Stxbp6, Susd1, Arhgap15, Rab3c	http://neomorph.salk.edu/omb/cell_type?ct=NP-L6%20Boc
L3-Subtype	NP-L6	NP-L6 Cntnap4	Cntnap4, Slc8a1, Adamts16, Hunk, Sntb1	http://neomorph.salk.edu/omb/cell_type?ct=NP-L6%20Cntnap4
L3-Subtype	NP-L6	NP-L6 Cntnap5a	Cntnap5a, Adra1a, Pcdh19, Eps8, Uox	http://neomorph.salk.edu/omb/cell_type?ct=NP-L6%20Cntnap5a
L3-Subtype	NP-L6	NP-L6 Cyp7b1	Cyp7b1, Lama4, Cdh6, Clstn2, Arhgap15	http://neomorph.salk.edu/omb/cell_type?ct=NP-L6%20Cyp7b1
L3-Subtype	NP-L6	NP-L6 Kcnab1	Kcnab1, Pou6f2, Atp2b4, Ak5, Med12l	http://neomorph.salk.edu/omb/cell_type?ct=NP-L6%20Kcnab1
L3-Subtype	NP-L6	NP-L6 Olfml2b	Olfml2b, Adra1a, Sel1l3, Nrp1, Pknox2	http://neomorph.salk.edu/omb/cell_type?ct=NP-L6%20Olfml2b
L3-Subtype	OLF-Exc	OLF-Exc Bmpr1b	Bmpr1b, Cdh13, Tenm3, Pcsk5, Xylt1	http://neomorph.salk.edu/omb/cell_type?ct=OLF-Exc%20Bmpr1b
L3-Subtype	OLF-Exc	OLF-Exc Cdh9	Cdh9, Cntn4, Cntn6, Stk39, Sobp	http://neomorph.salk.edu/omb/cell_type?ct=OLF-Exc%20Cdh9
L3-Subtype	OLF-Exc	OLF-Exc Cux2	Cux2, Magi1, Rgl1, Ccbe1, Sh3pxd2b	http://neomorph.salk.edu/omb/cell_type?ct=OLF-Exc%20Cux2
L3-Subtype	OLF-Exc	OLF-Exc Lrrtm3	Lrrtm3, Fras1, Vgll4, Frmd3, Nectin3	http://neomorph.salk.edu/omb/cell_type?ct=OLF-Exc%20Lrrtm3
L3-Subtype	OLF-Exc	OLF-Exc Pld5	Pld5, Cemip, L3mbtl4, Nell1, Tll1	http://neomorph.salk.edu/omb/cell_type?ct=OLF-Exc%20Pld5
L3-Subtype	OLF-Exc	OLF-Exc Rmst	Rmst, Tox, Cars, Xpr1, Sik3	http://neomorph.salk.edu/omb/cell_type?ct=OLF-Exc%20Rmst
L3-Subtype	OLF-Exc	OLF-Exc Sgcd	Sgcd, Ntng1, Rora, Rab3b, Tgfa	http://neomorph.salk.edu/omb/cell_type?ct=OLF-Exc%20Sgcd
L3-Subtype	OLF-Exc	OLF-Exc Unc13c	Unc13c, Ptpre, Fbn1, Spock3, Il1rl2	http://neomorph.salk.edu/omb/cell_type?ct=OLF-Exc%20Unc13c
L3-Subtype	ET-L5	ET-L5 Abca12	Abca12, Dennd1a, Plch2, Gnal, Ttc39c	http://neomorph.salk.edu/omb/cell_type?ct=PT-L5%20Abca12
L3-Subtype	ET-L5	ET-L5 Astn2	Astn2, Deptor, Cdh4, Antxr1, Clmp	http://neomorph.salk.edu/omb/cell_type?ct=PT-L5%20Astn2
L3-Subtype	ET-L5	ET-L5 Kcnh1	Kcnh1, Grm3, Cdh6, Cdk19, Mgll	http://neomorph.salk.edu/omb/cell_type?ct=PT-L5%20Kcnh1
L3-Subtype	ET-L5	ET-L5 Nectin1	Nectin1, Aff2, Erg, Map3k21, Ptgfrn	http://neomorph.salk.edu/omb/cell_type?ct=PT-L5%20Nectin1
L3-Subtype	ET-L5	ET-L5 Plcb4	Plcb4, Vav2, Fam222a, Galnt17, Brinp3	http://neomorph.salk.edu/omb/cell_type?ct=PT-L5%20Plcb4
L3-Subtype	ET-L5	ET-L5 Ptprt	Ptprt, Kcnn3, Rasgrf2, Erich3, Bend7	http://neomorph.salk.edu/omb/cell_type?ct=PT-L5%20Ptprt
L3-Subtype	ET-L5	ET-L5 Tenm2	Tenm2, Vat1l, Zfpm2, Etv6, Rasgrf2	http://neomorph.salk.edu/omb/cell_type?ct=PT-L5%20Tenm2
L3-Subtype	ET-L5	ET-L5 Tmtc2	Tmtc2, Il1rap, Lhfp, Zfp804a, Man2a1	http://neomorph.salk.edu/omb/cell_type?ct=PT-L5%20Tmtc2
L3-Subtype	ET-L5	ET-L5 Unc5b	Unc5b, Ak5, Sesn3, Slc44a5, Ermp1	http://neomorph.salk.edu/omb/cell_type?ct=PT-L5%20Unc5b
L3-Subtype	CGE-Lamp5	CGE-Lamp5 Dock5	Dock5, Dok5, Caln1, Cemip, Fat1	http://neomorph.salk.edu/omb/cell_type?ct=CGE-Lamp5%20Dock5
L3-Subtype	CGE-Lamp5	CGE-Lamp5 Grid1	Grid1, Sema3e, Zfp804a, Ptprz1, Nrxn1	http://neomorph.salk.edu/omb/cell_type?ct=CGE-Lamp5%20Grid1
L3-Subtype	CGE-Lamp5	CGE-Lamp5 Grk5	Grk5, Zfp827, Plxna4, Fstl4, Caln1	http://neomorph.salk.edu/omb/cell_type?ct=CGE-Lamp5%20Grk5
L3-Subtype	CGE-Lamp5	CGE-Lamp5 Nrxn3	Nrxn3, Dpy19l1, Gabra2, Lima1, Zfp385b	http://neomorph.salk.edu/omb/cell_type?ct=CGE-Lamp5%20Nrxn3
L3-Subtype	CGE-Lamp5	CGE-Lamp5 Sorcs1	Sorcs1, Ptgfrn, Crim1, Tshz3, Cacng3	http://neomorph.salk.edu/omb/cell_type?ct=CGE-Lamp5%20Sorcs1
L3-Subtype	CGE-Vip	CGE-Vip Ccser1	Ccser1, Grin3a, Tspan14, Plcl1, Itgb8	http://neomorph.salk.edu/omb/cell_type?ct=CGE-Vip%20Ccser1
L3-Subtype	CGE-Vip	CGE-Vip Clstn2	Clstn2, Plxdc1, Plekha2, Col6a3, Col15a1	http://neomorph.salk.edu/omb/cell_type?ct=CGE-Vip%20Clstn2
L3-Subtype	CGE-Vip	CGE-Vip Fstl4	Fstl4, Arhgef28, Egfr, Csmd2, Zhx2	http://neomorph.salk.edu/omb/cell_type?ct=CGE-Vip%20Fstl4
L3-Subtype	CGE-Vip	CGE-Vip Galnt17	Galnt17, Egfr, Ajap1, St3gal1, Il1rap	http://neomorph.salk.edu/omb/cell_type?ct=CGE-Vip%20Galnt17
L3-Subtype	CGE-Vip	CGE-Vip Grm8	Grm8, Tmtc1, Sema5b, Rnf144b, Tbc1d4	http://neomorph.salk.edu/omb/cell_type?ct=CGE-Vip%20Grm8
L3-Subtype	CGE-Vip	CGE-Vip Ntng1	Ntng1, Evc2, Pbx1, Stk32b, Galnt10	http://neomorph.salk.edu/omb/cell_type?ct=CGE-Vip%20Ntng1
L3-Subtype	CGE-Vip	CGE-Vip Ptprm	Ptprm, Zfp385b, Pkb4, Lrrc4, Car2	http://neomorph.salk.edu/omb/cell_type?ct=CGE-Vip%20Ptprm
L3-Subtype	CGE-Vip	CGE-Vip Robo1	Robo1, Prkd1, Egln3, Cdh9, Colgalt2	http://neomorph.salk.edu/omb/cell_type?ct=CGE-Vip%20Robo1
L3-Subtype	Chd7	Chd7 Kcnc2	Kcnc2, Runx1t1, Lypd6, Stxbp6, Rab3b	http://neomorph.salk.edu/omb/cell_type?ct=Chd7%20Kcnc2
L3-Subtype	Chd7	Chd7 Megf11	Megf11, Xxylt1, Sema5b, Epha3, Cdh13	http://neomorph.salk.edu/omb/cell_type?ct=Chd7%20Megf11
L3-Subtype	Chd7	Chd7 Trpc7	Trpc7, Nfia, Synpr, Lypd1, Ern1	http://neomorph.salk.edu/omb/cell_type?ct=Chd7%20Trpc7
L3-Subtype	D1L-Fstl4	D1L-Fstl4 Cadm1	Cadm1, Nrp2, Hunk, Cux2, Dnah9	http://neomorph.salk.edu/omb/cell_type?ct=D1L-Fstl4%20Cadm1,%20
L3-Subtype	D1L-Fstl4	D1L-Fstl4 Crim1	Crim1, Csmd2, Cntnap4, Tmem65, Dscaml1	http://neomorph.salk.edu/omb/cell_type?ct=D1L-Fstl4%20Crim1
L3-Subtype	D1L-Fstl4	D1L-Fstl4 Grm3	Grm3, Prkch, Kitl, Syndig1, Man1a	http://neomorph.salk.edu/omb/cell_type?ct=D1L-Fstl4%20Grm3
L3-Subtype	D1L-Fstl4	D1L-Fstl4 Sipa1l2	Sipa1l2, Zfp618, Casz1, Specc1, Afap1	http://neomorph.salk.edu/omb/cell_type?ct=D1L-Fstl4%20Sipa1l2
L3-Subtype	D1L-Fstl4	D1L-Fstl4 Trps1	Trps1, Nr3c2, Grm1, Ppargc1a, Tgfa	http://neomorph.salk.edu/omb/cell_type?ct=D1L-Fstl4%20Trps1
L3-Subtype	D1L-PAL	D1L-PAL Flrt2	Flrt2, Ap3b2, Zfp618, Epha6, Whamm	http://neomorph.salk.edu/omb/cell_type?ct=D1L-PAL%20Flrt2
L3-Subtype	D1L-PAL	D1L-PAL Plcxd3	Plcxd3, Kcnma1, Cadm1, Cacna2d1, Plekha6	http://neomorph.salk.edu/omb/cell_type?ct=D1L-PAL%20Plcxd3
L3-Subtype	Foxp2	Foxp2 Dchs2	Dchs2, Rarb, Srgap1, Fmnl2, Rfx3	http://neomorph.salk.edu/omb/cell_type?ct=Foxp2%20Dchs2
L3-Subtype	Foxp2	Foxp2 Homer2	Homer2, Vstm2b, Dscam, Rerg, Col6a3	http://neomorph.salk.edu/omb/cell_type?ct=Foxp2%20Homer2
L3-Subtype	Foxp2	Foxp2 Inpp4b	Inpp4b, Dlgap1, Dner, Inpp4b, Nectin1	http://neomorph.salk.edu/omb/cell_type?ct=Foxp2%20Inpp4b
L3-Subtype	Foxp2	Foxp2 Trpc7	Trpc7, Nos1ap, Casz1, Tle4, Epha4	http://neomorph.salk.edu/omb/cell_type?ct=Foxp2%20Trpc7
L3-Subtype	LSX-Inh	LSX-Inh Cacna1i	Cacna1i, Dpf3, Foxn3, Grm7, Mef2c	http://neomorph.salk.edu/omb/cell_type?ct=LSX-Inh%20Cacna1i
L3-Subtype	LSX-Inh	LSX-Inh Dock10	Dock10, Pam, H2afy2, Csmd2, Arid5b	http://neomorph.salk.edu/omb/cell_type?ct=LSX-Inh%20Dock10
L3-Subtype	LSX-Inh	LSX-Inh Enox1	Enox1, Pbx1, Dnajc15, Ppp1r12b, Epsti1	http://neomorph.salk.edu/omb/cell_type?ct=LSX-Inh%20Enox1
L3-Subtype	LSX-Inh	LSX-Inh Foxp2	Foxp2, Ptprk, Pakap, Apk2, Fgd5	http://neomorph.salk.edu/omb/cell_type?ct=LSX-Inh%20Foxp2
L3-Subtype	LSX-Inh	LSX-Inh Lats2	Lats2, Prlr, Cpa6, Map3k1, Pcsk6	http://neomorph.salk.edu/omb/cell_type?ct=LSX-Inh%20Lats2
L3-Subtype	LSX-Inh	LSX-Inh Nxph1	Nxph1, Dgki, Gcn1l1, Zfp423, Eri3	http://neomorph.salk.edu/omb/cell_type?ct=LSX-Inh%20Nxph1
L3-Subtype	LSX-Inh	LSX-Inh Zeb2	Zeb2, Cald1, Zdhhc14, Col15a1, Ldb2	http://neomorph.salk.edu/omb/cell_type?ct=LSX-Inh%20Zeb2
L3-Subtype	MGE-Pvalb	MGE-Pvalb Cacna1i	Cacna1i, Esrrg, Foxn3, Tmtc1, Acan	http://neomorph.salk.edu/omb/cell_type?ct=MGE-Pvalb%20Cacna1i
L3-Subtype	MGE-Pvalb	MGE-Pvalb Cnih3	Cnih3, Ptpn3, Lypd6b, Tmem132d, Slc39a8	http://neomorph.salk.edu/omb/cell_type?ct=MGE-Pvalb%20Cnih3
L3-Subtype	MGE-Pvalb	MGE-Pvalb Entpd3	Entpd3, Erich3, Heg1, Gap43, Gpr26	http://neomorph.salk.edu/omb/cell_type?ct=MGE-Pvalb%20Entpd3
L3-Subtype	MGE-Pvalb	MGE-Pvalb Gfra2	Gfra2, Man2a1, Aff2, Fam129a, P3h2	http://neomorph.salk.edu/omb/cell_type?ct=MGE-Pvalb%20Gfra2
L3-Subtype	MGE-Pvalb	MGE-Pvalb Ptprk	Ptprk, Dscam, Ssbp3, Jup, Adamts16	http://neomorph.salk.edu/omb/cell_type?ct=MGE-Pvalb%20Ptprk
L3-Subtype	MGE-Pvalb	MGE-Pvalb Sema5a	Sema5a, Tenm4, Parm1, Trps1, Glant17	http://neomorph.salk.edu/omb/cell_type?ct=MGE-Pvalb%20Sema5a
L3-Subtype	MGE-Pvalb	MGE-Pvalb Thsd7a	Thsd7a, Wwc2, Fat4, Ajap1, Bcl2l11	http://neomorph.salk.edu/omb/cell_type?ct=MGE-Pvalb%20Thsd7a
L3-Subtype	MGE-Sst	MGE-Sst Bmper	Bmper, Prkcq, Sema6d, L3mbtl4, Lats2	http://neomorph.salk.edu/omb/cell_type?ct=MGE-Sst%20Bmper
L3-Subtype	MGE-Sst	MGE-Sst Chodl	Chodl, Zmiz1, Nos1, Cacna1e, Ptn	http://neomorph.salk.edu/omb/cell_type?ct=MGE-Sst%20Chodl
L3-Subtype	MGE-Sst	MGE-Sst Dock4	Dock4, Gas7, Myh13, Xylt1, Prkcb	http://neomorph.salk.edu/omb/cell_type?ct=MGE-Sst%20Dock4
L3-Subtype	MGE-Sst	MGE-Sst Etv1	Etv1, Anxa2, Cdh22, Whrn, Tmem132c	http://neomorph.salk.edu/omb/cell_type?ct=MGE-Sst%20Etv1
L3-Subtype	MGE-Sst	MGE-Sst Frmd6	Frmd6, Zfand4, Zhx2, Tox, Cdh7	http://neomorph.salk.edu/omb/cell_type?ct=MGE-Sst%20Frmd6
L3-Subtype	MGE-Sst	MGE-Sst Kcnip4	Kcnip4, Kcnip4, Cdh2, Fat1, Ctnna2	http://neomorph.salk.edu/omb/cell_type?ct=MGE-Sst%20Kcnip4
L3-Subtype	MGE-Sst	MGE-Sst Ptpre	Ptpre, Lrrc4, St5, St3gal6, Trpc3	http://neomorph.salk.edu/omb/cell_type?ct=MGE-Sst%20Ptpre
L3-Subtype	MGE-Sst	MGE-Sst Rerg	Rerg, Cacna1i, Golim4, Tgm3, Hpse	http://neomorph.salk.edu/omb/cell_type?ct=MGE-Sst%20Rerg
L3-Subtype	MGE-Sst	MGE-Sst Rxra	Rxra, Chst11, Kif26a, Pappa, Tshz1	http://neomorph.salk.edu/omb/cell_type?ct=MGE-Sst%20Rxra
L3-Subtype	MGE-Sst	MGE-Sst Ubtd1	Ubtd1, Phactr4, Cbfb, Fibcd1, Csmd1	http://neomorph.salk.edu/omb/cell_type?ct=MGE-Sst%20Ubtd1
L3-Subtype	MGE-Sst	MGE-Sst Unc5b	Unc5b, Cntnap5b, Mctp2, Inpp4b, Rora	http://neomorph.salk.edu/omb/cell_type?ct=MGE-Sst%20Unc5b
L3-Subtype	MSN-D1	MSN-D1 Hrh1	Hrh1, Rora, Ldlrad4, Fam222a, Shb	http://neomorph.salk.edu/omb/cell_type?ct=MSN-D1%20Hrh1
L3-Subtype	MSN-D1	MSN-D1 Khdrbs3	Khdrbs3, Sema5b, Asb2, Tshz1, Pam	http://neomorph.salk.edu/omb/cell_type?ct=MSN-D1%20Khdrbs3
L3-Subtype	MSN-D1	MSN-D1 Ntn1	Ntn1, Rdh10, Ablim3, Plxna1, Chd7	http://neomorph.salk.edu/omb/cell_type?ct=MSN-D1%20Ntn1
L3-Subtype	MSN-D1	MSN-D1 Plxnc1	Plxnc1, Mpped1, Ksr1, Man1c1, Vps13d	http://neomorph.salk.edu/omb/cell_type?ct=MSN-D1%20Plxnc1
L3-Subtype	MSN-D2	MSN-D2 Casz1	Casz1, Pexl4, Carmil1, Htr7, Dock9	http://neomorph.salk.edu/omb/cell_type?ct=MSN-D2%20Casz1
L3-Subtype	MSN-D2	MSN-D2 Col14a1	Col14a1, Pbx3, Serpine2, Col14a1, Rbms1	http://neomorph.salk.edu/omb/cell_type?ct=MSN-D2%20Col14a1
L3-Subtype	MSN-D2	MSN-D2 Nrp2	Nrp2, Myo16, Cux2, Lrfn2, Prex1	http://neomorph.salk.edu/omb/cell_type?ct=MSN-D2%20Nrp2
L3-Subtype	MSN-D2	MSN-D2 Slc24a2	Slc24a2, Sgk1, Igsf3, Cacna1h, Adcyap1r1	http://neomorph.salk.edu/omb/cell_type?ct=MSN-D2%20Slc24a2
L3-Subtype	OLF	OLF Gabbr2	Gabbr2, Plpp4, Fbn1, Notch2, Tmem132e	http://neomorph.salk.edu/omb/cell_type?ct=OLF%20Gabbr2
L3-Subtype	OLF	OLF Kcnd3	Kcnd3, Sema6a, Kif26a, Adamts15, Tenm4	http://neomorph.salk.edu/omb/cell_type?ct=OLF%20Kcnd3
L3-Subtype	OLF	OLF Mapk10	Mapk10, Tmem178b, Syt7, Sall3, Cacna2d2	http://neomorph.salk.edu/omb/cell_type?ct=OLF%20Mapk10
L3-Subtype	OLF	OLF Pag1	Pag1, Rora, Spon1, Igf1r, Babam2	http://neomorph.salk.edu/omb/cell_type?ct=OLF%20Pag1
L3-Subtype	OLF	OLF Trpc4	Trpc4, Csgalnact1, Abca13, Myo16, Arhgap22	http://neomorph.salk.edu/omb/cell_type?ct=OLF%20Trpc4
L3-Subtype	OLF	OLF Xkr6	Xkr6, Rlen, Kif5c, Brsk2, Mob2	http://neomorph.salk.edu/omb/cell_type?ct=OLF%20Xkr6
L3-Subtype	PAL-Inh	PAL-Inh Chat	Chat, Prima1, Slc5a7, Pear1, Ecel1	http://neomorph.salk.edu/omb/cell_type?ct=PAL-Inh%20Chat
L3-Subtype	PAL-Inh	PAL-Inh Deptor	Deptor, Akap13, Fstl4, Grm8, Ralgapa2	http://neomorph.salk.edu/omb/cell_type?ct=PAL-Inh%20Deptor
L3-Subtype	PAL-Inh	PAL-Inh Igdcc3	Igdcc3, Lhx6, Rapgef5, Ptprr, Morn5	http://neomorph.salk.edu/omb/cell_type?ct=PAL-Inh%20Igdcc3
L3-Subtype	PAL-Inh	PAL-Inh Meis1	Meis1, Pard3b, Slc1a2, Lhx2, Pappa2	http://neomorph.salk.edu/omb/cell_type?ct=PAL-Inh%20Meis1
L3-Subtype	PAL-Inh	PAL-Inh Meis2	Meis2, Gad1, Ildr2, Lingo1, Gad2	http://neomorph.salk.edu/omb/cell_type?ct=PAL-Inh%20Meis2
L3-Subtype	PAL-Inh	PAL-Inh Onecut2	Onecut2, Bmp7, Nr4a3, Ptprk, Ntng1	http://neomorph.salk.edu/omb/cell_type?ct=PAL-Inh%20Onecut2
L3-Subtype	PAL-Inh	PAL-Inh Ptprd	Ptprd, Tenm3, Fam196b, Kcnmb4, Adarb2	http://neomorph.salk.edu/omb/cell_type?ct=PAL-Inh%20Ptprd
L3-Subtype	PAL-Inh	PAL-Inh Rarb	Rarb, Tox3, Syt6, Hdac4, Sox6	http://neomorph.salk.edu/omb/cell_type?ct=PAL-Inh%20Rarb
L3-Subtype	PAL-Inh	PAL-Inh Tcf7l2	Tcf7l2, Cacna2d1, Daam2, Nxph1, Cachd1	http://neomorph.salk.edu/omb/cell_type?ct=PAL-Inh%20Tcf7l2
L3-Subtype	PAL-Inh	PAL-Inh Tmem178	Tmem178, Casz1, Ddah1, Meis1, Mef2c	http://neomorph.salk.edu/omb/cell_type?ct=PAL-Inh%20Tmem178
L3-Subtype	Unc5c	Unc5c Unc5c	Same as Unc5c	http://neomorph.salk.edu/omb/cell_type?ct=Unc5c%20Unc5c
L3-Subtype	ANP	ANP anp-dg	Tcf4, Nfix, Nfib, Prex1, Rab11fip2	http://neomorph.salk.edu/omb/cell_type?ct=ANP%20anp-dg
L3-Subtype	ANP	ANP anp-olf-cnu	Meis2, Fam174a, Tex9, Asap1, Abat	http://neomorph.salk.edu/omb/cell_type?ct=ANP%20anp-olf-cnu
L3-Subtype	ASC	ASC cortex-olf	Slc1a2, Daam2, Trim9, Cpeb4, Cpe	http://neomorph.salk.edu/omb/cell_type?ct=ASC%20cortex-olf
L3-Subtype	ASC	ASC mid	Mertk, Paqr8, Atp1a2, Slc4a4, Ptprz1	http://neomorph.salk.edu/omb/cell_type?ct=ASC%20mid
L3-Subtype	ASC	ASC str-hpf	Nfix, Trim2, Gm10421, Gm11267, Nrp2	http://neomorph.salk.edu/omb/cell_type?ct=ASC%20str-hpf
L3-Subtype	EC	EC Abhd2	Abhd2, Nkd1, Slc7a5, Aplnr, Gm28308	http://neomorph.salk.edu/omb/cell_type?ct=EC%20Abhd2
L3-Subtype	EC	EC Sema3g	Sema3g, Arl15, Smad7, Smad6, Sox13	http://neomorph.salk.edu/omb/cell_type?ct=EC%20Sema3g
L3-Subtype	MGC	MGC mgc-all	Same as MGC	http://neomorph.salk.edu/omb/cell_type?ct=MGC%20mgc-all
L3-Subtype	ODC	ODC odc-large	Kank1, Cd9, Ablim2, Elfn2, Dusp10	http://neomorph.salk.edu/omb/cell_type?ct=ODC%20odc-large
L3-Subtype	ODC	ODC odc-small	Prr5l, St6galnac3, Rffl, Enpp6, Tspan5	http://neomorph.salk.edu/omb/cell_type?ct=ODC%20odc-small
L3-Subtype	OPC	OPC opc-large	Xylt1, Pdgfra, Chst11, Map3k1, Ptprz1	http://neomorph.salk.edu/omb/cell_type?ct=OPC%20opc-large
L3-Subtype	OPC	OPC opc-small	Fyn, Nfasc, Tns3, Sema4d, Mbp	http://neomorph.salk.edu/omb/cell_type?ct=OPC%20opc-small
L3-Subtype	PC	PC pc-all	Same as PC	http://neomorph.salk.edu/omb/cell_type?ct=PC%20pc-all
L3-Subtype	VLMC	VLMC Col4a1	Col4a1, Cntn4, Cdh18, Lrp1b, Cntnap5b	http://neomorph.salk.edu/omb/cell_type?ct=VLMC%20Col4a1
L3-Subtype	VLMC	VLMC Mapk4	Mapk4, Ptprg, Prkag2, Eya2, Notch2	http://neomorph.salk.edu/omb/cell_type?ct=VLMC%20Mapk4
L3-Subtype	VLMC-Pia	VLMC-Pia vlmc-pia-all	Same as VLMC-Pia	http://neomorph.salk.edu/omb/cell_type?ct=VLMC-Pia%20vlmc-pia-all
Reference	DOI
Luo 2017 Science	http://dx.doi.org/10.1126/science.aan3351
Tasic 2018 Nature	https://doi.org/10.1038/s41586-018-0654-5
Zeisel 2018 Cell	https://doi.org/10.1016/j.cell.2018.06.021
Yao 2020 Biorxiv	https://doi.org/10.1101/2020.03.30.015214
Lein 2007 Nature	https://doi.org/10.1038/nature05453
Habib 2016 Science	http://dx.doi.org/10.1126/science.aad7038
Krienen 2019 Biorxiv	https://doi.org/10.1101/709501
