# Supplementary material for: DNA methylation atlas of the mouse brain at single-cell resolution
Source: Nature. 2021 Oct 6;598(7879):120–8. doi: 10.1038/s41586-020-03182-8 (PMC8494641; doi:10.1038/s41586-020-03182-8)
Supplement: Supplementary file 12 — snm3C-seq cell metadata. [file 41586_2020_3182_MOESM12_ESM.xlsx]

## Sheet: ST8 snm3C-seq Cell Metadata
Supplementary Table 8. snm3C-seq cell metadata
cell	mCCC/CCC	mCH/CH	mCG/CG	Mapped Reads	Non-clonal reads	# cis-short	# cis-long	# trans	% cis-short	% cis-long	% trans	SubType	MajorType	CellClass	Pass Contact QC	Gene+/-2kb Cov>20	Chrom100k Cov>20	Region
CEMBA191126-9J-1-CEMBA191126-9J-2-A10_ad010	0.00444014	0.00538093	0.676667	689451	442570	145413	29246	22253	0.74	0.15	0.11	Chd7 Megf11	Chd7	Inh	FALSE	27452	23297	DG-2
CEMBA191126-9J-1-CEMBA191126-9J-2-A10_ad001	0.00492257	0.00907892	0.704518	1130605	772813	241251	72464	35029	0.69	0.21	0.1	DG dg-all	DG	Exc	TRUE	37623	25893	DG-2
CEMBA191126-9J-1-CEMBA191126-9J-2-A10_ad007	0.00611497	0.0198335	0.730829	1272931	864230	238409	107488	44730	0.61	0.28	0.11	CA3 Cadm2	CA3	Exc	TRUE	39365	25893	DG-2
CEMBA191126-9J-1-CEMBA191126-9J-2-A10_ad008	0.0047955	0.00834776	0.705529	999274	677163	195966	72268	36670	0.64	0.24	0.12	DG dg-all	DG	Exc	TRUE	36161	25856	DG-2
CEMBA191126-9J-1-CEMBA191126-9J-2-A11_ad001	0.0047221	0.00849096	0.687733	1598547	974523	281913	97414	45394	0.66	0.23	0.11	DG dg-all	DG	Exc	TRUE	40664	25927	DG-2
CEMBA191126-9J-1-CEMBA191126-9J-2-A10_ad004	0.00505938	0.00989945	0.711141	1467972	989251	292156	105706	48788	0.65	0.24	0.11	DG dg-all	DG	Exc	TRUE	41106	25932	DG-2
CEMBA191126-9J-1-CEMBA191126-9J-2-A10_ad002	0.00481439	0.00959275	0.703062	2248942	1543407	456458	164457	77386	0.65	0.24	0.11	DG dg-all	DG	Exc	TRUE	45838	26072	DG-2
CEMBA191126-9J-1-CEMBA191126-9J-2-A11_ad010	0.00416337	0.00499473	0.65686	1358736	825080	264639	55593	37052	0.74	0.16	0.1	MGC mgc-all	MGC	NonN	TRUE	37968	25912	DG-2
CEMBA191126-9J-1-CEMBA191126-9J-2-A11_ad008	0.00454649	0.00627133	0.650478	2107506	1274688	414541	82752	55435	0.75	0.15	0.1	VLMC Col4a1	VLMC	NonN	TRUE	43705	26023	DG-2
CEMBA191126-9J-1-CEMBA191126-9J-2-A12_ad001	0.00499348	0.00897295	0.688132	1891416	1157016	332963	114473	56954	0.66	0.23	0.11	DG dg-all	DG	Exc	TRUE	42531	25964	DG-2
CEMBA191126-9J-1-CEMBA191126-9J-2-A10_ad006	0.00523435	0.0122294	0.721531	3129037	2142708	659870	204630	107233	0.68	0.21	0.11	OLF Xkr6	OLF	Inh	TRUE	49067	26099	DG-2
CEMBA191126-9J-1-CEMBA191126-9J-2-A11_ad012	0.00467283	0.00866915	0.698697	1929535	1171455	335965	115670	57794	0.66	0.23	0.11	DG dg-all	DG	Exc	TRUE	42810	25974	DG-2
CEMBA191126-9J-1-CEMBA191126-9J-2-A11_ad004	0.0040511	0.00547829	0.69643	3893572	2365464	761382	157444	111782	0.74	0.15	0.11	EC Sema3g	EC	NonN	TRUE	49135	26097	DG-2
CEMBA191126-9J-1-CEMBA191126-9J-2-A12_ad008	0.00481783	0.00876795	0.691168	2670972	1610035	476819	147253	78222	0.68	0.21	0.11	DG dg-all	DG	Exc	TRUE	46380	26046	DG-2
CEMBA191126-9J-1-CEMBA191126-9J-2-A12_ad007	0.0047266	0.00962254	0.703502	2912373	1760037	522662	164876	81313	0.68	0.21	0.11	DG dg-all	DG	Exc	TRUE	47311	26067	DG-2
CEMBA191126-9J-1-CEMBA191126-9J-2-A12_ad010	0.00467648	0.00890119	0.687103	2848211	1720319	515157	155956	79517	0.69	0.21	0.11	DG dg-all	DG	Exc	TRUE	46996	26078	DG-2
CEMBA191126-9J-1-CEMBA191126-9J-2-A12_ad002	0.00448128	0.00866084	0.701278	4175851	2547970	700693	280720	132845	0.63	0.25	0.12	DG dg-all	DG	Exc	TRUE	49776	26179	DG-2
CEMBA191126-9J-1-CEMBA191126-9J-2-A1_ad007	0.00397549	0.00503502	0.65682	2230731	1428681	469009	99860	62603	0.74	0.16	0.1	MGC mgc-all	MGC	NonN	TRUE	45101	26030	DG-2
CEMBA191126-9J-1-CEMBA191126-9J-2-A1_ad006	0.00495231	0.00933374	0.705682	2448533	1563083	442526	174498	76999	0.64	0.25	0.11	DG dg-all	DG	Exc	TRUE	46267	26046	DG-2
CEMBA191126-9J-1-CEMBA191126-9J-2-A1_ad002	0.003434	0.00798813	0.714404	5195803	2076088	491780	85177	19984	0.82	0.14	0.03	DG dg-all	DG	Exc	TRUE	50615	26177	DG-2
CEMBA191126-9J-1-CEMBA191126-9J-2-A1_ad012	0.00616773	0.0200138	0.721772	1915429	1230265	343771	140983	60500	0.63	0.26	0.11	CA3 Cadm2	CA3	Exc	TRUE	43511	25987	DG-2
CEMBA191126-9J-1-CEMBA191126-9J-2-A12_ad012	0.00428464	0.00640869	0.690628	5421318	3354586	1005602	316695	148087	0.68	0.22	0.1	DG dg-all	DG	Exc	TRUE	51720	26219	DG-2
CEMBA191126-9J-1-CEMBA191126-9J-2-A2_ad002	0.00468851	0.00774198	0.687576	1801965	1166409	329721	128901	59464	0.64	0.25	0.11	DG dg-all	DG	Exc	TRUE	42949	26006	DG-2
CEMBA191126-9J-1-CEMBA191126-9J-2-A2_ad004	0.00515877	0.0103112	0.714735	1914875	1229312	344015	138196	63439	0.63	0.25	0.12	DG dg-all	DG	Exc	TRUE	43524	25986	DG-2
CEMBA191126-9J-1-CEMBA191126-9J-2-A1_ad010	0.00487136	0.00905732	0.692345	2139864	1351326	396625	134798	66428	0.66	0.23	0.11	DG dg-all	DG	Exc	TRUE	44231	26030	DG-2
CEMBA191126-9J-1-CEMBA191126-9J-2-A1_ad008	0.0053074	0.0101865	0.707003	2192640	1395798	404638	147611	66313	0.65	0.24	0.11	DG dg-all	DG	Exc	TRUE	45125	26005	DG-2
CEMBA191126-9J-1-CEMBA191126-9J-2-A2_ad006	0.00461296	0.00637767	0.734155	1243369	772334	242419	52354	44562	0.71	0.15	0.13	PAL-Inh Tcf7l2	PAL-Inh	Inh	FALSE	31881	23117	DG-2
CEMBA191126-9J-1-CEMBA191126-9J-2-A2_ad010	0.00487384	0.00849126	0.697834	1739726	1118573	308872	130333	56933	0.62	0.26	0.11	DG dg-all	DG	Exc	TRUE	42325	25944	DG-2
CEMBA191126-9J-1-CEMBA191126-9J-2-A2_ad008	0.00458163	0.00536609	0.69571	1704788	1103049	341389	90953	56187	0.7	0.19	0.12	Gfra1 Gfra1	Gfra1	Exc	TRUE	42164	25965	DG-2
CEMBA191126-9J-1-CEMBA191126-9J-2-A3_ad002	0.00419682	0.00554878	0.673021	1312413	829431	283572	44053	37034	0.78	0.12	0.1	EC Sema3g	EC	NonN	TRUE	38398	25927	DG-2
CEMBA191126-9J-1-CEMBA191126-9J-2-A3_ad001	0.00512177	0.0104397	0.70981	1849595	1171031	369865	90428	55573	0.72	0.18	0.11	ODC odc-large	ODC	NonN	TRUE	43042	25990	DG-2
CEMBA191126-9J-1-CEMBA191126-9J-2-A1_ad004	0.0050235	0.00851539	0.705053	11380560	7342656	2206023	716672	351889	0.67	0.22	0.11	DG dg-all	DG	Exc	TRUE	53500	26336	DG-2
CEMBA191126-9J-1-CEMBA191126-9J-2-A3_ad004	0.00496264	0.00871339	0.69421	1985802	1258391	360380	133985	61735	0.65	0.24	0.11	DG dg-all	DG	Exc	TRUE	43770	25988	DG-2
CEMBA191126-9J-1-CEMBA191126-9J-2-A3_ad008	0.00461607	0.00541044	0.688202	1919146	1220494	359762	113568	65105	0.67	0.21	0.12	Gfra1 Gfra1	Gfra1	Exc	TRUE	43273	26007	DG-2
CEMBA191126-9J-1-CEMBA191126-9J-2-A3_ad007	0.00445004	0.00684859	0.711844	2097413	1334150	427532	96517	64203	0.73	0.16	0.11	ASC mid	ASC	NonN	TRUE	44342	25999	DG-2
CEMBA191126-9J-1-CEMBA191126-9J-2-A4_ad007	0.00423902	0.00755144	0.68382	1569174	1020511	302400	108384	47056	0.66	0.24	0.1	DG dg-all	DG	Exc	TRUE	41581	25960	DG-2
CEMBA191126-9J-1-CEMBA191126-9J-2-A3_ad010	0.00489348	0.00841765	0.69248	1792251	1135839	320541	124284	56399	0.64	0.25	0.11	DG dg-all	DG	Exc	TRUE	42515	25972	DG-2
CEMBA191126-9J-1-CEMBA191126-9J-2-A4_ad004	0.00481979	0.00835767	0.717649	1709650	1127816	329624	121627	54149	0.65	0.24	0.11	DG dg-all	DG	Exc	TRUE	42801	25972	DG-2
CEMBA191126-9J-1-CEMBA191126-9J-2-A4_ad006	0.00503143	0.00909297	0.708543	2006600	1327280	392817	140467	63133	0.66	0.24	0.11	DG dg-all	DG	Exc	TRUE	44628	26032	DG-2
CEMBA191126-9J-1-CEMBA191126-9J-2-A4_ad010	0.00478184	0.00961727	0.709361	1340546	895061	279007	83316	38775	0.7	0.21	0.1	DG dg-all	DG	Exc	TRUE	38227	25265	DG-2
CEMBA191126-9J-1-CEMBA191126-9J-2-A3_ad006	0.00489388	0.00931281	0.703254	5120891	3265111	935191	346718	167182	0.65	0.24	0.12	DG dg-all	DG	Exc	TRUE	51778	26201	DG-2
CEMBA191126-9J-1-CEMBA191126-9J-2-A4_ad012	0.00460271	0.00964631	0.706052	1508780	1003623	291401	108992	49300	0.65	0.24	0.11	DG dg-all	DG	Exc	TRUE	41372	25952	DG-2
CEMBA191126-9J-1-CEMBA191126-9J-2-A5_ad001	0.00506684	0.00906503	0.690886	1915275	1196524	342664	127731	57760	0.65	0.24	0.11	DG dg-all	DG	Exc	TRUE	43256	25983	DG-2
CEMBA191126-9J-1-CEMBA191126-9J-2-A5_ad006	0.00466004	0.00857947	0.686744	2895469	1826865	531273	186798	90857	0.66	0.23	0.11	DG dg-all	DG	Exc	TRUE	47777	26083	DG-2
CEMBA191126-9J-1-CEMBA191126-9J-2-A5_ad008	0.00531428	0.008622	0.692431	1950462	1191133	346691	122873	54857	0.66	0.23	0.1	DG dg-all	DG	Exc	TRUE	43171	25976	DG-2
CEMBA191126-9J-1-CEMBA191126-9J-2-A5_ad010	0.00478515	0.0098339	0.698449	1972558	1217013	365567	108576	61462	0.68	0.2	0.11	DG dg-all	DG	Exc	TRUE	43386	25995	DG-2
CEMBA191126-9J-1-CEMBA191126-9J-2-A5_ad012	0.00471615	0.00911143	0.697038	1872007	1186178	333168	134732	56377	0.64	0.26	0.11	DG dg-all	DG	Exc	TRUE	43131	25979	DG-2
CEMBA191126-9J-1-CEMBA191126-9J-2-A5_ad007	0.00446962	0.0077513	0.687271	2083053	1314130	378541	137453	64809	0.65	0.24	0.11	DG dg-all	DG	Exc	TRUE	44355	26021	DG-2
CEMBA191126-9J-1-CEMBA191126-9J-2-A6_ad004	0.00491132	0.00927085	0.711336	2182307	1331429	388173	129462	64888	0.67	0.22	0.11	DG dg-all	DG	Exc	TRUE	44303	26016	DG-2
CEMBA191126-9J-1-CEMBA191126-9J-2-A5_ad004	0.00430436	0.00516976	0.680355	5699596	3608771	1107563	350623	139090	0.69	0.22	0.09	ANP anp-dg	ANP	NonN	TRUE	52071	26200	DG-2
CEMBA191126-9J-1-CEMBA191126-9J-2-A6_ad006	0.00489937	0.00940067	0.703006	3053359	1868422	546262	188298	85943	0.67	0.23	0.1	DG dg-all	DG	Exc	TRUE	47849	26075	DG-2
CEMBA191126-9J-1-CEMBA191126-9J-2-A6_ad008	0.00451512	0.00562043	0.67034	1780215	1096769	372173	62649	43445	0.78	0.13	0.09	MGC mgc-all	MGC	NonN	TRUE	41619	25977	DG-2
CEMBA191126-9J-1-CEMBA191126-9J-2-A6_ad002	0.00474486	0.00915903	0.693663	3710044	2346600	692781	222687	117801	0.67	0.22	0.11	DG dg-all	DG	Exc	TRUE	49121	26065	DG-2
CEMBA191126-9J-1-CEMBA191126-9J-2-A6_ad001	0.00493567	0.00841264	0.689637	4118055	2542648	727392	261291	130614	0.65	0.23	0.12	DG dg-all	DG	Exc	TRUE	50374	26133	DG-2
CEMBA191126-9J-1-CEMBA191126-9J-2-A6_ad007	0.00478896	0.00923018	0.705606	2208087	1351444	397437	133392	61720	0.67	0.23	0.1	DG dg-all	DG	Exc	TRUE	44500	26001	DG-2
CEMBA191126-9J-1-CEMBA191126-9J-2-A7_ad002	0.0048109	0.00883829	0.695255	2679827	1635164	461387	178385	77130	0.64	0.25	0.11	DG dg-all	DG	Exc	TRUE	46640	26043	DG-2
CEMBA191126-9J-1-CEMBA191126-9J-2-A7_ad007	0.00478208	0.0092793	0.704937	2876641	1748589	518569	165346	81318	0.68	0.22	0.11	DG dg-all	DG	Exc	TRUE	47081	26075	DG-2
CEMBA191126-9J-1-CEMBA191126-9J-2-A7_ad010	0.00505804	0.0108957	0.713036	2515443	1541284	433864	164149	77431	0.64	0.24	0.11	DG dg-all	DG	Exc	TRUE	45899	26015	DG-2
CEMBA191126-9J-1-CEMBA191126-9J-2-A7_ad004	0.00464164	0.00798057	0.677561	3634631	2216528	691325	163476	115110	0.71	0.17	0.12	VLMC Col4a1	VLMC	NonN	TRUE	49300	26103	DG-2
CEMBA191126-9J-1-CEMBA191126-9J-2-A8_ad001	0.0051738	0.0110901	0.709434	2230737	1406205	395688	152203	74094	0.64	0.24	0.12	DG dg-all	DG	Exc	TRUE	45211	26035	DG-2
CEMBA191126-9J-1-CEMBA191126-9J-2-A8_ad012	0.0091065	0.0145493	0.709048	2079280	1155892	333860	115350	53697	0.66	0.23	0.11	DG dg-all	DG	Exc	TRUE	42946	25975	DG-2
CEMBA191126-9J-1-CEMBA191126-9J-2-A8_ad008	0.00477445	0.00914653	0.698392	1845689	1162452	331811	121009	59688	0.65	0.24	0.12	DG dg-all	DG	Exc	TRUE	42773	25995	DG-2
CEMBA191126-9J-1-CEMBA191126-9J-2-A8_ad010	0.00471528	0.00895651	0.692849	1953679	1228214	360973	121480	59154	0.67	0.22	0.11	DG dg-all	DG	Exc	TRUE	43508	25979	DG-2
CEMBA191126-9J-1-CEMBA191126-9J-2-A8_ad002	0.00411758	0.00498218	0.697978	1999918	1267656	389249	104366	65994	0.7	0.19	0.12	MGC mgc-all	MGC	NonN	TRUE	43971	26004	DG-2
CEMBA191126-9J-1-CEMBA191126-9J-2-A8_ad007	0.00489568	0.0109391	0.717699	1990831	1214250	405223	76130	51100	0.76	0.14	0.1	ODC odc-large	ODC	NonN	TRUE	43200	26005	DG-2
CEMBA191126-9J-1-CEMBA191126-9J-2-A8_ad006	0.00470213	0.00818011	0.686777	2556221	1597122	470171	156585	79127	0.67	0.22	0.11	DG dg-all	DG	Exc	TRUE	46330	26037	DG-2
CEMBA191126-9J-1-CEMBA191126-9J-2-A9_ad001	0.00510732	0.0088658	0.693602	2229466	1322037	370558	138702	66385	0.64	0.24	0.12	DG dg-all	DG	Exc	TRUE	44424	25996	DG-2
CEMBA191126-9J-1-CEMBA191126-9J-2-A9_ad008	0.00529993	0.0100096	0.709278	2236843	1349013	379532	135266	72626	0.65	0.23	0.12	DG dg-all	DG	Exc	TRUE	44408	26008	DG-2
CEMBA191126-9J-1-CEMBA191126-9J-2-A9_ad007	0.00482586	0.00954084	0.712962	2441833	1468104	418656	147954	71852	0.66	0.23	0.11	DG dg-all	DG	Exc	TRUE	45262	26027	DG-2
CEMBA191126-9J-1-CEMBA191126-9J-2-A9_ad004	0.00493792	0.0101401	0.713242	3433111	2049267	574688	214880	101669	0.64	0.24	0.11	DG dg-all	DG	Exc	TRUE	48528	26083	DG-2
CEMBA191126-9J-1-CEMBA191126-9J-2-A9_ad006	0.00476975	0.00850624	0.698386	3840625	2232665	894043	16632	50863	0.93	0.02	0.05	DG dg-all	DG	Exc	FALSE	48504	26119	DG-2
CEMBA191126-9J-1-CEMBA191126-9J-2-B10_ad001	0.00511989	0.0097048	0.68901	2221608	1376440	397776	143864	62297	0.66	0.24	0.1	DG dg-all	DG	Exc	TRUE	44795	26018	DG-2
CEMBA191126-9J-1-CEMBA191126-9J-2-B10_ad002	0.00496252	0.0087851	0.689297	2483850	1520865	426202	162106	78338	0.64	0.24	0.12	DG dg-all	DG	Exc	TRUE	45860	26029	DG-2
CEMBA191126-9J-1-CEMBA191126-9J-2-B10_ad004	0.00481942	0.00955918	0.697051	2944136	1801546	529392	166824	92941	0.67	0.21	0.12	DG dg-all	DG	Exc	TRUE	47543	26091	DG-2
CEMBA191126-9J-1-CEMBA191126-9J-2-B10_ad008	0.00537357	0.0110999	0.707312	1905313	1171022	339365	117219	56467	0.66	0.23	0.11	DG dg-all	DG	Exc	TRUE	42867	25979	DG-2
CEMBA191126-9J-1-CEMBA191126-9J-2-A9_ad010	0.00466238	0.0077797	0.696286	4999079	3034207	869520	301345	152127	0.66	0.23	0.11	DG dg-all	DG	Exc	TRUE	51248	26180	DG-2
CEMBA191126-9J-1-CEMBA191126-9J-2-B10_ad007	0.00463801	0.00743332	0.693182	2405032	1481892	437746	146364	66171	0.67	0.23	0.1	DG dg-all	DG	Exc	TRUE	45564	26028	DG-2
CEMBA191126-9J-1-CEMBA191126-9J-2-B10_ad010	0.00462428	0.00706658	0.682588	2753211	1698100	495211	164632	85367	0.66	0.22	0.11	DG dg-all	DG	Exc	TRUE	46823	26074	DG-2
CEMBA191126-9J-1-CEMBA191126-9J-2-B10_ad006	0.00637671	0.0198226	0.717725	2901533	1777257	499799	196533	84612	0.64	0.25	0.11	CA3 Cadm2	CA3	Exc	TRUE	47474	26059	DG-2
CEMBA191126-9J-1-CEMBA191126-9J-2-B11_ad001	0.00465444	0.00573223	0.718007	1562648	961197	313977	58005	47591	0.75	0.14	0.11	OLF Xkr6	OLF	Inh	TRUE	40309	25930	DG-2
CEMBA191126-9J-1-CEMBA191126-9J-2-B11_ad002	0.00480942	0.00990013	0.702545	1878414	1158355	323081	129406	55368	0.64	0.25	0.11	DG dg-all	DG	Exc	TRUE	42654	25967	DG-2
CEMBA191126-9J-1-CEMBA191126-9J-2-B11_ad007	0.00408157	0.00552115	0.680659	2138431	1304667	436524	74621	58443	0.77	0.13	0.1	EC Abhd2	EC	NonN	TRUE	43887	26004	DG-2
CEMBA191126-9J-1-CEMBA191126-9J-2-B11_ad004	0.00482343	0.00990607	0.711449	2410991	1473651	471415	108960	64114	0.73	0.17	0.1	ODC odc-large	ODC	NonN	TRUE	45355	26050	DG-2
CEMBA191126-9J-1-CEMBA191126-9J-2-B11_ad006	0.00483416	0.00917642	0.707948	2474229	1512428	443006	148545	72454	0.67	0.22	0.11	DG dg-all	DG	Exc	TRUE	45693	26033	DG-2
CEMBA191126-9J-1-CEMBA191126-9J-2-B12_ad001	0.00483606	0.00797685	0.682525	1803560	1143146	340361	111445	52760	0.67	0.22	0.1	DG dg-all	DG	Exc	TRUE	42762	25969	DG-2
CEMBA191126-9J-1-CEMBA191126-9J-2-B12_ad002	0.00464317	0.00864055	0.702915	1799595	1107647	336924	96618	52490	0.69	0.2	0.11	DG dg-all	DG	Exc	TRUE	41162	25686	DG-2
CEMBA191126-9J-1-CEMBA191126-9J-2-B12_ad006	0.00476997	0.00818872	0.69527	2197501	1375054	392600	149544	65777	0.65	0.25	0.11	DG dg-all	DG	Exc	TRUE	44839	26025	DG-2
CEMBA191126-9J-1-CEMBA191126-9J-2-B1_ad002	0.00423412	0.00534532	0.72218	2139698	1393205	429348	118037	72796	0.69	0.19	0.12	ANP anp-dg	ANP	NonN	TRUE	44972	25990	DG-2
CEMBA191126-9J-1-CEMBA191126-9J-2-B12_ad012	0.0046824	0.00879665	0.699093	2923195	1883226	561498	184517	88193	0.67	0.22	0.11	DG dg-all	DG	Exc	TRUE	47159	25986	DG-2
CEMBA191126-9J-1-CEMBA191126-9J-2-B1_ad004	0.00431338	0.00572175	0.706854	2264863	1472346	444262	133872	78159	0.68	0.2	0.12	OPC opc-large	OPC	NonN	TRUE	45645	26021	DG-2
CEMBA191126-9J-1-CEMBA191126-9J-2-B12_ad004	0.00464363	0.0072645	0.688955	3197939	2032833	641928	151420	105726	0.71	0.17	0.12	DG dg-all	DG	Exc	TRUE	48025	26046	DG-2
CEMBA191126-9J-1-CEMBA191126-9J-2-B12_ad008	0.00512849	0.00827474	0.685634	4591284	2915690	834376	302009	154009	0.65	0.23	0.12	DG dg-all	DG	Exc	TRUE	51152	26169	DG-2
CEMBA191126-9J-1-CEMBA191126-9J-2-B1_ad010	0.00518897	0.0110623	0.713018	1530807	995888	284002	106789	52462	0.64	0.24	0.12	DG dg-all	DG	Exc	TRUE	41221	25950	DG-2
CEMBA191126-9J-1-CEMBA191126-9J-2-B1_ad008	0.00504521	0.00974578	0.705988	1739200	1132499	322222	125240	56540	0.64	0.25	0.11	DG dg-all	DG	Exc	TRUE	42742	25970	DG-2
CEMBA191126-9J-1-CEMBA191126-9J-2-B1_ad006	0.00609467	0.0142561	0.74067	2198426	1433483	407531	165538	68040	0.64	0.26	0.11	DG dg-all	DG	Exc	TRUE	45252	25638	DG-2
CEMBA191126-9J-1-CEMBA191126-9J-2-B2_ad002	0.00530294	0.0143498	0.740055	2168746	1283803	383404	103152	70119	0.69	0.19	0.13	OLF Xkr6	OLF	Inh	TRUE	43657	25965	DG-2
CEMBA191126-9J-1-CEMBA191126-9J-2-B2_ad008	0.00485813	0.00867416	0.692032	2237010	1343824	405719	111599	66244	0.7	0.19	0.11	DG dg-all	DG	Exc	TRUE	44186	26008	DG-2
CEMBA191126-9J-1-CEMBA191126-9J-2-B2_ad001	0.00513807	0.0100098	0.692993	2775944	1671794	478822	173178	77958	0.66	0.24	0.11	DG dg-all	DG	Exc	TRUE	46733	26052	DG-2
CEMBA191126-9J-1-CEMBA191126-9J-2-B2_ad006	0.00485403	0.00842704	0.699062	2820957	1699499	495397	160768	85517	0.67	0.22	0.12	DG dg-all	DG	Exc	TRUE	44707	25693	DG-2
CEMBA191126-9J-1-CEMBA191126-9J-2-B1_ad012	0.0046213	0.00788253	0.697506	3523709	2331615	698160	234119	110537	0.67	0.22	0.11	DG dg-all	DG	Exc	TRUE	49728	26150	DG-2
CEMBA191126-9J-1-CEMBA191126-9J-2-B2_ad004	0.00477537	0.0098494	0.707834	5842884	3554594	1084855	301478	167202	0.7	0.19	0.11	ODC odc-large	ODC	NonN	TRUE	51769	26205	DG-2
CEMBA191126-9J-1-CEMBA191126-9J-2-B3_ad001	0.00502413	0.00899591	0.707579	1732586	1095420	334602	94133	53426	0.69	0.2	0.11	VLMC Mapk4	VLMC	NonN	TRUE	42276	25987	DG-2
CEMBA191126-9J-1-CEMBA191126-9J-2-B2_ad010	0.00493882	0.00987813	0.705218	2828584	1704734	475843	176452	91039	0.64	0.24	0.12	DG dg-all	DG	Exc	TRUE	46928	26063	DG-2
CEMBA191126-9J-1-CEMBA191126-9J-2-B3_ad002	0.00643656	0.020678	0.717456	2317842	1461528	399446	178505	68180	0.62	0.28	0.11	CA3 Cadm2	CA3	Exc	TRUE	45560	26034	DG-2
CEMBA191126-9J-1-CEMBA191126-9J-2-B3_ad004	0.0047416	0.00899654	0.698803	2363667	1477111	439834	138385	72189	0.68	0.21	0.11	DG dg-all	DG	Exc	TRUE	45523	26040	DG-2
CEMBA191126-9J-1-CEMBA191126-9J-2-B3_ad010	0.00509304	0.0113619	0.709916	2005937	1250838	398770	90778	59330	0.73	0.17	0.11	ODC odc-small	ODC	NonN	TRUE	43694	26005	DG-2
CEMBA191126-9J-1-CEMBA191126-9J-2-B3_ad007	0.00443093	0.00868752	0.69367	2062263	1286811	362125	141560	63420	0.64	0.25	0.11	DG dg-all	DG	Exc	TRUE	44027	25985	DG-2
CEMBA191126-9J-1-CEMBA191126-9J-2-B3_ad008	0.00500163	0.00907214	0.692408	2119122	1328180	383763	136958	64004	0.66	0.23	0.11	DG dg-all	DG	Exc	TRUE	44368	26040	DG-2
CEMBA191126-9J-1-CEMBA191126-9J-2-B4_ad001	0.00488676	0.00906344	0.700861	1763463	1158449	343852	117598	56961	0.66	0.23	0.11	DG dg-all	DG	Exc	TRUE	42951	25965	DG-2
CEMBA191126-9J-1-CEMBA191126-9J-2-B4_ad007	0.00453459	0.00870679	0.696264	586972	380117	122431	32288	15962	0.72	0.19	0.09	DG-po Kctd8	DG-po	Exc	FALSE	20990	16444	DG-2
CEMBA191126-9J-1-CEMBA191126-9J-2-B3_ad012	0.00457532	0.00859394	0.699753	2156094	1349765	399790	131003	62964	0.67	0.22	0.11	DG dg-all	DG	Exc	TRUE	44597	25994	DG-2
CEMBA191126-9J-1-CEMBA191126-9J-2-B4_ad008	0.00477611	0.00878296	0.699037	1444265	939816	288977	85502	44727	0.69	0.2	0.11	DG dg-all	DG	Exc	TRUE	40298	25930	DG-2
CEMBA191126-9J-1-CEMBA191126-9J-2-B4_ad010	0.00518967	0.00910435	0.694176	1631563	1053570	310598	108206	51424	0.66	0.23	0.11	DG dg-all	DG	Exc	TRUE	41654	25972	DG-2
CEMBA191126-9J-1-CEMBA191126-9J-2-B4_ad002	0.00454621	0.00907138	0.691913	2363987	1404021	420404	145697	63638	0.67	0.23	0.1	DG dg-all	DG	Exc	TRUE	44867	25635	DG-2
CEMBA191126-9J-1-CEMBA191126-9J-2-B4_ad006	0.00453119	0.00819198	0.698068	2569865	1678923	503697	168063	81216	0.67	0.22	0.11	DG dg-all	DG	Exc	TRUE	47003	26054	DG-2
CEMBA191126-9J-1-CEMBA191126-9J-2-B5_ad008	0.0047168	0.00787308	0.703342	2090101	1256459	372429	112482	61923	0.68	0.21	0.11	DG dg-all	DG	Exc	TRUE	43449	26003	DG-2
CEMBA191126-9J-1-CEMBA191126-9J-2-B5_ad010	0.00526411	0.0115763	0.719559	2457021	1479586	405168	164995	75432	0.63	0.26	0.12	DG dg-all	DG	Exc	TRUE	45427	26005	DG-2
CEMBA191126-9J-1-CEMBA191126-9J-2-B5_ad006	0.00476514	0.00926622	0.701134	2439089	1452272	438267	131200	62865	0.69	0.21	0.1	DG dg-all	DG	Exc	TRUE	45261	26033	DG-2
CEMBA191126-9J-1-CEMBA191126-9J-2-B5_ad012	0.00461459	0.00856168	0.699	2176657	1321492	371192	143959	61178	0.64	0.25	0.11	DG dg-all	DG	Exc	TRUE	44159	26000	DG-2
CEMBA191126-9J-1-CEMBA191126-9J-2-B5_ad004	0.0047873	0.00818009	0.709672	3123679	1862621	544708	176327	91230	0.67	0.22	0.11	ASC cortex-olf	ASC	NonN	TRUE	47781	26075	DG-2
CEMBA191126-9J-1-CEMBA191126-9J-2-B6_ad001	0.00492884	0.00961525	0.698801	2239549	1400632	410439	138083	67678	0.67	0.22	0.11	DG dg-all	DG	Exc	TRUE	45108	26015	DG-2
CEMBA191126-9J-1-CEMBA191126-9J-2-B5_ad007	0.00521116	0.0121278	0.717505	2943471	1787818	536941	159771	84100	0.69	0.2	0.11	DG dg-all	DG	Exc	TRUE	47099	26067	DG-2
CEMBA191126-9J-1-CEMBA191126-9J-2-B6_ad002	0.00546258	0.0168016	0.721866	2672535	1657500	462227	179991	87804	0.63	0.25	0.12	CGE-Lamp5 Dock5	CGE-Lamp5	Inh	TRUE	46845	26047	DG-2
CEMBA191126-9J-1-CEMBA191126-9J-2-B5_ad002	0.00471887	0.00910474	0.692797	4982037	3054671	867386	321575	149226	0.65	0.24	0.11	DG dg-all	DG	Exc	TRUE	51292	26185	DG-2
CEMBA191126-9J-1-CEMBA191126-9J-2-B5_ad001	0.00485777	0.00827242	0.697078	5235145	3237169	972664	287995	158012	0.69	0.2	0.11	DG dg-all	DG	Exc	TRUE	51466	26206	DG-2
CEMBA191126-9J-1-CEMBA191126-9J-2-B6_ad004	0.00476911	0.00857281	0.70035	1998721	1215283	356038	116624	60316	0.67	0.22	0.11	DG dg-all	DG	Exc	TRUE	39820	25425	DG-2
CEMBA191126-9J-1-CEMBA191126-9J-2-B7_ad001	0.00467731	0.00865465	0.696975	1638730	1095051	332309	107848	51178	0.68	0.22	0.1	DG dg-all	DG	Exc	TRUE	42312	25970	DG-2
CEMBA191126-9J-1-CEMBA191126-9J-2-B6_ad008	0.00548511	0.0111754	0.706894	1836161	1101445	331865	73595	70846	0.7	0.15	0.15	DG dg-all	DG	Exc	TRUE	42206	25982	DG-2
CEMBA191126-9J-1-CEMBA191126-9J-2-B7_ad006	0.00496979	0.00938714	0.708887	2033811	1336385	370688	159131	69853	0.62	0.27	0.12	DG dg-all	DG	Exc	TRUE	44820	26015	DG-2
CEMBA191126-9J-1-CEMBA191126-9J-2-B7_ad004	0.00488887	0.00924173	0.704544	1948947	1293197	374416	141694	63485	0.65	0.24	0.11	DG dg-all	DG	Exc	TRUE	44448	26006	DG-2
CEMBA191126-9J-1-CEMBA191126-9J-2-B7_ad008	0.00530243	0.00932416	0.694447	1427444	947130	270626	104625	48782	0.64	0.25	0.12	DG dg-all	DG	Exc	TRUE	40616	25915	DG-2
CEMBA191126-9J-1-CEMBA191126-9J-2-B6_ad006	0.00469427	0.00873315	0.693721	2809631	1702990	473900	189236	86677	0.63	0.25	0.12	DG dg-all	DG	Exc	TRUE	47035	26069	DG-2
CEMBA191126-9J-1-CEMBA191126-9J-2-B7_ad007	0.00438998	0.00865976	0.701054	2051668	1384987	420369	137171	64806	0.68	0.22	0.1	DG dg-all	DG	Exc	TRUE	44387	25980	DG-2
CEMBA191126-9J-1-CEMBA191126-9J-2-B7_ad002	0.00398121	0.00483661	0.703609	2892305	1944931	607976	160075	105402	0.7	0.18	0.12	ANP anp-dg	ANP	NonN	TRUE	48262	26067	DG-2
CEMBA191126-9J-1-CEMBA191126-9J-2-B8_ad001	0.00448773	0.00683052	0.695614	2644128	1613859	523343	105931	75047	0.74	0.15	0.11	ASC mid	ASC	NonN	TRUE	46291	26050	DG-2
CEMBA191126-9J-1-CEMBA191126-9J-2-B7_ad010	0.00450264	0.00814002	0.691877	2834075	1894504	547749	205123	97775	0.64	0.24	0.11	DG dg-all	DG	Exc	TRUE	47857	26090	DG-2
CEMBA191126-9J-1-CEMBA191126-9J-2-B8_ad008	0.0054103	0.0119375	0.716833	2316928	1393344	402928	131316	72644	0.66	0.22	0.12	DG dg-all	DG	Exc	TRUE	44917	26012	DG-2
CEMBA191126-9J-1-CEMBA191126-9J-2-B8_ad007	0.0045941	0.00779997	0.718254	2597620	1570933	477478	132176	75713	0.7	0.19	0.11	ASC mid	ASC	NonN	TRUE	46164	26051	DG-2
CEMBA191126-9J-1-CEMBA191126-9J-2-B8_ad002	0.00892719	0.0397274	0.793494	3028252	1829178	513511	185274	99724	0.64	0.23	0.12	CGE-Vip Robo1	CGE-Vip	Inh	TRUE	47792	26079	DG-2
CEMBA191126-9J-1-CEMBA191126-9J-2-B9_ad001	0.0049772	0.00963224	0.70596	1330085	867598	239672	100745	46562	0.62	0.26	0.12	DG dg-all	DG	Exc	TRUE	39383	25899	DG-2
CEMBA191126-9J-1-CEMBA191126-9J-2-B6_ad010	0.00452466	0.0070763	0.705314	4534166	2829267	854832	262239	128656	0.69	0.21	0.1	DG dg-all	DG	Exc	TRUE	50875	26177	DG-2
CEMBA191126-9J-1-CEMBA191126-9J-2-B9_ad002	0.00391414	0.0052167	0.676091	1820763	1200276	312821	116122	105933	0.58	0.22	0.2	OPC opc-large	OPC	NonN	TRUE	43630	25967	DG-2
CEMBA191126-9J-1-CEMBA191126-9J-2-B8_ad012	0.00486462	0.010746	0.71674	2670977	1613416	455866	171763	77757	0.65	0.24	0.11	DG dg-all	DG	Exc	TRUE	46319	26045	DG-2
CEMBA191126-9J-1-CEMBA191126-9J-2-B9_ad006	0.00492269	0.00992046	0.714201	2163903	1404162	394017	159940	72605	0.63	0.26	0.12	DG dg-all	DG	Exc	TRUE	45372	26011	DG-2
CEMBA191126-9J-1-CEMBA191126-9J-2-B9_ad007	0.00443379	0.00836049	0.698118	1748155	1123964	332480	113823	54128	0.66	0.23	0.11	DG dg-all	DG	Exc	TRUE	42605	25969	DG-2
CEMBA191126-9J-1-CEMBA191126-9J-2-B9_ad008	0.00495676	0.0090508	0.68739	1878867	1217273	360891	121544	59253	0.67	0.22	0.11	DG dg-all	DG	Exc	TRUE	43607	25991	DG-2
CEMBA191126-9J-1-CEMBA191126-9J-2-B9_ad004	0.00429766	0.00756016	0.717267	3385459	2189656	683088	192202	101454	0.7	0.2	0.1	DG dg-all	DG	Exc	TRUE	49236	26110	DG-2
CEMBA191126-9J-1-CEMBA191126-9J-2-B9_ad010	0.0042402	0.00488346	0.710718	1661516	1072560	330441	85512	60509	0.69	0.18	0.13	MGC mgc-all	MGC	NonN	TRUE	41781	25951	DG-2
CEMBA191126-9J-1-CEMBA191126-9J-2-C10_ad004	0.0044935	0.00521901	0.706549	1693262	1073605	353589	74637	48922	0.74	0.16	0.1	OLF-Exc Pld5	OLF-Exc	Exc	TRUE	40325	25585	DG-2
CEMBA191126-9J-1-CEMBA191126-9J-2-C10_ad008	0.00557014	0.0112938	0.716564	1596194	1044667	309998	103888	52692	0.66	0.22	0.11	DG dg-all	DG	Exc	TRUE	41633	25934	DG-2
CEMBA191126-9J-1-CEMBA191126-9J-2-C10_ad007	0.00651853	0.0235982	0.76377	1923672	1249614	371513	124888	63015	0.66	0.22	0.11	Unc5c Unc5c	Unc5c	Inh	TRUE	43651	25994	DG-2
CEMBA191126-9J-1-CEMBA191126-9J-2-C10_ad006	0.00529707	0.00900826	0.707423	2279542	1461774	438828	144933	69814	0.67	0.22	0.11	DG dg-all	DG	Exc	TRUE	45511	26014	DG-2
CEMBA191126-9J-1-CEMBA191126-9J-2-C10_ad001	0.00500654	0.00907014	0.693653	2533085	1649065	481663	167266	87608	0.65	0.23	0.12	DG dg-all	DG	Exc	TRUE	45919	25960	DG-2
CEMBA191126-9J-1-CEMBA191126-9J-2-C10_ad012	0.00482108	0.00945477	0.709428	1502083	988205	288858	107932	45178	0.65	0.24	0.1	DG dg-all	DG	Exc	TRUE	40953	25942	DG-2
CEMBA191126-9J-1-CEMBA191126-9J-2-C11_ad001	0.00454676	0.00706778	0.646619	1915586	1197453	394691	76055	55915	0.75	0.14	0.11	VLMC Col4a1	VLMC	NonN	TRUE	43038	25984	DG-2
CEMBA191126-9J-1-CEMBA191126-9J-2-B9_ad012	0.0044453	0.00803905	0.693773	3428860	2270101	662701	241936	110352	0.65	0.24	0.11	DG dg-all	DG	Exc	TRUE	49625	26112	DG-2
CEMBA191126-9J-1-CEMBA191126-9J-2-C11_ad002	0.00484372	0.00907546	0.70485	1998988	1245671	367765	119874	60743	0.67	0.22	0.11	DG dg-all	DG	Exc	TRUE	43507	26005	DG-2
CEMBA191126-9J-1-CEMBA191126-9J-2-C12_ad001	0.00454707	0.00527853	0.692666	1555588	977077	285895	89280	56414	0.66	0.21	0.13	VLMC Col4a1	VLMC	NonN	TRUE	40709	25928	DG-2
CEMBA191126-9J-1-CEMBA191126-9J-2-C11_ad004	0.0048377	0.00851493	0.691837	2347747	1452322	436828	131931	71196	0.68	0.21	0.11	DG dg-all	DG	Exc	TRUE	45391	26024	DG-2
CEMBA191126-9J-1-CEMBA191126-9J-2-C11_ad006	0.00461882	0.0082958	0.694759	2431204	1512372	461412	131973	73391	0.69	0.2	0.11	DG dg-all	DG	Exc	TRUE	45589	26005	DG-2
CEMBA191126-9J-1-CEMBA191126-9J-2-C11_ad008	0.00474401	0.00569299	0.70557	2152076	1342923	435442	90718	64828	0.74	0.15	0.11	MGC mgc-all	MGC	NonN	TRUE	44165	25999	DG-2
CEMBA191126-9J-1-CEMBA191126-9J-2-C11_ad010	0.00430373	0.00505246	0.697855	2137606	1330658	383439	131927	71105	0.65	0.22	0.12	ANP anp-dg	ANP	NonN	TRUE	44403	26012	DG-2
CEMBA191126-9J-1-CEMBA191126-9J-2-C12_ad002	0.00448253	0.0075118	0.682336	1755819	1116149	328488	114465	50640	0.67	0.23	0.1	DG dg-all	DG	Exc	TRUE	42124	25954	DG-2
CEMBA191126-9J-1-CEMBA191126-9J-2-C12_ad004	0.0046404	0.00800637	0.697401	2126916	1326767	397272	120212	68875	0.68	0.21	0.12	DG dg-all	DG	Exc	TRUE	44404	26010	DG-2
CEMBA191126-9J-1-CEMBA191126-9J-2-C1_ad001	0.00519681	0.0108381	0.721578	1273085	859351	246487	97357	42923	0.64	0.25	0.11	DG dg-all	DG	Exc	TRUE	39416	25897	DG-2
CEMBA191126-9J-1-CEMBA191126-9J-2-C1_ad002	0.00623602	0.0209364	0.722428	1685042	1115399	314318	137691	49997	0.63	0.27	0.1	CA3 Cadm2	CA3	Exc	TRUE	42657	25948	DG-2
CEMBA191126-9J-1-CEMBA191126-9J-2-C12_ad010	0.00470778	0.00915954	0.698548	2233619	1403072	408366	144301	67579	0.66	0.23	0.11	DG dg-all	DG	Exc	TRUE	44876	26032	DG-2
CEMBA191126-9J-1-CEMBA191126-9J-2-C12_ad008	0.00502386	0.0103024	0.703519	2138945	1336578	401179	126160	62859	0.68	0.21	0.11	DG dg-all	DG	Exc	TRUE	44407	26016	DG-2
CEMBA191126-9J-1-CEMBA191126-9J-2-C12_ad007	0.00444171	0.0074121	0.685585	2404407	1513401	441298	161233	67627	0.66	0.24	0.1	DG dg-all	DG	Exc	TRUE	45755	26025	DG-2
CEMBA191126-9J-1-CEMBA191126-9J-2-C12_ad006	0.00735174	0.0261127	0.764276	2574236	1607449	449725	178026	85381	0.63	0.25	0.12	Unc5c Unc5c	Unc5c	Inh	TRUE	46529	26044	DG-2
CEMBA191126-9J-1-CEMBA191126-9J-2-C12_ad012	0.00436202	0.00836224	0.694665	2113869	1346405	406189	125102	64852	0.68	0.21	0.11	DG dg-all	DG	Exc	TRUE	44496	26019	DG-2
CEMBA191126-9J-1-CEMBA191126-9J-2-C11_ad007	0.004514	0.00846481	0.691112	4115419	2587803	796661	228315	119301	0.7	0.2	0.1	ODC odc-large	ODC	NonN	TRUE	50292	26145	DG-2
CEMBA191126-9J-1-CEMBA191126-9J-2-C1_ad004	0.00473976	0.00814455	0.698729	1712967	1145207	335066	124505	55182	0.65	0.24	0.11	DG dg-all	DG	Exc	TRUE	43098	25977	DG-2
CEMBA191126-9J-1-CEMBA191126-9J-2-C1_ad006	0.00468389	0.00826591	0.697563	1712548	1147106	332702	124856	58851	0.64	0.24	0.11	DG dg-all	DG	Exc	TRUE	42925	25978	DG-2
CEMBA191126-9J-1-CEMBA191126-9J-2-C1_ad008	0.00461078	0.00710223	0.740134	1576718	1060432	342008	88330	45472	0.72	0.19	0.1	ASC mid	ASC	NonN	TRUE	41842	25958	DG-2
CEMBA191126-9J-1-CEMBA191126-9J-2-C1_ad010	0.00464977	0.00892879	0.697209	1950345	1315867	380215	145835	66370	0.64	0.25	0.11	DG dg-all	DG	Exc	TRUE	44611	26022	DG-2
CEMBA191126-9J-1-CEMBA191126-9J-2-C2_ad001	0.00505234	0.00926162	0.698332	1266810	797661	232090	78744	40614	0.66	0.22	0.12	DG dg-all	DG	Exc	TRUE	38056	25894	DG-2
CEMBA191126-9J-1-CEMBA191126-9J-2-C3_ad001	0.00427246	0.00515836	0.704649	1611743	1054745	321520	86211	61406	0.69	0.18	0.13	Gfra1 Gfra1	Gfra1	Exc	TRUE	41800	25961	DG-2
CEMBA191126-9J-1-CEMBA191126-9J-2-C2_ad004	0.00490566	0.00897507	0.699612	2168233	1362653	379840	155849	67474	0.63	0.26	0.11	DG dg-all	DG	Exc	TRUE	44881	26010	DG-2
CEMBA191126-9J-1-CEMBA191126-9J-2-C1_ad012	0.00612303	0.0199623	0.718862	1632596	1098795	311528	133038	50058	0.63	0.27	0.1	CA3 Cadm2	CA3	Exc	TRUE	42578	25973	DG-2
CEMBA191126-9J-1-CEMBA191126-9J-2-C2_ad012	0.00466218	0.00832902	0.689008	1861586	1204361	349864	125758	58912	0.65	0.24	0.11	DG dg-all	DG	Exc	TRUE	42994	25716	DG-2
CEMBA191126-9J-1-CEMBA191126-9J-2-C3_ad006	0.00476736	0.00742429	0.702262	1790002	1152875	339961	119595	53226	0.66	0.23	0.1	DG dg-all	DG	Exc	TRUE	42904	25960	DG-2
CEMBA191126-9J-1-CEMBA191126-9J-2-C4_ad001	0.00511365	0.0104955	0.707442	1829271	1198264	347662	128676	57830	0.65	0.24	0.11	DG dg-all	DG	Exc	TRUE	43375	25988	DG-2
CEMBA191126-9J-1-CEMBA191126-9J-2-C4_ad002	0.00454384	0.00844616	0.697567	1916721	1244838	360486	129503	63675	0.65	0.23	0.12	DG dg-all	DG	Exc	TRUE	43874	25987	DG-2
CEMBA191126-9J-1-CEMBA191126-9J-2-C3_ad008	0.00441774	0.00622628	0.638409	2204356	1436331	492747	81498	63508	0.77	0.13	0.1	PC pc-all	PC	NonN	TRUE	44699	25963	DG-2
CEMBA191126-9J-1-CEMBA191126-9J-2-C2_ad008	0.00498494	0.00991106	0.701812	3883458	2485309	724073	243727	132882	0.66	0.22	0.12	DG dg-all	DG	Exc	TRUE	50207	26126	DG-2
CEMBA191126-9J-1-CEMBA191126-9J-2-C4_ad008	0.00533638	0.0123143	0.714467	1501098	971666	314725	70580	45546	0.73	0.16	0.11	ODC odc-small	ODC	NonN	TRUE	40725	25948	DG-2
CEMBA191126-9J-1-CEMBA191126-9J-2-C4_ad004	0.00467594	0.00851918	0.704854	1845394	1181014	346006	118650	60052	0.66	0.23	0.11	DG dg-all	DG	Exc	TRUE	43069	25990	DG-2
CEMBA191126-9J-1-CEMBA191126-9J-2-C3_ad007	0.00442672	0.00781036	0.68926	3587222	2346754	662856	266214	119577	0.63	0.25	0.11	DG dg-all	DG	Exc	TRUE	49902	26126	DG-2
CEMBA191126-9J-1-CEMBA191126-9J-2-C5_ad001	0.00485035	0.00981541	0.702047	1477474	976566	287723	99571	49325	0.66	0.23	0.11	DG dg-all	DG	Exc	TRUE	40962	25930	DG-2
CEMBA191126-9J-1-CEMBA191126-9J-2-C4_ad010	0.00464008	0.00734702	0.691142	1806777	1171109	326555	131845	62767	0.63	0.25	0.12	DG dg-all	DG	Exc	TRUE	42931	25982	DG-2
CEMBA191126-9J-1-CEMBA191126-9J-2-C5_ad002	0.00485375	0.00838855	0.697686	1754650	1098589	355577	50617	75771	0.74	0.11	0.16	ASC mid	ASC	NonN	TRUE	42422	25975	DG-2
CEMBA191126-9J-1-CEMBA191126-9J-2-C4_ad006	0.00472674	0.00839966	0.704906	2863946	1854968	578191	163433	84687	0.7	0.2	0.1	DG dg-all	DG	Exc	TRUE	47591	26041	DG-2
CEMBA191126-9J-1-CEMBA191126-9J-2-C5_ad007	0.00483943	0.00951139	0.708552	735680	472143	143715	45730	21062	0.68	0.22	0.1	MGE-Sst Unc5b	MGE-Sst	Inh	FALSE	23841	18497	DG-2
CEMBA191126-9J-1-CEMBA191126-9J-2-C5_ad004	0.00894226	0.0386063	0.790392	2191608	1414316	389701	172358	70139	0.62	0.27	0.11	MGE-Sst Ptpre	MGE-Sst	Inh	TRUE	45395	26005	DG-2
CEMBA191126-9J-1-CEMBA191126-9J-2-C5_ad006	0.00489209	0.00971304	0.704375	2240721	1472553	428967	155623	74951	0.65	0.24	0.11	DG dg-all	DG	Exc	TRUE	45767	26025	DG-2
CEMBA191126-9J-1-CEMBA191126-9J-2-C5_ad008	0.0049584	0.00840956	0.703662	1666234	1066813	301359	117693	56534	0.63	0.25	0.12	DG dg-all	DG	Exc	TRUE	42127	25959	DG-2
CEMBA191126-9J-1-CEMBA191126-9J-2-C5_ad012	0.0045893	0.00982284	0.715998	1645669	1084174	305082	123268	56191	0.63	0.25	0.12	DG dg-all	DG	Exc	TRUE	42270	25954	DG-2
CEMBA191126-9J-1-CEMBA191126-9J-2-C5_ad010	0.00462797	0.00864193	0.689212	3675786	2427147	733142	235425	117700	0.67	0.22	0.11	DG dg-all	DG	Exc	TRUE	49952	26143	DG-2
CEMBA191126-9J-1-CEMBA191126-9J-2-C6_ad004	0.00379748	0.00837522	0.702971	3180773	2025745	612051	186035	96840	0.68	0.21	0.11	DG dg-all	DG	Exc	TRUE	48513	26104	DG-2
CEMBA191126-9J-1-CEMBA191126-9J-2-C6_ad008	0.004803	0.00712393	0.687915	1746384	1039035	314043	90258	49207	0.69	0.2	0.11	DG dg-all	DG	Exc	FALSE	38644	24795	DG-2
CEMBA191126-9J-1-CEMBA191126-9J-2-C7_ad001	0.00532932	0.00996867	0.70899	1838444	1188284	336652	132135	60040	0.64	0.25	0.11	DG dg-all	DG	Exc	TRUE	43188	25975	DG-2
CEMBA191126-9J-1-CEMBA191126-9J-2-C6_ad010	0.0047931	0.00890218	0.6979	2300571	1433304	408198	152203	70436	0.65	0.24	0.11	DG dg-all	DG	Exc	TRUE	45053	26002	DG-2
CEMBA191126-9J-1-CEMBA191126-9J-2-C6_ad007	0.00417268	0.00531399	0.662513	2203738	1363791	441769	96410	59821	0.74	0.16	0.1	MGC mgc-all	MGC	NonN	TRUE	44496	26022	DG-2
CEMBA191126-9J-1-CEMBA191126-9J-2-C7_ad002	0.004491	0.00817982	0.709249	2055326	1330705	412110	114821	64340	0.7	0.19	0.11	ASC mid	ASC	NonN	TRUE	44564	26013	DG-2
CEMBA191126-9J-1-CEMBA191126-9J-2-C6_ad012	0.00468866	0.00774784	0.689561	2619300	1635968	470688	167260	82813	0.65	0.23	0.11	DG dg-all	DG	Exc	TRUE	46493	26052	DG-2
CEMBA191126-9J-1-CEMBA191126-9J-2-C7_ad012	0.00449571	0.0093441	0.707039	1664701	1080442	314494	108877	57133	0.65	0.23	0.12	DG dg-all	DG	Exc	TRUE	42004	25973	DG-2
CEMBA191126-9J-1-CEMBA191126-9J-2-C8_ad001	0.00446941	0.00694526	0.709159	1154373	803980	271301	56705	36613	0.74	0.16	0.1	ASC cortex-olf	ASC	NonN	TRUE	38604	25883	DG-2
CEMBA191126-9J-1-CEMBA191126-9J-2-C7_ad010	0.00459236	0.00801569	0.694405	1923570	1244555	367641	124469	61013	0.66	0.23	0.11	DG dg-all	DG	Exc	TRUE	43612	25993	DG-2
CEMBA191126-9J-1-CEMBA191126-9J-2-C6_ad001	0.00455048	0.00637388	0.674498	5835574	3707718	1141081	327803	170474	0.7	0.2	0.1	ANP anp-dg	ANP	NonN	TRUE	52114	26212	DG-2
CEMBA191126-9J-1-CEMBA191126-9J-2-C8_ad007	0.00472859	0.0090536	0.705509	1306954	910107	270004	98395	44880	0.65	0.24	0.11	DG dg-all	DG	Exc	TRUE	39879	25906	DG-2
CEMBA191126-9J-1-CEMBA191126-9J-2-C8_ad004	0.00470364	0.00948644	0.70885	1555189	1068698	317578	117941	49455	0.65	0.24	0.1	DG dg-all	DG	Exc	TRUE	42228	25951	DG-2
CEMBA191126-9J-1-CEMBA191126-9J-2-C8_ad002	0.00438594	0.00811652	0.690312	2362381	1665071	496121	172900	89041	0.65	0.23	0.12	DG dg-all	DG	Exc	TRUE	47329	26057	DG-2
CEMBA191126-9J-1-CEMBA191126-9J-2-C7_ad007	0.00460973	0.00791785	0.695327	3079423	1994187	625844	161532	100542	0.7	0.18	0.11	DG dg-all	DG	Exc	TRUE	48072	26035	DG-2
CEMBA191126-9J-1-CEMBA191126-9J-2-C8_ad012	0.00409012	0.00560418	0.706179	1237494	864338	290553	60582	41074	0.74	0.15	0.1	ASC str-hpf	ASC	NonN	TRUE	39612	25904	DG-2
CEMBA191126-9J-1-CEMBA191126-9J-2-C8_ad006	0.0046748	0.00945721	0.712488	2825159	1961074	653251	143824	94686	0.73	0.16	0.11	ODC odc-large	ODC	NonN	TRUE	48620	26100	DG-2
CEMBA191126-9J-1-CEMBA191126-9J-2-C9_ad008	0.00492904	0.00965925	0.703109	1953165	1212545	375256	101997	56267	0.7	0.19	0.11	DG dg-all	DG	Exc	TRUE	43050	26002	DG-2
CEMBA191126-9J-1-CEMBA191126-9J-2-C9_ad007	0.00507335	0.0137607	0.764704	2205680	1385985	438569	102166	69955	0.72	0.17	0.11	OLF Xkr6	OLF	Inh	TRUE	44825	26019	DG-2
CEMBA191126-9J-1-CEMBA191126-9J-2-C9_ad002	0.00553698	0.0150614	0.744042	2807766	1763605	536812	152159	89487	0.69	0.2	0.11	OLF Xkr6	OLF	Inh	TRUE	47318	26060	DG-2
CEMBA191126-9J-1-CEMBA191126-9J-2-C9_ad006	0.00435331	0.00548039	0.656816	3156497	1960489	638228	146976	80257	0.74	0.17	0.09	MGC mgc-all	MGC	NonN	TRUE	48257	26092	DG-2
CEMBA191126-9J-1-CEMBA191126-9J-2-C9_ad010	0.00473965	0.0092209	0.704708	2267628	1423561	412498	146621	69237	0.66	0.23	0.11	DG dg-all	DG	Exc	TRUE	45082	26017	DG-2
CEMBA191126-9J-1-CEMBA191126-9J-2-C9_ad004	0.00474215	0.00839139	0.692382	3016246	1865834	544815	190816	88687	0.66	0.23	0.11	DG dg-all	DG	Exc	TRUE	47952	26074	DG-2
CEMBA191126-9J-1-CEMBA191126-9J-2-D11_ad002	0.00526872	0.0148953	0.736666	472346	356558	108496	36454	19596	0.66	0.22	0.12	CGE-Vip Grm8	CGE-Vip	Inh	TRUE	28449	25631	DG-2
CEMBA191126-9J-1-CEMBA191126-9J-2-C9_ad012	0.00441894	0.00788531	0.696959	2213024	1395876	415238	135883	65309	0.67	0.22	0.11	DG dg-all	DG	Exc	TRUE	44839	26018	DG-2
CEMBA191126-9J-1-CEMBA191126-9J-2-D10_ad004	0.00469365	0.00892227	0.701489	2350736	1481324	441216	140820	72380	0.67	0.22	0.11	DG dg-all	DG	Exc	TRUE	45584	26033	DG-2
CEMBA191126-9J-1-CEMBA191126-9J-2-D10_ad012	0.00476291	0.00879127	0.698287	1922661	1232176	362943	124547	57822	0.67	0.23	0.11	DG dg-all	DG	Exc	TRUE	43680	26011	DG-2
CEMBA191126-9J-1-CEMBA191126-9J-2-D10_ad007	0.00448878	0.00804063	0.69044	2388228	1509775	450749	145875	72308	0.67	0.22	0.11	DG dg-all	DG	Exc	TRUE	45755	26041	DG-2
CEMBA191126-9J-1-CEMBA191126-9J-2-D10_ad001	0.00498639	0.00941107	0.7012	4034690	2603267	751163	278798	127260	0.65	0.24	0.11	DG dg-all	DG	Exc	TRUE	50538	26137	DG-2
CEMBA191126-9J-1-CEMBA191126-9J-2-D10_ad010	0.00659895	0.0220108	0.764502	2435497	1543547	425227	177820	81220	0.62	0.26	0.12	Unc5c Unc5c	Unc5c	Inh	TRUE	46025	26025	DG-2
CEMBA191126-9J-1-CEMBA191126-9J-2-D10_ad002	0.00430971	0.00681139	0.699811	3955132	2537386	762205	236127	127806	0.68	0.21	0.11	DG dg-all	DG	Exc	TRUE	50395	26144	DG-2
CEMBA191126-9J-1-CEMBA191126-9J-2-D10_ad006	0.00482377	0.00821539	0.68833	3623968	2250502	658091	224443	115404	0.66	0.22	0.12	DG dg-all	DG	Exc	TRUE	47866	26148	DG-2
CEMBA191126-9J-1-CEMBA191126-9J-2-D12_ad002	0.00595308	0.0194173	0.744406	2488076	1521595	419271	161270	84865	0.63	0.24	0.13	Unc5c Unc5c	Unc5c	Inh	TRUE	45811	25988	DG-2
CEMBA191126-9J-1-CEMBA191126-9J-2-D12_ad001	0.00496933	0.00942461	0.68717	2639408	1654555	488371	154345	83676	0.67	0.21	0.12	DG dg-all	DG	Exc	TRUE	45964	25975	DG-2
CEMBA191126-9J-1-CEMBA191126-9J-2-D12_ad008	0.00534246	0.00946345	0.697459	2659455	1480851	423672	141743	75603	0.66	0.22	0.12	DG dg-all	DG	Exc	TRUE	45452	26009	DG-2
CEMBA191126-9J-1-CEMBA191126-9J-2-D12_ad006	0.00447961	0.00576668	0.683798	2763915	1684268	498802	142249	96896	0.68	0.19	0.13	OPC opc-large	OPC	NonN	TRUE	46605	26069	DG-2
CEMBA191126-9J-1-CEMBA191126-9J-2-D1_ad001	0.00497979	0.00840937	0.693971	1711717	1132539	330702	121390	55278	0.65	0.24	0.11	DG dg-all	DG	Exc	TRUE	42907	25984	DG-2
CEMBA191126-9J-1-CEMBA191126-9J-2-D12_ad012	0.00462195	0.00790213	0.6931	2304753	1414923	416516	132228	70147	0.67	0.21	0.11	DG dg-all	DG	Exc	TRUE	44867	26019	DG-2
CEMBA191126-9J-1-CEMBA191126-9J-2-D12_ad010	0.00556327	0.0100276	0.689966	2705584	1649488	479771	162715	78708	0.67	0.23	0.11	DG dg-all	DG	Exc	TRUE	46714	26068	DG-2
CEMBA191126-9J-1-CEMBA191126-9J-2-D12_ad007	0.00492609	0.0105023	0.717433	2779430	1692136	475483	183903	82072	0.64	0.25	0.11	DG dg-all	DG	Exc	TRUE	46891	26056	DG-2
CEMBA191126-9J-1-CEMBA191126-9J-2-D1_ad002	0.00405602	0.00479719	0.69951	1906251	1256685	398933	93096	70891	0.71	0.17	0.13	ANP anp-olf-cnu	ANP	NonN	TRUE	43983	26012	DG-2
CEMBA191126-9J-1-CEMBA191126-9J-2-D1_ad004	0.00433601	0.0051808	0.704586	1462229	973957	304134	82665	50452	0.7	0.19	0.12	Chd7 Megf11	Chd7	Inh	TRUE	39171	24476	DG-2
CEMBA191126-9J-1-CEMBA191126-9J-2-D12_ad004	0.0045696	0.00684179	0.69534	5130137	3153270	951861	272475	159499	0.69	0.2	0.12	DG dg-all	DG	Exc	TRUE	51157	26104	DG-2
CEMBA191126-9J-1-CEMBA191126-9J-2-D1_ad006	0.00489622	0.00999784	0.713979	2035897	1347598	396261	144818	63595	0.66	0.24	0.11	DG dg-all	DG	Exc	TRUE	44704	26016	DG-2
CEMBA191126-9J-1-CEMBA191126-9J-2-D2_ad008	0.00433963	0.00568233	0.68893	1865859	1154425	388721	69671	47860	0.77	0.14	0.09	EC Sema3g	EC	NonN	TRUE	41664	25846	DG-2
CEMBA191126-9J-1-CEMBA191126-9J-2-D2_ad002	0.00464245	0.00827562	0.693071	2273891	1444917	418499	149285	71045	0.66	0.23	0.11	DG dg-all	DG	Exc	TRUE	45387	26024	DG-2
CEMBA191126-9J-1-CEMBA191126-9J-2-D1_ad010	0.00462296	0.0074568	0.712493	2017310	1343578	399717	126387	76173	0.66	0.21	0.13	ASC mid	ASC	NonN	TRUE	44700	26006	DG-2
CEMBA191126-9J-1-CEMBA191126-9J-2-D2_ad007	0.00421727	0.00494133	0.703335	2129952	1333990	410170	112787	66300	0.7	0.19	0.11	ANP anp-dg	ANP	NonN	TRUE	44358	25984	DG-2
CEMBA191126-9J-1-CEMBA191126-9J-2-D2_ad012	0.0041529	0.00519564	0.722728	1821389	1165237	372789	89215	53159	0.72	0.17	0.1	PAL-Inh Chat	PAL-Inh	Inh	TRUE	41731	25684	DG-2
CEMBA191126-9J-1-CEMBA191126-9J-2-D2_ad010	0.00437058	0.00557116	0.677677	2335151	1462720	510900	65445	66423	0.79	0.1	0.1	EC Abhd2	EC	NonN	TRUE	45178	26054	DG-2
CEMBA191126-9J-1-CEMBA191126-9J-2-D2_ad006	0.00426424	0.00548565	0.679635	2658926	1675359	573448	99177	66470	0.78	0.13	0.09	MGC mgc-all	MGC	NonN	TRUE	46722	26055	DG-2
CEMBA191126-9J-1-CEMBA191126-9J-2-D3_ad001	0.00506508	0.00989508	0.695068	1885007	1215257	342960	135679	61341	0.64	0.25	0.11	DG dg-all	DG	Exc	TRUE	43427	25990	DG-2
CEMBA191126-9J-1-CEMBA191126-9J-2-D3_ad002	0.00449229	0.00850355	0.697254	1843487	1191755	351055	122465	55710	0.66	0.23	0.11	DG dg-all	DG	Exc	TRUE	43158	26007	DG-2
CEMBA191126-9J-1-CEMBA191126-9J-2-D3_ad008	0.00542437	0.0114456	0.715678	1724414	1106300	319159	117332	54770	0.65	0.24	0.11	DG dg-all	DG	Exc	TRUE	42474	25968	DG-2
CEMBA191126-9J-1-CEMBA191126-9J-2-D3_ad006	0.00479429	0.00922683	0.70064	2185583	1401770	406222	148366	69162	0.65	0.24	0.11	DG dg-all	DG	Exc	TRUE	45103	26002	DG-2
CEMBA191126-9J-1-CEMBA191126-9J-2-D3_ad010	0.00452242	0.00794717	0.686839	2113204	1355725	389335	138992	73221	0.65	0.23	0.12	DG dg-all	DG	Exc	TRUE	44926	26021	DG-2
CEMBA191126-9J-1-CEMBA191126-9J-2-D3_ad012	0.00456899	0.0082932	0.699753	1875925	1208404	363613	116600	55614	0.68	0.22	0.1	DG dg-all	DG	Exc	TRUE	43605	25982	DG-2
CEMBA191126-9J-1-CEMBA191126-9J-2-D3_ad007	0.00464014	0.0082418	0.696662	2109126	1349800	397679	134224	68182	0.66	0.22	0.11	DG dg-all	DG	Exc	TRUE	44856	26032	DG-2
CEMBA191126-9J-1-CEMBA191126-9J-2-D4_ad001	0.00518845	0.00975758	0.701686	2306487	1466310	402724	179121	68529	0.62	0.28	0.11	DG dg-all	DG	Exc	TRUE	45485	26014	DG-2
CEMBA191126-9J-1-CEMBA191126-9J-2-D4_ad002	0.00433116	0.00730023	0.677615	2364718	1501058	438200	155369	71495	0.66	0.23	0.11	DG dg-all	DG	Exc	TRUE	46072	26016	DG-2
CEMBA191126-9J-1-CEMBA191126-9J-2-D4_ad004	0.00476329	0.00865579	0.694675	2836070	1774440	490785	210427	85465	0.62	0.27	0.11	DG dg-all	DG	Exc	TRUE	47579	26055	DG-2
CEMBA191126-9J-1-CEMBA191126-9J-2-D5_ad007	0.00497013	0.00973566	0.715721	792061	455889	138434	39921	20713	0.7	0.2	0.1	DG-po Kctd8	DG-po	Exc	FALSE	24237	18990	DG-2
CEMBA191126-9J-1-CEMBA191126-9J-2-D4_ad007	0.00445349	0.00800705	0.684552	2282604	1431774	431214	135288	65569	0.68	0.21	0.1	DG dg-all	DG	Exc	TRUE	45344	26013	DG-2
CEMBA191126-9J-1-CEMBA191126-9J-2-D4_ad008	0.00553491	0.00992899	0.705222	2191453	1384184	380346	167505	65104	0.62	0.27	0.11	DG dg-all	DG	Exc	TRUE	44964	25999	DG-2
CEMBA191126-9J-1-CEMBA191126-9J-2-D4_ad010	0.00480369	0.00919892	0.704947	2519495	1595616	451586	177344	77157	0.64	0.25	0.11	DG dg-all	DG	Exc	TRUE	46394	26070	DG-2
CEMBA191126-9J-1-CEMBA191126-9J-2-D4_ad012	0.00454386	0.00774439	0.71938	2232117	1428447	442673	125091	64601	0.7	0.2	0.1	ASC mid	ASC	NonN	TRUE	45202	26034	DG-2
CEMBA191126-9J-1-CEMBA191126-9J-2-D5_ad001	0.00447309	0.00852416	0.700951	1889045	1238834	362912	125540	66032	0.65	0.23	0.12	DG dg-all	DG	Exc	TRUE	43121	25846	DG-2
CEMBA191126-9J-1-CEMBA191126-9J-2-D5_ad008	0.00443444	0.00553378	0.690533	1420945	930003	314860	55427	43249	0.76	0.13	0.1	EC Abhd2	EC	NonN	TRUE	40194	25915	DG-2
CEMBA191126-9J-1-CEMBA191126-9J-2-D5_ad010	0.00500748	0.0106109	0.714636	1664305	1085283	322847	107985	53139	0.67	0.22	0.11	DG dg-all	DG	Exc	TRUE	42130	25958	DG-2
CEMBA191126-9J-1-CEMBA191126-9J-2-D5_ad002	0.00430428	0.00709002	0.709961	2024244	1338360	420673	105317	71918	0.7	0.18	0.12	ASC mid	ASC	NonN	TRUE	44666	26009	DG-2
CEMBA191126-9J-1-CEMBA191126-9J-2-D5_ad006	0.00439611	0.00601789	0.73727	2400721	1586728	495599	128997	85631	0.7	0.18	0.12	DG dg-all	DG	Exc	TRUE	46145	26046	DG-2
CEMBA191126-9J-1-CEMBA191126-9J-2-D6_ad004	0.00469082	0.00801585	0.704873	1622025	939240	311016	48543	45789	0.77	0.12	0.11	VLMC Col4a1	VLMC	NonN	TRUE	34222	24096	DG-2
CEMBA191126-9J-1-CEMBA191126-9J-2-D6_ad006	0.00422845	0.00824132	0.688812	2130938	1262089	369069	121955	59382	0.67	0.22	0.11	Gfra1 Gfra1	Gfra1	Exc	TRUE	39004	24649	DG-2
CEMBA191126-9J-1-CEMBA191126-9J-2-D6_ad010	0.00515821	0.00956448	0.695372	2525015	1520662	448445	140046	73733	0.68	0.21	0.11	DG dg-all	DG	Exc	TRUE	45541	26021	DG-2
CEMBA191126-9J-1-CEMBA191126-9J-2-D6_ad012	0.0050762	0.0104724	0.709978	2180133	1324226	377683	132459	66674	0.65	0.23	0.12	DG dg-all	DG	Exc	TRUE	44006	25994	DG-2
CEMBA191126-9J-1-CEMBA191126-9J-2-D6_ad001	0.00488319	0.00924675	0.695228	3199513	1947029	570071	182185	99400	0.67	0.21	0.12	DG dg-all	DG	Exc	TRUE	48108	26105	DG-2
CEMBA191126-9J-1-CEMBA191126-9J-2-D7_ad007	0.00459461	0.00916013	0.707735	2010102	1279383	361653	141428	64102	0.64	0.25	0.11	DG dg-all	DG	Exc	TRUE	44005	26003	DG-2
CEMBA191126-9J-1-CEMBA191126-9J-2-D7_ad006	0.00752808	0.0278174	0.756923	1843636	1154963	326304	137404	47862	0.64	0.27	0.09	DG-po Kctd8	DG-po	Exc	FALSE	39588	24451	DG-2
CEMBA191126-9J-1-CEMBA191126-9J-2-D6_ad002	0.00388436	0.00486342	0.675907	3520888	2175432	614634	225463	113842	0.64	0.24	0.12	ANP anp-dg	ANP	NonN	TRUE	49194	26087	DG-2
CEMBA191126-9J-1-CEMBA191126-9J-2-D7_ad008	0.00490571	0.0095674	0.700292	1796746	1138235	322504	129418	52246	0.64	0.26	0.1	DG dg-all	DG	Exc	TRUE	42770	25980	DG-2
CEMBA191126-9J-1-CEMBA191126-9J-2-D7_ad002	0.00463422	0.00883166	0.698208	2322398	1482342	426261	158126	72400	0.65	0.24	0.11	DG dg-all	DG	Exc	TRUE	45888	26024	DG-2
CEMBA191126-9J-1-CEMBA191126-9J-2-D7_ad012	0.00508478	0.0128368	0.724282	2109244	1331549	450287	77977	59205	0.77	0.13	0.1	ODC odc-small	ODC	NonN	TRUE	44404	26015	DG-2
CEMBA191126-9J-1-CEMBA191126-9J-2-D8_ad001	0.00435463	0.0054144	0.673347	2041241	1272250	438883	63893	55575	0.79	0.11	0.1	MGC mgc-all	MGC	NonN	TRUE	43866	25998	DG-2
CEMBA191126-9J-1-CEMBA191126-9J-2-D8_ad012	0.00502165	0.0105033	0.720642	1574697	986939	279280	103243	51439	0.64	0.24	0.12	DG dg-all	DG	Exc	TRUE	40781	25931	DG-2
CEMBA191126-9J-1-CEMBA191126-9J-2-D9_ad008	0.00493127	0.00704465	0.710723	484216	309727	102862	21446	13911	0.74	0.16	0.1	MGE-Sst Unc5b	MGE-Sst	Inh	FALSE	17386	15730	DG-2
CEMBA191126-9J-1-CEMBA191126-9J-2-D8_ad007	0.00447736	0.00714648	0.685558	2471928	1553663	437924	169787	77852	0.64	0.25	0.11	DG dg-all	DG	Exc	TRUE	46124	26026	DG-2
CEMBA191126-9J-1-CEMBA191126-9J-2-D8_ad010	0.00589681	0.015854	0.753185	2341050	1457422	421659	138499	80677	0.66	0.22	0.13	OLF Xkr6	OLF	Inh	TRUE	45299	26037	DG-2
CEMBA191126-9J-1-CEMBA191126-9J-2-D8_ad004	0.00479518	0.00851758	0.703346	2673510	1567626	477713	138782	69436	0.7	0.2	0.1	DG dg-all	DG	Exc	TRUE	45845	26045	DG-2
CEMBA191126-9J-1-CEMBA191126-9J-2-D9_ad002	0.00520224	0.00986094	0.717104	2082624	1312568	379333	139986	62101	0.65	0.24	0.11	IG-CA2 Xpr1	IG-CA2	Exc	TRUE	44365	25992	DG-2
CEMBA191126-9J-1-CEMBA191126-9J-2-D9_ad004	0.00471432	0.00826216	0.694585	2140067	1365353	402227	136729	67171	0.66	0.23	0.11	DG dg-all	DG	Exc	TRUE	44674	26005	DG-2
CEMBA191126-9J-1-CEMBA191126-9J-2-D9_ad006	0.00476318	0.00818001	0.700815	2056465	1252129	369128	119701	62807	0.67	0.22	0.11	DG dg-all	DG	Exc	TRUE	43754	25981	DG-2
CEMBA191126-9J-1-CEMBA191126-9J-2-E10_ad001	0.0043776	0.00549066	0.693671	1345753	888300	282300	72669	43653	0.71	0.18	0.11	MGC mgc-all	MGC	NonN	TRUE	39835	25913	DG-2
CEMBA191126-9J-1-CEMBA191126-9J-2-E10_ad002	0.00411529	0.00673229	0.706489	857318	571207	191248	37317	26745	0.75	0.15	0.1	MGE-Pvalb Cacna1i	MGE-Pvalb	Inh	FALSE	30304	23246	DG-2
CEMBA191126-9J-1-CEMBA191126-9J-2-D8_ad002	0.00452438	0.0081394	0.68884	4600387	2922615	825018	321933	145091	0.64	0.25	0.11	DG dg-all	DG	Exc	TRUE	51218	26157	DG-2
CEMBA191126-9J-1-CEMBA191126-9J-2-D9_ad010	0.00500837	0.00834766	0.696123	2304511	1471838	419686	163975	70302	0.64	0.25	0.11	DG dg-all	DG	Exc	TRUE	45561	26031	DG-2
CEMBA191126-9J-1-CEMBA191126-9J-2-E10_ad004	0.00467311	0.00909108	0.701501	1504434	999027	307924	91909	48363	0.69	0.21	0.11	DG dg-all	DG	Exc	TRUE	41156	25963	DG-2
CEMBA191126-9J-1-CEMBA191126-9J-2-E10_ad007	0.00483809	0.00975432	0.701147	1252247	835802	241984	90377	43289	0.64	0.24	0.12	DG dg-all	DG	Exc	TRUE	38851	25904	DG-2
CEMBA191126-9J-1-CEMBA191126-9J-2-E10_ad006	0.00457311	0.00877459	0.701193	1566816	1047563	320588	99113	51220	0.68	0.21	0.11	DG dg-all	DG	Exc	TRUE	41814	25952	DG-2
CEMBA191126-9J-1-CEMBA191126-9J-2-E10_ad012	0.004012	0.00603184	0.702042	1328279	895864	287444	66489	48461	0.71	0.17	0.12	OLF-Exc Pld5	OLF-Exc	Exc	TRUE	39811	25924	DG-2
CEMBA191126-9J-1-CEMBA191126-9J-2-D9_ad012	0.0042254	0.00497233	0.705373	3385160	2207315	663320	191246	128183	0.67	0.19	0.13	ANP anp-dg	ANP	NonN	TRUE	49448	26119	DG-2
CEMBA191126-9J-1-CEMBA191126-9J-2-E11_ad002	0.00507804	0.0120935	0.724325	2231053	1391981	387404	155639	69127	0.63	0.25	0.11	DG dg-all	DG	Exc	TRUE	44938	26026	DG-2
CEMBA191126-9J-1-CEMBA191126-9J-2-E10_ad010	0.00488606	0.00942534	0.703877	2940561	1992674	586769	211647	100841	0.65	0.24	0.11	DG dg-all	DG	Exc	TRUE	48586	26091	DG-2
CEMBA191126-9J-1-CEMBA191126-9J-2-E11_ad006	0.00491861	0.0100386	0.714495	2046004	1275049	368666	130213	62081	0.66	0.23	0.11	DG dg-all	DG	Exc	TRUE	43876	26008	DG-2
CEMBA191126-9J-1-CEMBA191126-9J-2-E11_ad004	0.00474091	0.00818133	0.699592	2669503	1659581	463603	190393	76994	0.63	0.26	0.11	DG dg-all	DG	Exc	TRUE	46707	26032	DG-2
CEMBA191126-9J-1-CEMBA191126-9J-2-E11_ad007	0.00449567	0.00744074	0.689307	2422570	1493651	441177	142645	72151	0.67	0.22	0.11	DG dg-all	DG	Exc	TRUE	45586	26038	DG-2
CEMBA191126-9J-1-CEMBA191126-9J-2-E11_ad010	0.00491368	0.00974013	0.709765	2490036	1545588	445599	162471	70873	0.66	0.24	0.1	DG dg-all	DG	Exc	TRUE	45847	26025	DG-2
CEMBA191126-9J-1-CEMBA191126-9J-2-E11_ad008	0.004966	0.00946137	0.710844	1835369	1137501	331315	110452	57204	0.66	0.22	0.11	DG dg-all	DG	Exc	TRUE	42485	25961	DG-2
CEMBA191126-9J-1-CEMBA191126-9J-2-E11_ad012	0.00476954	0.00764705	0.69155	2062222	1288372	380093	125109	60062	0.67	0.22	0.11	DG dg-all	DG	Exc	TRUE	43890	26014	DG-2
CEMBA191126-9J-1-CEMBA191126-9J-2-E12_ad007	0.00438543	0.00969377	0.709916	1845411	596279	100637	19211	14421	0.75	0.14	0.11	DG dg-all	DG	Exc	TRUE	37482	25804	DG-2
CEMBA191126-9J-1-CEMBA191126-9J-2-E1_ad008	0.00492143	0.00682486	0.708141	704738	426893	136035	31181	21657	0.72	0.17	0.11	DG-po Kctd8	DG-po	Exc	FALSE	22157	17170	DG-2
CEMBA191126-9J-1-CEMBA191126-9J-2-E2_ad001	0.00450528	0.00656558	0.711679	1588691	1027033	330753	72135	51753	0.73	0.16	0.11	ASC mid	ASC	NonN	TRUE	41332	25935	DG-2
CEMBA191126-9J-1-CEMBA191126-9J-2-E1_ad002	0.00475181	0.00974709	0.698705	1752386	1179852	348680	124282	59327	0.66	0.23	0.11	DG dg-all	DG	Exc	TRUE	43534	25965	DG-2
CEMBA191126-9J-1-CEMBA191126-9J-2-E1_ad004	0.0047311	0.00871103	0.698423	2201800	1473893	439855	156504	68337	0.66	0.24	0.1	DG dg-all	DG	Exc	TRUE	45940	26017	DG-2
CEMBA191126-9J-1-CEMBA191126-9J-2-E2_ad006	0.00683846	0.0259263	0.766264	1955520	1222985	357020	118020	66031	0.66	0.22	0.12	Unc5c Unc5c	Unc5c	Inh	TRUE	43310	25992	DG-2
CEMBA191126-9J-1-CEMBA191126-9J-2-E2_ad010	0.00440812	0.00633862	0.678853	1986143	1262971	390545	92947	74969	0.7	0.17	0.13	OPC opc-small	OPC	NonN	TRUE	43552	26005	DG-2
CEMBA191126-9J-1-CEMBA191126-9J-2-E2_ad012	0.00596795	0.0196582	0.760309	1968240	1260551	359370	120236	80019	0.64	0.21	0.14	Unc5c Unc5c	Unc5c	Inh	TRUE	44041	25994	DG-2
CEMBA191126-9J-1-CEMBA191126-9J-2-E1_ad007	0.00427673	0.00676348	0.684728	3306637	2241548	672110	222246	119549	0.66	0.22	0.12	DG dg-all	DG	Exc	TRUE	49557	26135	DG-2
CEMBA191126-9J-1-CEMBA191126-9J-2-E3_ad012	0.00473523	0.00860953	0.695683	2139033	1376272	382268	157467	71030	0.63	0.26	0.12	DG dg-all	DG	Exc	TRUE	44953	26026	DG-2
CEMBA191126-9J-1-CEMBA191126-9J-2-E4_ad002	0.00399348	0.0084748	0.687196	2150340	1378624	398925	142484	68469	0.65	0.23	0.11	DG dg-all	DG	Exc	TRUE	44910	25978	DG-2
CEMBA191126-9J-1-CEMBA191126-9J-2-E4_ad004	0.00474327	0.00898691	0.701274	2447607	1520209	433491	166985	69293	0.65	0.25	0.1	DG dg-all	DG	Exc	TRUE	45879	26043	DG-2
CEMBA191126-9J-1-CEMBA191126-9J-2-E1_ad012	0.00468926	0.00814056	0.691038	3433023	2359118	685507	264056	119197	0.64	0.25	0.11	DG dg-all	DG	Exc	TRUE	49911	26107	DG-2
CEMBA191126-9J-1-CEMBA191126-9J-2-E4_ad007	0.00462289	0.00881587	0.698366	2264625	1410250	417645	136543	67318	0.67	0.22	0.11	DG dg-all	DG	Exc	TRUE	45124	26031	DG-2
CEMBA191126-9J-1-CEMBA191126-9J-2-E4_ad001	0.00498227	0.0101162	0.708185	3977973	2532766	786409	213443	118218	0.7	0.19	0.11	DG dg-all	DG	Exc	TRUE	50243	26153	DG-2
CEMBA191126-9J-1-CEMBA191126-9J-2-E4_ad006	0.00485774	0.00914458	0.708955	2837577	1777603	495080	199263	90961	0.63	0.25	0.12	DG dg-all	DG	Exc	TRUE	47588	26075	DG-2
CEMBA191126-9J-1-CEMBA191126-9J-2-E4_ad010	0.0063935	0.0192119	0.717772	2479729	1532864	409550	188223	77844	0.61	0.28	0.12	CA3 Cadm2	CA3	Exc	TRUE	46086	26034	DG-2
CEMBA191126-9J-1-CEMBA191126-9J-2-E4_ad012	0.00487318	0.0104831	0.709282	2379728	1497970	424881	161933	74058	0.64	0.25	0.11	DG dg-all	DG	Exc	TRUE	45746	26029	DG-2
CEMBA191126-9J-1-CEMBA191126-9J-2-E5_ad002	0.00479852	0.00965236	0.703033	2860163	1794551	512883	191987	86204	0.65	0.24	0.11	DG dg-all	DG	Exc	TRUE	47491	26086	DG-2
CEMBA191126-9J-1-CEMBA191126-9J-2-E5_ad001	0.0047781	0.00783198	0.685256	2571416	1624302	468060	168522	79458	0.65	0.24	0.11	DG dg-all	DG	Exc	TRUE	46462	26046	DG-2
CEMBA191126-9J-1-CEMBA191126-9J-2-E5_ad008	0.00533513	0.00862795	0.686831	2673819	1664619	453315	193587	85217	0.62	0.26	0.12	DG dg-all	DG	Exc	TRUE	46800	26037	DG-2
CEMBA191126-9J-1-CEMBA191126-9J-2-E5_ad004	0.00512559	0.0116792	0.720923	3007770	1865700	534740	193763	91929	0.65	0.24	0.11	DG dg-all	DG	Exc	TRUE	47739	26079	DG-2
CEMBA191126-9J-1-CEMBA191126-9J-2-E5_ad010	0.00510717	0.0121153	0.713002	2970754	1830650	560480	149607	92327	0.7	0.19	0.12	ODC odc-large	ODC	NonN	TRUE	47595	26074	DG-2
CEMBA191126-9J-1-CEMBA191126-9J-2-E5_ad012	0.00477735	0.00893274	0.702721	2193551	1371450	384926	155436	63052	0.64	0.26	0.1	DG dg-all	DG	Exc	TRUE	44653	26020	DG-2
CEMBA191126-9J-1-CEMBA191126-9J-2-E6_ad001	0.00491135	0.00928379	0.695498	2069786	1351949	384475	141052	76697	0.64	0.23	0.13	DG dg-all	DG	Exc	TRUE	45125	26002	DG-2
CEMBA191126-9J-1-CEMBA191126-9J-2-E6_ad006	0.00432201	0.00575738	0.684705	2177282	1418867	426842	134318	73088	0.67	0.21	0.12	DG dg-all	DG	Exc	TRUE	45271	26029	DG-2
CEMBA191126-9J-1-CEMBA191126-9J-2-E6_ad007	0.00436815	0.00779938	0.691482	1935941	1262381	376794	125197	62830	0.67	0.22	0.11	DG dg-all	DG	Exc	TRUE	43899	25985	DG-2
CEMBA191126-9J-1-CEMBA191126-9J-2-E6_ad008	0.00442349	0.00588093	0.706886	1500405	982841	312353	82011	44057	0.71	0.19	0.1	EC Sema3g	EC	NonN	TRUE	41003	25945	DG-2
CEMBA191126-9J-1-CEMBA191126-9J-2-E6_ad012	0.00456307	0.00859948	0.697792	1330363	869452	254365	93452	40746	0.65	0.24	0.1	DG dg-all	DG	Exc	TRUE	39374	25903	DG-2
CEMBA191126-9J-1-CEMBA191126-9J-2-E6_ad010	0.0050398	0.0101023	0.705055	1808159	1169882	350130	116174	55363	0.67	0.22	0.11	DG dg-all	DG	Exc	TRUE	42008	25529	DG-2
CEMBA191126-9J-1-CEMBA191126-9J-2-E7_ad004	0.00504773	0.0111977	0.721081	2274119	1447011	409374	156632	76137	0.64	0.24	0.12	DG dg-all	DG	Exc	TRUE	45414	26042	DG-2
CEMBA191126-9J-1-CEMBA191126-9J-2-E6_ad002	0.0044466	0.00784223	0.692665	4409430	2930334	895181	274309	145026	0.68	0.21	0.11	DG dg-all	DG	Exc	TRUE	51116	26177	DG-2
CEMBA191126-9J-1-CEMBA191126-9J-2-E7_ad010	0.00425568	0.00508918	0.68867	1833270	1170753	361448	98363	59357	0.7	0.19	0.11	ANP anp-dg	ANP	NonN	TRUE	42801	25958	DG-2
CEMBA191126-9J-1-CEMBA191126-9J-2-E7_ad007	0.00484742	0.0098609	0.702139	1743567	1108923	330124	112433	49122	0.67	0.23	0.1	DG dg-all	DG	Exc	TRUE	42216	25971	DG-2
CEMBA191126-9J-1-CEMBA191126-9J-2-E7_ad006	0.00479142	0.00865419	0.697843	2374436	1499417	454895	142445	67916	0.68	0.21	0.1	DG dg-all	DG	Exc	TRUE	45757	26031	DG-2
CEMBA191126-9J-1-CEMBA191126-9J-2-E8_ad001	0.00514195	0.00895851	0.692599	1842056	1191147	343449	130222	57955	0.65	0.24	0.11	DG dg-all	DG	Exc	TRUE	43373	25963	DG-2
CEMBA191126-9J-1-CEMBA191126-9J-2-E8_ad002	0.00483669	0.00935195	0.691101	2104871	1287618	356808	147997	66769	0.62	0.26	0.12	DG dg-all	DG	Exc	TRUE	44158	26011	DG-2
CEMBA191126-9J-1-CEMBA191126-9J-2-E8_ad007	0.00465633	0.00901538	0.708424	1729536	1122345	333215	112754	53913	0.67	0.23	0.11	DG dg-all	DG	Exc	TRUE	42564	25997	DG-2
CEMBA191126-9J-1-CEMBA191126-9J-2-E8_ad004	0.00738354	0.0278427	0.765508	2266107	1436733	410163	150532	78892	0.64	0.24	0.12	Unc5c Unc5c	Unc5c	Inh	TRUE	45463	26021	DG-2
CEMBA191126-9J-1-CEMBA191126-9J-2-E7_ad002	0.0046428	0.00873726	0.6935	4026512	2580762	728015	271156	148416	0.63	0.24	0.13	DG dg-all	DG	Exc	TRUE	50489	26149	DG-2
CEMBA191126-9J-1-CEMBA191126-9J-2-E8_ad012	0.0046993	0.00874774	0.709756	1562755	1029229	301174	106086	51698	0.66	0.23	0.11	DG dg-all	DG	Exc	TRUE	41590	25966	DG-2
CEMBA191126-9J-1-CEMBA191126-9J-2-E9_ad008	0.00639193	0.0198277	0.734602	1183733	788757	225269	92324	36723	0.64	0.26	0.1	CA3 Cadm2	CA3	Exc	TRUE	38258	25889	DG-2
CEMBA191126-9J-1-CEMBA191126-9J-2-E9_ad001	0.00488925	0.0111149	0.724988	1156252	777121	240121	70392	38575	0.69	0.2	0.11	ODC odc-small	ODC	NonN	TRUE	38091	25901	DG-2
CEMBA191126-9J-1-CEMBA191126-9J-2-E9_ad002	0.00454858	0.00777759	0.68429	1319109	884767	260587	94158	43056	0.66	0.24	0.11	DG dg-all	DG	Exc	TRUE	39771	25916	DG-2
CEMBA191126-9J-1-CEMBA191126-9J-2-E8_ad010	0.00473914	0.00862912	0.690019	1858447	1216020	358008	120224	64118	0.66	0.22	0.12	DG dg-all	DG	Exc	TRUE	43400	25994	DG-2
CEMBA191126-9J-1-CEMBA191126-9J-2-E9_ad007	0.00407474	0.00490322	0.7167	1608263	1068556	326813	92912	60474	0.68	0.19	0.13	MGC mgc-all	MGC	NonN	TRUE	42096	25955	DG-2
CEMBA191126-9J-1-CEMBA191126-9J-2-E9_ad010	0.00467202	0.00919062	0.70697	1381576	925020	265187	106823	43869	0.64	0.26	0.11	DG dg-all	DG	Exc	TRUE	40334	25918	DG-2
CEMBA191126-9J-1-CEMBA191126-9J-2-E8_ad008	0.00535201	0.00969741	0.705029	1779416	1163983	325962	133455	60025	0.63	0.26	0.12	DG dg-all	DG	Exc	TRUE	42992	25969	DG-2
CEMBA191126-9J-1-CEMBA191126-9J-2-E9_ad012	0.00607884	0.0187245	0.729821	1266917	849061	227056	112319	42848	0.59	0.29	0.11	CA3 Cadm2	CA3	Exc	TRUE	39287	25903	DG-2
CEMBA191126-9J-1-CEMBA191126-9J-2-F10_ad001	0.00503364	0.00941699	0.701616	1342419	898277	256263	101965	44660	0.64	0.25	0.11	DG dg-all	DG	Exc	TRUE	39939	25919	DG-2
CEMBA191126-9J-1-CEMBA191126-9J-2-F10_ad004	0.00466274	0.00943813	0.714314	1257197	815652	251807	73212	38034	0.69	0.2	0.1	DG dg-all	DG	Exc	TRUE	36025	24917	DG-2
CEMBA191126-9J-1-CEMBA191126-9J-2-F10_ad008	0.00509595	0.00852072	0.664959	1039430	648868	195425	54966	37381	0.68	0.19	0.13	VLMC Col4a1	VLMC	NonN	TRUE	30400	22523	DG-2
CEMBA191126-9J-1-CEMBA191126-9J-2-F10_ad007	0.0045102	0.00905117	0.698622	1611595	1057401	325173	94907	52717	0.69	0.2	0.11	DG dg-all	DG	Exc	TRUE	41867	25959	DG-2
CEMBA191126-9J-1-CEMBA191126-9J-2-F10_ad002	0.00426498	0.00719907	0.709362	1576977	1050463	327336	88729	54066	0.7	0.19	0.12	ASC mid	ASC	NonN	TRUE	41795	25955	DG-2
CEMBA191126-9J-1-CEMBA191126-9J-2-F10_ad010	0.00476602	0.00876355	0.704227	1355167	887369	257230	94971	44225	0.65	0.24	0.11	DG dg-all	DG	Exc	TRUE	39555	25930	DG-2
CEMBA191126-9J-1-CEMBA191126-9J-2-F10_ad012	0.00453472	0.00897559	0.706687	1353697	905238	263611	97697	44337	0.65	0.24	0.11	DG dg-all	DG	Exc	TRUE	39943	25916	DG-2
CEMBA191126-9J-1-CEMBA191126-9J-2-F11_ad006	0.00498979	0.0105075	0.714799	2077664	1299452	359518	148216	66594	0.63	0.26	0.12	DG dg-all	DG	Exc	TRUE	44048	26015	DG-2
CEMBA191126-9J-1-CEMBA191126-9J-2-F11_ad004	0.00482322	0.00951877	0.708727	2298860	1427712	409999	148135	71644	0.65	0.24	0.11	DG dg-all	DG	Exc	TRUE	45138	26019	DG-2
CEMBA191126-9J-1-CEMBA191126-9J-2-F11_ad008	0.0047205	0.00760961	0.699095	1994929	1244280	363292	124246	60643	0.66	0.23	0.11	DG dg-all	DG	Exc	TRUE	43583	25991	DG-2
CEMBA191126-9J-1-CEMBA191126-9J-2-F12_ad008	0.00484331	0.00615706	0.704045	756414	426760	129330	31334	24931	0.7	0.17	0.13	Gfra1 Gfra1	Gfra1	Exc	FALSE	21807	18209	DG-2
CEMBA191126-9J-1-CEMBA191126-9J-2-F11_ad007	0.00440564	0.00776959	0.691386	2285904	1429303	418242	139850	72649	0.66	0.22	0.12	DG dg-all	DG	Exc	TRUE	45064	26008	DG-2
CEMBA191126-9J-1-CEMBA191126-9J-2-F11_ad012	0.00477631	0.0111931	0.727428	1738001	1093598	319631	105897	55814	0.66	0.22	0.12	DG dg-all	DG	Exc	TRUE	41865	25972	DG-2
CEMBA191126-9J-1-CEMBA191126-9J-2-F12_ad001	0.00465221	0.00812698	0.686758	1795943	1150697	327281	124852	58058	0.64	0.24	0.11	DG dg-all	DG	Exc	TRUE	42826	25988	DG-2
CEMBA191126-9J-1-CEMBA191126-9J-2-F12_ad004	0.00477871	0.00999447	0.706681	2284781	1449944	413197	161153	69205	0.64	0.25	0.11	DG dg-all	DG	Exc	TRUE	45581	26015	DG-2
CEMBA191126-9J-1-CEMBA191126-9J-2-F12_ad012	0.0041793	0.00488006	0.689759	1573479	996614	298715	87701	54326	0.68	0.2	0.12	ANP anp-olf-cnu	ANP	NonN	TRUE	41031	25949	DG-2
CEMBA191126-9J-1-CEMBA191126-9J-2-F12_ad006	0.00488473	0.00943161	0.707134	1881774	1186556	352265	114820	57654	0.67	0.22	0.11	DG dg-all	DG	Exc	TRUE	41900	25874	DG-2
CEMBA191126-9J-1-CEMBA191126-9J-2-F12_ad007	0.00446627	0.0086641	0.69715	2125398	1354920	404080	136320	60114	0.67	0.23	0.1	DG dg-all	DG	Exc	TRUE	44671	26035	DG-2
CEMBA191126-9J-1-CEMBA191126-9J-2-F1_ad001	0.00685878	0.0216944	0.723757	2342193	1499411	428421	166920	70368	0.64	0.25	0.11	CA3 Cadm2	CA3	Exc	TRUE	45864	26013	DG-2
CEMBA191126-9J-1-CEMBA191126-9J-2-F1_ad008	0.00466931	0.00755369	0.658722	2477753	1537930	506826	96206	73718	0.75	0.14	0.11	VLMC Col4a1	VLMC	NonN	TRUE	45904	26030	DG-2
CEMBA191126-9J-1-CEMBA191126-9J-2-F2_ad001	0.00452446	0.00660398	0.708147	1320863	839924	267664	65172	39504	0.72	0.18	0.11	MGE-Sst Unc5b	MGE-Sst	Inh	FALSE	35508	23730	DG-2
CEMBA191126-9J-1-CEMBA191126-9J-2-F1_ad004	0.00488617	0.00975567	0.708345	3033898	1883814	545733	194002	92557	0.66	0.23	0.11	DG dg-all	DG	Exc	TRUE	47997	26080	DG-2
CEMBA191126-9J-1-CEMBA191126-9J-2-F1_ad006	0.0051683	0.00931332	0.699226	3441310	2133448	639974	210575	93433	0.68	0.22	0.1	DG dg-all	DG	Exc	TRUE	48996	26100	DG-2
CEMBA191126-9J-1-CEMBA191126-9J-2-F1_ad010	0.0047618	0.00833084	0.715448	2793046	1745476	554883	133135	81675	0.72	0.17	0.11	ASC cortex-olf	ASC	NonN	TRUE	47178	26089	DG-2
CEMBA191126-9J-1-CEMBA191126-9J-2-F2_ad002	0.00496851	0.0124355	0.71962	2066014	1332103	396220	131765	64002	0.67	0.22	0.11	DG dg-all	DG	Exc	TRUE	44689	25989	DG-2
CEMBA191126-9J-1-CEMBA191126-9J-2-F2_ad004	0.00471115	0.00805415	0.688689	2315154	1455356	418919	157922	69909	0.65	0.24	0.11	DG dg-all	DG	Exc	TRUE	45451	26035	DG-2
CEMBA191126-9J-1-CEMBA191126-9J-2-F2_ad006	0.00493541	0.00927394	0.697887	2550891	1620950	457594	181461	82621	0.63	0.25	0.11	DG dg-all	DG	Exc	TRUE	46821	26063	DG-2
CEMBA191126-9J-1-CEMBA191126-9J-2-F1_ad012	0.00483903	0.00894259	0.701121	3020247	1880224	542917	195765	90906	0.65	0.24	0.11	DG dg-all	DG	Exc	TRUE	48018	26090	DG-2
CEMBA191126-9J-1-CEMBA191126-9J-2-F2_ad010	0.00486789	0.00986195	0.708673	2081396	1309556	395879	119586	64757	0.68	0.21	0.11	DG dg-all	DG	Exc	TRUE	44130	26013	DG-2
CEMBA191126-9J-1-CEMBA191126-9J-2-F2_ad007	0.00487544	0.0106306	0.71763	2293608	1463899	420425	164384	66881	0.65	0.25	0.1	DG dg-all	DG	Exc	TRUE	45630	26028	DG-2
CEMBA191126-9J-1-CEMBA191126-9J-2-F3_ad001	0.00850756	0.0353892	0.775222	2055106	1294557	363045	141637	67064	0.63	0.25	0.12	Unc5c Unc5c	Unc5c	Inh	TRUE	44129	25993	DG-2
CEMBA191126-9J-1-CEMBA191126-9J-2-F2_ad008	0.00498446	0.0105081	0.717145	2509787	1560009	644414	9720	31984	0.94	0.01	0.05	DG dg-all	DG	Exc	FALSE	45329	26043	DG-2
CEMBA191126-9J-1-CEMBA191126-9J-2-F3_ad002	0.00485247	0.0099361	0.704484	2408689	1528431	426431	180050	69334	0.63	0.27	0.1	DG dg-all	DG	Exc	TRUE	46089	26016	DG-2
CEMBA191126-9J-1-CEMBA191126-9J-2-F3_ad004	0.00603447	0.0179543	0.716854	2707725	1682832	458478	211100	74114	0.62	0.28	0.1	CA3 Cadm2	CA3	Exc	TRUE	47099	26054	DG-2
CEMBA191126-9J-1-CEMBA191126-9J-2-F3_ad012	0.00494723	0.00988555	0.712926	2020381	1273143	362720	137959	60766	0.65	0.25	0.11	DG dg-all	DG	Exc	TRUE	44006	25984	DG-2
CEMBA191126-9J-1-CEMBA191126-9J-2-F3_ad007	0.00479139	0.00896508	0.698032	2321328	1456240	408020	158191	76980	0.63	0.25	0.12	DG dg-all	DG	Exc	TRUE	45620	26041	DG-2
CEMBA191126-9J-1-CEMBA191126-9J-2-F3_ad006	0.00494319	0.00966391	0.701424	2405694	1508333	428573	159330	78315	0.64	0.24	0.12	DG dg-all	DG	Exc	TRUE	45813	26017	DG-2
CEMBA191126-9J-1-CEMBA191126-9J-2-F3_ad010	0.00517503	0.008668	0.703951	2331463	1466048	405724	163424	77677	0.63	0.25	0.12	DG dg-all	DG	Exc	TRUE	45388	26037	DG-2
CEMBA191126-9J-1-CEMBA191126-9J-2-F4_ad001	0.00490219	0.00876544	0.702376	1997609	1215226	346205	123651	59885	0.65	0.23	0.11	DG dg-all	DG	Exc	TRUE	43348	25972	DG-2
CEMBA191126-9J-1-CEMBA191126-9J-2-F4_ad008	0.00538305	0.0106598	0.710804	2529469	1516928	430259	155006	74440	0.65	0.23	0.11	DG dg-all	DG	Exc	TRUE	45797	26047	DG-2
CEMBA191126-9J-1-CEMBA191126-9J-2-F4_ad010	0.00505739	0.00856564	0.70488	2256578	1327014	388229	120110	65425	0.68	0.21	0.11	DG dg-all	DG	Exc	TRUE	43696	25971	DG-2
CEMBA191126-9J-1-CEMBA191126-9J-2-F4_ad007	0.00462058	0.00894144	0.697424	2322216	1387952	403080	131881	67714	0.67	0.22	0.11	DG dg-all	DG	Exc	TRUE	44660	26016	DG-2
CEMBA191126-9J-1-CEMBA191126-9J-2-F5_ad001	0.00484916	0.00862508	0.69156	2208630	1418375	418641	141436	69536	0.66	0.22	0.11	DG dg-all	DG	Exc	TRUE	45263	26020	DG-2
CEMBA191126-9J-1-CEMBA191126-9J-2-F4_ad012	0.00482068	0.00836733	0.690966	2986733	1808224	516026	184994	86118	0.66	0.24	0.11	DG dg-all	DG	Exc	TRUE	47443	26073	DG-2
CEMBA191126-9J-1-CEMBA191126-9J-2-F4_ad004	0.00551112	0.0106301	0.704214	3652727	2155394	642589	198579	95846	0.69	0.21	0.1	DG dg-all	DG	Exc	TRUE	48714	26094	DG-2
CEMBA191126-9J-1-CEMBA191126-9J-2-F5_ad004	0.00478282	0.00834622	0.697627	2353590	1487016	433646	154467	71029	0.66	0.23	0.11	DG dg-all	DG	Exc	TRUE	45593	26030	DG-2
CEMBA191126-9J-1-CEMBA191126-9J-2-F5_ad006	0.00483522	0.00893501	0.69845	2602437	1653298	488174	164408	81355	0.67	0.22	0.11	DG dg-all	DG	Exc	TRUE	46726	26066	DG-2
CEMBA191126-9J-1-CEMBA191126-9J-2-F5_ad002	0.00480737	0.0091462	0.698743	2335853	1484363	416075	168169	73939	0.63	0.26	0.11	DG dg-all	DG	Exc	TRUE	45748	26032	DG-2
CEMBA191126-9J-1-CEMBA191126-9J-2-F5_ad010	0.00429446	0.00562193	0.695891	1906089	1201707	383338	86524	61726	0.72	0.16	0.12	OPC opc-large	OPC	NonN	TRUE	43098	26001	DG-2
CEMBA191126-9J-1-CEMBA191126-9J-2-F5_ad008	0.00515355	0.00984999	0.706259	2330824	1476196	432388	152886	70068	0.66	0.23	0.11	DG dg-all	DG	Exc	TRUE	45516	26032	DG-2
CEMBA191126-9J-1-CEMBA191126-9J-2-F4_ad002	0.00471347	0.00900554	0.694418	5276759	3195679	918316	319344	155715	0.66	0.23	0.11	DG dg-all	DG	Exc	TRUE	51435	26190	DG-2
CEMBA191126-9J-1-CEMBA191126-9J-2-F6_ad004	0.00362985	0.00492545	0.666617	2248461	1141854	353554	56502	28734	0.81	0.13	0.07	MGC mgc-all	MGC	NonN	TRUE	43886	26013	DG-2
CEMBA191126-9J-1-CEMBA191126-9J-2-F6_ad001	0.00483194	0.00834088	0.690293	2116986	1351150	384141	144600	68542	0.64	0.24	0.11	DG dg-all	DG	Exc	TRUE	44746	25998	DG-2
CEMBA191126-9J-1-CEMBA191126-9J-2-F5_ad007	0.00451536	0.00652459	0.69414	2499113	1587797	498595	132669	73134	0.71	0.19	0.1	ASC str-hpf	ASC	NonN	TRUE	46273	26044	DG-2
CEMBA191126-9J-1-CEMBA191126-9J-2-F5_ad012	0.00456302	0.00781378	0.682329	2184510	1398601	417174	146566	56794	0.67	0.24	0.09	DG dg-all	DG	Exc	TRUE	45165	25996	DG-2
CEMBA191126-9J-1-CEMBA191126-9J-2-F6_ad008	0.00622411	0.020561	0.746584	1527605	935306	282664	74789	52917	0.69	0.18	0.13	Unc5c Unc5c	Unc5c	Inh	TRUE	38115	24929	DG-2
CEMBA191126-9J-1-CEMBA191126-9J-2-F6_ad012	0.00447188	0.00705991	0.712907	1601771	1013642	316992	78633	51173	0.71	0.18	0.11	ASC mid	ASC	NonN	TRUE	41018	25965	DG-2
CEMBA191126-9J-1-CEMBA191126-9J-2-F6_ad006	0.0041458	0.00541374	0.682233	1698165	1067753	350852	77103	41764	0.75	0.16	0.09	MGC mgc-all	MGC	NonN	TRUE	41656	25967	DG-2
CEMBA191126-9J-1-CEMBA191126-9J-2-F7_ad007	0.0042005	0.00538455	0.682194	1101571	730491	237590	55324	34977	0.72	0.17	0.11	OPC opc-large	OPC	NonN	TRUE	37151	25865	DG-2
CEMBA191126-9J-1-CEMBA191126-9J-2-F7_ad008	0.00480598	0.0085217	0.684912	947660	627757	189581	62018	29727	0.67	0.22	0.11	DG dg-all	DG	Exc	TRUE	35233	25793	DG-2
CEMBA191126-9J-1-CEMBA191126-9J-2-F7_ad002	0.00454602	0.00873126	0.721542	1453606	986153	298720	92745	52854	0.67	0.21	0.12	ASC cortex-olf	ASC	NonN	TRUE	41165	25932	DG-2
CEMBA191126-9J-1-CEMBA191126-9J-2-F7_ad004	0.00527551	0.0141909	0.73364	1654869	1097753	326742	113054	53575	0.66	0.23	0.11	DG dg-all	DG	Exc	TRUE	42493	25969	DG-2
CEMBA191126-9J-1-CEMBA191126-9J-2-F7_ad012	0.00486916	0.0101901	0.708219	1277044	854359	237144	106409	41275	0.62	0.28	0.11	DG dg-all	DG	Exc	TRUE	39323	25902	DG-2
CEMBA191126-9J-1-CEMBA191126-9J-2-F8_ad001	0.0046736	0.00700184	0.65512	1929105	1199323	383794	85024	54440	0.73	0.16	0.1	VLMC Col4a1	VLMC	NonN	TRUE	42564	25853	DG-2
CEMBA191126-9J-1-CEMBA191126-9J-2-F8_ad006	0.00452871	0.00816442	0.695589	1138779	649786	215889	33358	31164	0.77	0.12	0.11	VLMC Col4a1	VLMC	NonN	FALSE	31633	23315	DG-2
CEMBA191126-9J-1-CEMBA191126-9J-2-F7_ad001	0.0048143	0.00864712	0.69127	2728387	1860888	567668	188666	83431	0.68	0.22	0.1	DG dg-all	DG	Exc	TRUE	47957	26054	DG-2
CEMBA191126-9J-1-CEMBA191126-9J-2-F8_ad002	0.0047144	0.00834168	0.685076	1983018	1205693	346456	121778	57917	0.66	0.23	0.11	DG dg-all	DG	Exc	TRUE	43184	25988	DG-2
CEMBA191126-9J-1-CEMBA191126-9J-2-F7_ad010	0.00448981	0.00777068	0.688145	2645553	1797510	533822	184776	92740	0.66	0.23	0.11	DG dg-all	DG	Exc	TRUE	47365	26064	DG-2
CEMBA191126-9J-1-CEMBA191126-9J-2-F8_ad008	0.00495949	0.0089913	0.692098	1771486	1066289	304401	103345	55734	0.66	0.22	0.12	DG dg-all	DG	Exc	TRUE	41693	25942	DG-2
CEMBA191126-9J-1-CEMBA191126-9J-2-F7_ad006	0.00437132	0.00682396	0.698523	3444603	2322872	699377	229242	120287	0.67	0.22	0.11	DG dg-all	DG	Exc	TRUE	49820	26129	DG-2
CEMBA191126-9J-1-CEMBA191126-9J-2-F8_ad004	0.00487235	0.00940392	0.708111	2654304	1598761	452041	168591	76436	0.65	0.24	0.11	DG dg-all	DG	Exc	TRUE	46197	26032	DG-2
CEMBA191126-9J-1-CEMBA191126-9J-2-F8_ad007	0.00435495	0.00708264	0.708523	2568573	1542952	474077	126425	70737	0.71	0.19	0.11	ASC mid	ASC	NonN	TRUE	45837	26035	DG-2
CEMBA191126-9J-1-CEMBA191126-9J-2-F8_ad010	0.00474708	0.00865317	0.696075	2469110	1486795	407651	163256	75763	0.63	0.25	0.12	DG dg-all	DG	Exc	TRUE	45504	26027	DG-2
CEMBA191126-9J-1-CEMBA191126-9J-2-F9_ad006	0.00543227	0.015093	0.75801	2223121	1380493	445460	97049	64064	0.73	0.16	0.11	OLF Xkr6	OLF	Inh	TRUE	44857	26026	DG-2
CEMBA191126-9J-1-CEMBA191126-9J-2-F9_ad010	0.00433863	0.00623398	0.701156	2478149	1555653	490962	120135	73427	0.72	0.18	0.11	ASC str-hpf	ASC	NonN	TRUE	45582	26010	DG-2
CEMBA191126-9J-1-CEMBA191126-9J-2-F9_ad007	0.00463515	0.00932157	0.70617	2429558	1502441	447442	140788	73031	0.68	0.21	0.11	DG dg-all	DG	Exc	TRUE	45672	26040	DG-2
CEMBA191126-9J-1-CEMBA191126-9J-2-G10_ad002	0.00474817	0.00934132	0.688751	2371794	1494504	413787	165082	82386	0.63	0.25	0.12	DG dg-all	DG	Exc	TRUE	45880	26042	DG-2
CEMBA191126-9J-1-CEMBA191126-9J-2-G10_ad004	0.0048197	0.0104344	0.722214	2546802	1591745	468317	163593	72028	0.67	0.23	0.1	DG dg-all	DG	Exc	TRUE	46315	26067	DG-2
CEMBA191126-9J-1-CEMBA191126-9J-2-G10_ad008	0.00507638	0.00931062	0.699355	1766103	1108438	330671	104048	53583	0.68	0.21	0.11	DG dg-all	DG	Exc	TRUE	42221	25969	DG-2
CEMBA191126-9J-1-CEMBA191126-9J-2-G10_ad006	0.00490586	0.0102548	0.713699	2608723	1652136	475520	174338	82877	0.65	0.24	0.11	DG dg-all	DG	Exc	TRUE	46701	26056	DG-2
CEMBA191126-9J-1-CEMBA191126-9J-2-G10_ad007	0.00455249	0.00855345	0.704527	2233239	1402152	415346	138919	65204	0.67	0.22	0.11	DG dg-all	DG	Exc	TRUE	45032	26033	DG-2
CEMBA191126-9J-1-CEMBA191126-9J-2-F9_ad002	0.00509289	0.0114826	0.719525	4548592	2871327	848538	281402	138100	0.67	0.22	0.11	DG dg-all	DG	Exc	TRUE	51074	26182	DG-2
CEMBA191126-9J-1-CEMBA191126-9J-2-G11_ad001	0.00703748	0.0277886	0.782289	1400698	872130	256503	83457	42662	0.67	0.22	0.11	CGE-Vip Ccser1	CGE-Vip	Inh	TRUE	39180	25907	DG-2
CEMBA191126-9J-1-CEMBA191126-9J-2-G10_ad010	0.00499749	0.0102973	0.702311	2283062	1422712	405811	149752	72634	0.65	0.24	0.12	DG dg-all	DG	Exc	TRUE	45116	26038	DG-2
CEMBA191126-9J-1-CEMBA191126-9J-2-G11_ad002	0.00462041	0.00893894	0.694406	1626662	1013327	289820	108682	47076	0.65	0.24	0.11	DG dg-all	DG	Exc	TRUE	41182	25966	DG-2
CEMBA191126-9J-1-CEMBA191126-9J-2-G10_ad012	0.00508175	0.0107093	0.719155	2003373	1276598	354291	148473	62828	0.63	0.26	0.11	DG dg-all	DG	Exc	TRUE	43908	26000	DG-2
CEMBA191126-9J-1-CEMBA191126-9J-2-G11_ad004	0.00464491	0.00855162	0.697963	1949348	1197198	348615	117390	59227	0.66	0.22	0.11	DG dg-all	DG	Exc	TRUE	43152	25997	DG-2
CEMBA191126-9J-1-CEMBA191126-9J-2-G12_ad001	0.00439069	0.00543059	0.679653	908675	621624	197061	54128	28978	0.7	0.19	0.1	PAL-Inh Meis1	PAL-Inh	Inh	TRUE	35347	25811	DG-2
CEMBA191126-9J-1-CEMBA191126-9J-2-G11_ad008	0.0049006	0.00865046	0.699039	1993036	1231186	369780	111942	58196	0.68	0.21	0.11	DG dg-all	DG	Exc	TRUE	43360	25989	DG-2
CEMBA191126-9J-1-CEMBA191126-9J-2-G12_ad007	0.00461983	0.0083714	0.720269	572581	375743	112598	37847	18140	0.67	0.22	0.11	DG dg-all	DG	Exc	FALSE	22129	20412	DG-2
CEMBA191126-9J-1-CEMBA191126-9J-2-G12_ad002	0.00435345	0.00862321	0.698607	891424	608512	184123	58016	31416	0.67	0.21	0.11	DG dg-all	DG	Exc	TRUE	34831	25830	DG-2
CEMBA191126-9J-1-CEMBA191126-9J-2-G11_ad007	0.00460311	0.00866061	0.697157	1921722	1183476	351827	114239	52667	0.68	0.22	0.1	DG dg-all	DG	Exc	TRUE	42823	25976	DG-2
CEMBA191126-9J-1-CEMBA191126-9J-2-G12_ad004	0.00473809	0.00945772	0.714453	1166949	792361	224442	91928	40789	0.63	0.26	0.11	DG dg-all	DG	Exc	TRUE	38237	25871	DG-2
CEMBA191126-9J-1-CEMBA191126-9J-2-G11_ad012	0.00491342	0.00924114	0.707862	1979128	1233357	341422	138883	62116	0.63	0.26	0.11	DG dg-all	DG	Exc	TRUE	43307	25975	DG-2
CEMBA191126-9J-1-CEMBA191126-9J-2-G11_ad010	0.00487804	0.00908487	0.702126	2006046	1240913	356995	132402	55400	0.66	0.24	0.1	DG dg-all	DG	Exc	TRUE	43447	25992	DG-2
CEMBA191126-9J-1-CEMBA191126-9J-2-G12_ad008	0.00486554	0.00886327	0.703445	1090277	741337	211804	86495	35859	0.63	0.26	0.11	DG dg-all	DG	Exc	TRUE	37233	25882	DG-2
CEMBA191126-9J-1-CEMBA191126-9J-2-G12_ad010	0.00469025	0.00981255	0.709772	1103744	743473	221322	75063	37574	0.66	0.22	0.11	DG dg-all	DG	Exc	TRUE	37320	25890	DG-2
CEMBA191126-9J-1-CEMBA191126-9J-2-G12_ad012	0.00684421	0.0202728	0.728864	2323017	801972	212441	96191	40029	0.61	0.28	0.11	CA3 Cadm2	CA3	Exc	TRUE	38393	25879	DG-2
CEMBA191126-9J-1-CEMBA191126-9J-2-G1_ad002	0.00445399	0.00779689	0.694483	2422430	1557625	460665	155483	76175	0.67	0.22	0.11	DG dg-all	DG	Exc	TRUE	46305	26047	DG-2
CEMBA191126-9J-1-CEMBA191126-9J-2-G1_ad004	0.00458783	0.0091907	0.709536	2670197	1701811	522077	153628	79725	0.69	0.2	0.11	DG dg-all	DG	Exc	TRUE	46945	26070	DG-2
CEMBA191126-9J-1-CEMBA191126-9J-2-G1_ad006	0.00480158	0.0103762	0.710613	3056679	1952143	583011	191760	94277	0.67	0.22	0.11	DG dg-all	DG	Exc	TRUE	48503	26118	DG-2
CEMBA191126-9J-1-CEMBA191126-9J-2-G1_ad007	0.00463602	0.0102438	0.709286	2582950	1641719	478974	176047	75608	0.66	0.24	0.1	DG dg-all	DG	Exc	TRUE	46781	26058	DG-2
CEMBA191126-9J-3-CEMBA191126-9J-4-E12_ad010	0.00444107	0.00544794	0.707809	2024529	1249077	416162	88296	45404	0.76	0.16	0.08	MGC mgc-all	MGC	NonN	TRUE	43616	25981	DG-2
CEMBA191126-9J-3-CEMBA191126-9J-4-E12_ad001	0.00497725	0.00860346	0.687582	1946295	1224787	343736	136864	61747	0.63	0.25	0.11	DG dg-all	DG	Exc	TRUE	43762	25995	DG-2
CEMBA191126-9J-3-CEMBA191126-9J-4-E1_ad002	0.00460214	0.00780569	0.683951	1931831	1268812	385042	122309	60755	0.68	0.22	0.11	DG dg-all	DG	Exc	TRUE	39642	24657	DG-2
CEMBA191126-9J-3-CEMBA191126-9J-4-E12_ad008	0.00478064	0.00870008	0.686844	2206913	1392309	407507	140412	67756	0.66	0.23	0.11	DG dg-all	DG	Exc	TRUE	45075	25995	DG-2
CEMBA191126-9J-3-CEMBA191126-9J-4-E12_ad002	0.00424311	0.00494819	0.685141	2070019	1294013	378538	116428	77145	0.66	0.2	0.13	MGC mgc-all	MGC	NonN	TRUE	44243	26010	DG-2
CEMBA191126-9J-3-CEMBA191126-9J-4-E12_ad004	0.00421223	0.0068274	0.680334	2187807	1367761	462531	77742	62743	0.77	0.13	0.1	VLMC Mapk4	VLMC	NonN	TRUE	44567	26007	DG-2
CEMBA191126-9J-3-CEMBA191126-9J-4-E12_ad007	0.00452315	0.00857106	0.702186	2363431	1478645	439942	143402	70126	0.67	0.22	0.11	DG dg-all	DG	Exc	TRUE	45557	26047	DG-2
CEMBA191126-9J-3-CEMBA191126-9J-4-E1_ad001	0.00479821	0.00771743	0.693252	2365415	1532054	509429	94401	77181	0.75	0.14	0.11	VLMC Col4a1	VLMC	NonN	TRUE	46099	26035	DG-2
CEMBA191126-9J-3-CEMBA191126-9J-4-E1_ad004	0.00471904	0.0089282	0.707901	3102539	1926619	582107	183093	90281	0.68	0.21	0.11	DG dg-all	DG	Exc	TRUE	48191	26095	DG-2
CEMBA191126-9J-3-CEMBA191126-9J-4-E1_ad008	0.00522241	0.00990967	0.703208	2444467	1558961	464898	146936	82168	0.67	0.21	0.12	DG dg-all	DG	Exc	TRUE	46175	26046	DG-2
CEMBA191126-9J-3-CEMBA191126-9J-4-E2_ad002	0.00464694	0.00912877	0.683102	2751945	1667074	473287	172204	83364	0.65	0.24	0.11	DG dg-all	DG	Exc	TRUE	46618	26052	DG-2
CEMBA191126-9J-3-CEMBA191126-9J-4-E2_ad001	0.00533949	0.0101288	0.696882	2568502	1568568	451545	163158	72931	0.66	0.24	0.11	DG dg-all	DG	Exc	TRUE	46089	26048	DG-2
CEMBA191126-9J-3-CEMBA191126-9J-4-E1_ad010	0.0048303	0.00934171	0.698898	2759221	1779679	541824	166006	85495	0.68	0.21	0.11	DG dg-all	DG	Exc	TRUE	47418	26081	DG-2
CEMBA191126-9J-3-CEMBA191126-9J-4-E1_ad007	0.00460389	0.00807467	0.697457	2826872	1815485	513073	210838	87339	0.63	0.26	0.11	DG dg-all	DG	Exc	TRUE	47777	26080	DG-2
CEMBA191126-9J-3-CEMBA191126-9J-4-E2_ad010	0.00675572	0.0239317	0.770073	1644737	924098	282329	72285	44124	0.71	0.18	0.11	Unc5c Unc5c	Unc5c	Inh	FALSE	30139	22136	DG-2
CEMBA191126-9J-3-CEMBA191126-9J-4-E2_ad004	0.00651531	0.019948	0.733009	3827936	2294861	646019	256233	102856	0.64	0.25	0.1	CA3 Cadm2	CA3	Exc	TRUE	49459	26114	DG-2
CEMBA191126-9J-3-CEMBA191126-9J-4-E1_ad006	0.00472928	0.00840881	0.694852	6335964	4116805	1196633	440398	206145	0.65	0.24	0.11	DG dg-all	DG	Exc	TRUE	52540	26232	DG-2
CEMBA191126-9J-3-CEMBA191126-9J-4-E2_ad008	0.00535443	0.00809554	0.686366	2992788	1798279	531687	166768	86907	0.68	0.21	0.11	DG dg-all	DG	Exc	TRUE	47301	26056	DG-2
CEMBA191126-9J-3-CEMBA191126-9J-4-E3_ad001	0.00470432	0.0081288	0.719501	928609	613847	199910	45680	29241	0.73	0.17	0.11	OLF Xkr6	OLF	Inh	FALSE	30511	22057	DG-2
CEMBA191126-9J-3-CEMBA191126-9J-4-E2_ad007	0.00486069	0.00951701	0.700839	3315408	1997906	567963	215271	91604	0.65	0.25	0.1	DG dg-all	DG	Exc	TRUE	48289	26066	DG-2
CEMBA191126-9J-3-CEMBA191126-9J-4-E2_ad012	0.00473741	0.00882282	0.698058	3121429	1897191	536091	201061	93307	0.65	0.24	0.11	DG dg-all	DG	Exc	TRUE	48052	26086	DG-2
CEMBA191126-9J-3-CEMBA191126-9J-4-E3_ad004	0.00406942	0.0050269	0.67964	2137473	1347150	440048	93705	62005	0.74	0.16	0.1	MGC mgc-all	MGC	NonN	TRUE	44061	25858	DG-2
CEMBA191126-9J-3-CEMBA191126-9J-4-E3_ad002	0.00468227	0.00827683	0.693044	2145134	1371382	401595	143423	62986	0.66	0.24	0.1	DG dg-all	DG	Exc	TRUE	44752	26024	DG-2
CEMBA191126-9J-3-CEMBA191126-9J-4-E3_ad008	0.00517281	0.0103702	0.700144	2276749	1410279	405677	149013	68669	0.65	0.24	0.11	DG dg-all	DG	Exc	TRUE	45143	26021	DG-2
CEMBA191126-9J-3-CEMBA191126-9J-4-E3_ad010	0.00426684	0.0056291	0.677225	1659400	1030576	343358	60029	49350	0.76	0.13	0.11	PAL-Inh Rarb	PAL-Inh	Inh	TRUE	39891	25622	DG-2
CEMBA191126-9J-3-CEMBA191126-9J-4-E3_ad012	0.00468878	0.00900398	0.710463	2187991	1398055	395865	154188	69609	0.64	0.25	0.11	DG dg-all	DG	Exc	TRUE	45226	26004	DG-2
CEMBA191126-9J-3-CEMBA191126-9J-4-E3_ad007	0.00457976	0.00839336	0.691677	2578795	1588206	450086	171522	81542	0.64	0.24	0.12	DG dg-all	DG	Exc	TRUE	46362	26026	DG-2
CEMBA191126-9J-3-CEMBA191126-9J-4-E4_ad007	0.004847	0.00994487	0.701363	3203619	1939649	565992	196743	87390	0.67	0.23	0.1	DG dg-all	DG	Exc	TRUE	48098	26091	DG-2
CEMBA191126-9J-3-CEMBA191126-9J-4-E4_ad006	0.00515105	0.010059	0.712731	3387001	2049173	589162	208246	100720	0.66	0.23	0.11	DG dg-all	DG	Exc	TRUE	48513	26087	DG-2
CEMBA191126-9J-3-CEMBA191126-9J-4-E4_ad008	0.00845426	0.0341563	0.777548	2480198	1466777	410133	150823	79712	0.64	0.24	0.12	MGE-Sst Ptpre	MGE-Sst	Inh	TRUE	45205	26022	DG-2
CEMBA191126-9J-3-CEMBA191126-9J-4-E4_ad010	0.00468897	0.00849783	0.692544	2516499	1525678	444188	148868	73956	0.67	0.22	0.11	DG dg-all	DG	Exc	TRUE	45851	26065	DG-2
CEMBA191126-9J-3-CEMBA191126-9J-4-E4_ad012	0.0047722	0.00888284	0.701576	2565341	1573127	462705	151377	75131	0.67	0.22	0.11	DG dg-all	DG	Exc	TRUE	46149	26028	DG-2
CEMBA191126-9J-3-CEMBA191126-9J-4-E4_ad004	0.00496021	0.0102502	0.702569	3288162	1999415	577796	201486	96315	0.66	0.23	0.11	DG dg-all	DG	Exc	TRUE	48393	26091	DG-2
CEMBA191126-9J-3-CEMBA191126-9J-4-E4_ad001	0.00468612	0.00686798	0.682253	5567326	3257781	1007697	267779	145533	0.71	0.19	0.1	DG dg-all	DG	Exc	TRUE	51591	26193	DG-2
CEMBA191126-9J-3-CEMBA191126-9J-4-E5_ad006	0.00527276	0.0094481	0.699685	3744828	2253265	629838	243865	113955	0.64	0.25	0.12	DG dg-all	DG	Exc	TRUE	49474	26113	DG-2
CEMBA191126-9J-3-CEMBA191126-9J-4-E5_ad012	0.00478372	0.00861274	0.695664	3018523	1846342	549354	178226	81550	0.68	0.22	0.1	DG dg-all	DG	Exc	TRUE	47702	26086	DG-2
CEMBA191126-9J-3-CEMBA191126-9J-4-E5_ad004	0.00503468	0.00944737	0.699657	3920452	2363754	644228	257902	133792	0.62	0.25	0.13	DG dg-all	DG	Exc	TRUE	49804	26124	DG-2
CEMBA191126-9J-3-CEMBA191126-9J-4-E5_ad010	0.00459922	0.00801769	0.695671	3149930	1925602	564384	189897	89359	0.67	0.23	0.11	DG dg-all	DG	Exc	TRUE	48042	26074	DG-2
CEMBA191126-9J-3-CEMBA191126-9J-4-E5_ad001	0.00511901	0.00757825	0.691764	5911634	3612205	1034698	352798	199071	0.65	0.22	0.13	DG dg-all	DG	Exc	TRUE	52107	26211	DG-2
CEMBA191126-9J-3-CEMBA191126-9J-4-E6_ad002	0.0042069	0.00513465	0.652944	2449525	1535986	485125	124713	67474	0.72	0.18	0.1	MGC mgc-all	MGC	NonN	TRUE	45947	26054	DG-2
CEMBA191126-9J-3-CEMBA191126-9J-4-E6_ad004	0.00461751	0.00816641	0.691226	3092653	1929430	564919	199535	88167	0.66	0.23	0.1	DG dg-all	DG	Exc	TRUE	48070	26088	DG-2
CEMBA191126-9J-3-CEMBA191126-9J-4-E5_ad007	0.00416607	0.00481968	0.704725	6585050	4062619	1196195	357449	232612	0.67	0.2	0.13	ANP anp-dg	ANP	NonN	TRUE	52403	26241	DG-2
CEMBA191126-9J-3-CEMBA191126-9J-4-E6_ad012	0.00409675	0.0053035	0.666374	1639869	1020146	325670	73665	48371	0.73	0.16	0.11	MGC mgc-all	MGC	NonN	TRUE	40975	25952	DG-2
CEMBA191126-9J-3-CEMBA191126-9J-4-E6_ad007	0.0044623	0.00815516	0.699609	2913132	1804841	530576	179739	85736	0.67	0.23	0.11	DG dg-all	DG	Exc	TRUE	47592	26062	DG-2
CEMBA191126-9J-3-CEMBA191126-9J-4-E7_ad004	0.00458261	0.00679034	0.717068	985875	582696	188622	36311	27128	0.75	0.14	0.11	Gfra1 Gfra1	Gfra1	Exc	FALSE	25248	19478	DG-2
CEMBA191126-9J-3-CEMBA191126-9J-4-E7_ad001	0.00548412	0.011912	0.713325	2612704	1561352	453944	144373	79448	0.67	0.21	0.12	DG dg-all	DG	Exc	TRUE	45950	26039	DG-2
CEMBA191126-9J-3-CEMBA191126-9J-4-E6_ad008	0.00490997	0.00815053	0.693317	2453667	1518535	462861	130915	74193	0.69	0.2	0.11	DG dg-all	DG	Exc	TRUE	45740	26029	DG-2
CEMBA191126-9J-3-CEMBA191126-9J-4-E6_ad010	0.00475935	0.00814994	0.695605	2719410	1671825	483652	170729	81727	0.66	0.23	0.11	DG dg-all	DG	Exc	TRUE	46683	26041	DG-2
CEMBA191126-9J-3-CEMBA191126-9J-4-E7_ad002	0.0046371	0.00857264	0.696033	2993809	1778288	505166	181373	85606	0.65	0.23	0.11	DG dg-all	DG	Exc	TRUE	47291	26089	DG-2
CEMBA191126-9J-3-CEMBA191126-9J-4-E6_ad001	0.0045328	0.00643357	0.697287	7722317	4930078	1475296	444900	265780	0.67	0.2	0.12	DG dg-all	DG	Exc	TRUE	52934	26260	DG-2
CEMBA191126-9J-3-CEMBA191126-9J-4-E7_ad007	0.00467389	0.00908111	0.693032	2487766	1461867	408584	152451	73048	0.64	0.24	0.12	DG dg-all	DG	Exc	TRUE	45132	25994	DG-2
CEMBA191126-9J-3-CEMBA191126-9J-4-E7_ad008	0.00507713	0.00990053	0.704026	2849399	1683954	480366	172448	78774	0.66	0.24	0.11	DG dg-all	DG	Exc	TRUE	46683	26065	DG-2
CEMBA191126-9J-3-CEMBA191126-9J-4-E8_ad002	0.00450728	0.0088583	0.697406	2084597	1333199	404084	123016	63426	0.68	0.21	0.11	DG dg-all	DG	Exc	TRUE	44413	26011	DG-2
CEMBA191126-9J-3-CEMBA191126-9J-4-E7_ad010	0.00467829	0.00840219	0.690215	2691854	1566042	439348	160809	79405	0.65	0.24	0.12	DG dg-all	DG	Exc	TRUE	45985	26050	DG-2
CEMBA191126-9J-3-CEMBA191126-9J-4-E7_ad012	0.0043505	0.00558115	0.717202	2767891	1633983	515464	112379	79157	0.73	0.16	0.11	ASC str-hpf	ASC	NonN	TRUE	46169	26069	DG-2
CEMBA191126-9J-3-CEMBA191126-9J-4-E8_ad004	0.00479061	0.00987739	0.702784	1422504	860008	252308	83833	42281	0.67	0.22	0.11	DG dg-all	DG	Exc	TRUE	34637	23418	DG-2
CEMBA191126-9J-3-CEMBA191126-9J-4-E8_ad008	0.00532898	0.0108229	0.711926	1680713	1053109	302596	111079	51647	0.65	0.24	0.11	DG dg-all	DG	Exc	TRUE	41112	25606	DG-2
CEMBA191126-9J-3-CEMBA191126-9J-4-E8_ad007	0.00487178	0.00992958	0.707856	2122008	1335929	372337	157096	62707	0.63	0.27	0.11	DG dg-all	DG	Exc	TRUE	44457	25998	DG-2
CEMBA191126-9J-3-CEMBA191126-9J-4-E8_ad006	0.00452727	0.00684063	0.724885	2358578	1477959	463330	129673	62467	0.71	0.2	0.1	ASC mid	ASC	NonN	TRUE	45545	26021	DG-2
CEMBA191126-9J-3-CEMBA191126-9J-4-E8_ad010	0.00504817	0.0109407	0.707989	2396973	1499927	439643	151703	71250	0.66	0.23	0.11	DG dg-all	DG	Exc	TRUE	45687	26042	DG-2
CEMBA191126-9J-3-CEMBA191126-9J-4-E8_ad012	0.0047899	0.00891629	0.696899	1571089	993173	286777	104585	47085	0.65	0.24	0.11	DG dg-all	DG	Exc	TRUE	41062	25933	DG-2
CEMBA191126-9J-3-CEMBA191126-9J-4-E9_ad001	0.00488645	0.00906912	0.692633	2428560	1467276	427904	140676	70792	0.67	0.22	0.11	DG dg-all	DG	Exc	TRUE	45247	26016	DG-2
CEMBA191126-9J-3-CEMBA191126-9J-4-E9_ad002	0.00490115	0.0102385	0.710323	2849353	1719889	488690	175545	85378	0.65	0.23	0.11	DG dg-all	DG	Exc	TRUE	46954	26079	DG-2
CEMBA191126-9J-3-CEMBA191126-9J-4-E9_ad007	0.00486072	0.00904739	0.698011	3077674	1853548	522999	201354	85540	0.65	0.25	0.11	DG dg-all	DG	Exc	TRUE	47704	26061	DG-2
CEMBA191126-9J-3-CEMBA191126-9J-4-E9_ad006	0.00474158	0.0083564	0.701368	3120244	1879109	544657	181212	94473	0.66	0.22	0.12	DG dg-all	DG	Exc	TRUE	47759	26071	DG-2
CEMBA191126-9J-3-CEMBA191126-9J-4-E9_ad004	0.00499212	0.00913986	0.7078	3543830	2106141	594813	224546	99599	0.65	0.24	0.11	DG dg-all	DG	Exc	TRUE	48859	26095	DG-2
CEMBA191126-9J-3-CEMBA191126-9J-4-F10_ad001	0.00482623	0.00916443	0.704917	1820690	1155552	349889	108746	52675	0.68	0.21	0.1	DG dg-all	DG	Exc	TRUE	42858	25981	DG-2
CEMBA191126-9J-3-CEMBA191126-9J-4-F10_ad002	0.00453111	0.00907176	0.692357	2161255	1360178	418900	121469	60798	0.7	0.2	0.1	DG dg-all	DG	Exc	TRUE	44591	26032	DG-2
CEMBA191126-9J-3-CEMBA191126-9J-4-E9_ad010	0.00571357	0.0163193	0.754465	3099002	1857952	571857	145595	90443	0.71	0.18	0.11	OLF Xkr6	OLF	Inh	TRUE	47692	26098	DG-2
CEMBA191126-9J-3-CEMBA191126-9J-4-E9_ad008	0.00500348	0.00869701	0.691963	2917836	1751879	496655	176557	90304	0.65	0.23	0.12	DG dg-all	DG	Exc	TRUE	47327	26073	DG-2
CEMBA191126-9J-3-CEMBA191126-9J-4-E9_ad012	0.00474304	0.00949983	0.7029	3075049	1845624	535855	180159	88423	0.67	0.22	0.11	DG dg-all	DG	Exc	TRUE	47608	26089	DG-2
CEMBA191126-9J-3-CEMBA191126-9J-4-F10_ad004	0.00465651	0.00786332	0.704915	2197053	1381447	409975	136617	64459	0.67	0.22	0.11	DG dg-all	DG	Exc	TRUE	44948	26026	DG-2
CEMBA191126-9J-3-CEMBA191126-9J-4-F10_ad012	0.00423206	0.00531669	0.720117	2024164	1288208	404751	107729	57646	0.71	0.19	0.1	ANP anp-dg	ANP	NonN	TRUE	43892	26007	DG-2
CEMBA191126-9J-3-CEMBA191126-9J-4-F11_ad010	0.00815627	0.0123731	0.6944	2181950	1144200	319933	111183	56137	0.66	0.23	0.12	Gfra1 Gfra1	Gfra1	Exc	TRUE	36086	24867	DG-2
CEMBA191126-9J-3-CEMBA191126-9J-4-F11_ad001	0.00497437	0.00868547	0.701745	2613496	1551237	447825	146563	77342	0.67	0.22	0.12	DG dg-all	DG	Exc	TRUE	45752	26038	DG-2
CEMBA191126-9J-3-CEMBA191126-9J-4-F10_ad010	0.00473995	0.00875373	0.691999	2278788	1438220	416495	149286	70504	0.65	0.23	0.11	DG dg-all	DG	Exc	TRUE	45255	26034	DG-2
CEMBA191126-9J-3-CEMBA191126-9J-4-F11_ad002	0.00434463	0.00518309	0.700199	2504208	1478080	466951	108530	62166	0.73	0.17	0.1	MGC mgc-all	MGC	NonN	TRUE	45124	26060	DG-2
CEMBA191126-9J-3-CEMBA191126-9J-4-F10_ad006	0.00440903	0.00616347	0.720972	2499724	1575956	493100	125748	79557	0.71	0.18	0.11	OPC opc-large	OPC	NonN	TRUE	46123	26048	DG-2
CEMBA191126-9J-3-CEMBA191126-9J-4-F10_ad008	0.00505127	0.0095486	0.689904	2358158	1482836	422518	167873	66893	0.64	0.26	0.1	DG dg-all	DG	Exc	TRUE	45690	26029	DG-2
CEMBA191126-9J-3-CEMBA191126-9J-4-F10_ad007	0.00436924	0.00880278	0.697469	2589576	1637558	472436	175081	78949	0.65	0.24	0.11	DG dg-all	DG	Exc	TRUE	46590	26070	DG-2
CEMBA191126-9J-3-CEMBA191126-9J-4-F11_ad004	0.00477689	0.00855755	0.693436	2970048	1751769	494769	179588	84973	0.65	0.24	0.11	DG dg-all	DG	Exc	TRUE	47065	26074	DG-2
CEMBA191126-9J-3-CEMBA191126-9J-4-F11_ad012	0.00467977	0.00857479	0.704142	2124992	1264800	372719	108640	65732	0.68	0.2	0.12	DG dg-all	DG	Exc	TRUE	43492	25992	DG-2
CEMBA191126-9J-3-CEMBA191126-9J-4-F12_ad001	0.00484599	0.0093134	0.695118	2224106	1388663	392306	150521	69175	0.64	0.25	0.11	DG dg-all	DG	Exc	TRUE	44878	25990	DG-2
CEMBA191126-9J-3-CEMBA191126-9J-4-F12_ad002	0.00439942	0.00726407	0.683404	2292174	1428610	409830	153635	65918	0.65	0.24	0.1	DG dg-all	DG	Exc	TRUE	45255	26004	DG-2
CEMBA191126-9J-3-CEMBA191126-9J-4-F12_ad006	0.00473681	0.00883391	0.704326	2231605	1389528	412685	131610	67754	0.67	0.22	0.11	DG dg-all	DG	Exc	TRUE	44933	26014	DG-2
CEMBA191126-9J-3-CEMBA191126-9J-4-F12_ad008	0.00472089	0.00818117	0.704847	2304866	1427224	440356	112018	74168	0.7	0.18	0.12	ASC cortex-olf	ASC	NonN	TRUE	45066	26034	DG-2
CEMBA191126-9J-3-CEMBA191126-9J-4-F1_ad001	0.00438432	0.00536811	0.704981	2198628	1427248	481983	94025	59741	0.76	0.15	0.09	MGC mgc-all	MGC	NonN	TRUE	45281	26037	DG-2
CEMBA191126-9J-3-CEMBA191126-9J-4-F12_ad010	0.00465795	0.00854132	0.697924	2402987	1483858	437119	150194	64718	0.67	0.23	0.1	DG dg-all	DG	Exc	TRUE	45520	26017	DG-2
CEMBA191126-9J-3-CEMBA191126-9J-4-F12_ad007	0.00448817	0.00854165	0.694903	2516584	1561180	458090	151319	77157	0.67	0.22	0.11	DG dg-all	DG	Exc	TRUE	46136	26028	DG-2
CEMBA191126-9J-3-CEMBA191126-9J-4-F12_ad004	0.0047282	0.00911471	0.704646	2630784	1621415	474902	164771	73889	0.67	0.23	0.1	DG dg-all	DG	Exc	TRUE	46456	26069	DG-2
CEMBA191126-9J-3-CEMBA191126-9J-4-F1_ad002	0.00485101	0.0089447	0.710075	2668210	1711235	535384	141705	85894	0.7	0.19	0.11	VLMC Mapk4	VLMC	NonN	TRUE	47195	26082	DG-2
CEMBA191126-9J-3-CEMBA191126-9J-4-F1_ad004	0.00511716	0.00947095	0.702045	2838986	1795230	517029	190631	91655	0.65	0.24	0.11	DG dg-all	DG	Exc	TRUE	47643	26059	DG-2
CEMBA191126-9J-3-CEMBA191126-9J-4-F1_ad006	0.00488043	0.00900716	0.700347	2971885	1892889	565085	185289	94192	0.67	0.22	0.11	DG dg-all	DG	Exc	TRUE	48056	26093	DG-2
CEMBA191126-9J-3-CEMBA191126-9J-4-F1_ad008	0.0048751	0.00837383	0.695904	2372202	1532172	465316	148897	69038	0.68	0.22	0.1	DG dg-all	DG	Exc	TRUE	46178	26024	DG-2
CEMBA191126-9J-3-CEMBA191126-9J-4-F1_ad010	0.00489807	0.00837919	0.691131	2389074	1468909	433634	144858	74295	0.66	0.22	0.11	DG dg-all	DG	Exc	TRUE	45540	26010	DG-2
CEMBA191126-9J-3-CEMBA191126-9J-4-F2_ad001	0.00476878	0.00894796	0.692717	2351359	1487607	442791	143104	72702	0.67	0.22	0.11	DG dg-all	DG	Exc	TRUE	45769	26016	DG-2
CEMBA191126-9J-3-CEMBA191126-9J-4-F2_ad006	0.00462066	0.00833359	0.691777	3243071	2032343	595683	201962	100670	0.66	0.22	0.11	DG dg-all	DG	Exc	TRUE	48637	26089	DG-2
CEMBA191126-9J-3-CEMBA191126-9J-4-F2_ad012	0.00443589	0.00760886	0.689777	1960021	1203853	386935	83474	57719	0.73	0.16	0.11	VLMC Mapk4	VLMC	NonN	TRUE	42850	25962	DG-2
CEMBA191126-9J-3-CEMBA191126-9J-4-F2_ad008	0.00492371	0.00843489	0.695159	2287095	1422467	418880	143678	65377	0.67	0.23	0.1	DG dg-all	DG	Exc	TRUE	45327	26015	DG-2
CEMBA191126-9J-3-CEMBA191126-9J-4-F3_ad001	0.0048013	0.00824467	0.692744	1821373	1122499	329577	111415	55620	0.66	0.22	0.11	DG dg-all	DG	Exc	TRUE	42552	25989	DG-2
CEMBA191126-9J-3-CEMBA191126-9J-4-F3_ad002	0.0045627	0.00845921	0.689471	2091442	1337793	387679	139886	65148	0.65	0.24	0.11	DG dg-all	DG	Exc	TRUE	44630	26004	DG-2
CEMBA191126-9J-3-CEMBA191126-9J-4-F3_ad012	0.0045437	0.00808506	0.695039	2033310	1293951	394690	115787	61855	0.69	0.2	0.11	DG dg-all	DG	Exc	TRUE	43903	26007	DG-2
CEMBA191126-9J-3-CEMBA191126-9J-4-F3_ad007	0.00444125	0.00810556	0.684893	2392428	1511806	458509	142072	68802	0.68	0.21	0.1	DG dg-all	DG	Exc	TRUE	45952	26036	DG-2
CEMBA191126-9J-3-CEMBA191126-9J-4-F3_ad004	0.00464907	0.00931199	0.706286	2423220	1521727	453787	145723	74092	0.67	0.22	0.11	DG dg-all	DG	Exc	TRUE	46068	26037	DG-2
CEMBA191126-9J-3-CEMBA191126-9J-4-F2_ad010	0.00462846	0.00842429	0.689106	4337742	2717247	812318	252261	135134	0.68	0.21	0.11	DG dg-all	DG	Exc	TRUE	50411	26199	DG-2
CEMBA191126-9J-3-CEMBA191126-9J-4-F4_ad001	0.00443177	0.00512876	0.684179	2297330	1433086	432003	108380	90681	0.68	0.17	0.14	ANP anp-dg	ANP	NonN	TRUE	45242	26029	DG-2
CEMBA191126-9J-3-CEMBA191126-9J-4-F4_ad002	0.00479223	0.00937615	0.70265	2469148	1667667	505984	7555	0	0.99	0.01	0	DG dg-all	DG	Exc	FALSE	46149	26039	DG-2
CEMBA191126-9J-3-CEMBA191126-9J-4-F3_ad008	0.00433713	0.00491853	0.677059	4202964	2700973	859478	222130	117390	0.72	0.19	0.1	ANP anp-dg	ANP	NonN	TRUE	49473	25948	DG-2
CEMBA191126-9J-3-CEMBA191126-9J-4-F4_ad007	0.0043814	0.00826838	0.68481	2423291	1493229	505537	90077	59787	0.77	0.14	0.09	VLMC Mapk4	VLMC	NonN	TRUE	45590	26047	DG-2
CEMBA191126-9J-3-CEMBA191126-9J-4-F4_ad008	0.00524065	0.00951338	0.693317	2585676	1594575	456363	166555	78800	0.65	0.24	0.11	DG dg-all	DG	Exc	TRUE	46275	26034	DG-2
CEMBA191126-9J-3-CEMBA191126-9J-4-F4_ad012	0.00472132	0.00978757	0.697198	2368818	1455453	414944	153395	73704	0.65	0.24	0.11	DG dg-all	DG	Exc	TRUE	45389	26037	DG-2
CEMBA191126-9J-3-CEMBA191126-9J-4-F5_ad004	0.00492972	0.00870408	0.707637	2855211	1769956	510593	185270	83719	0.65	0.24	0.11	DG dg-all	DG	Exc	TRUE	47490	26065	DG-2
CEMBA191126-9J-3-CEMBA191126-9J-4-F5_ad001	0.0047603	0.00873117	0.698026	2582535	1617875	480134	156405	77382	0.67	0.22	0.11	DG dg-all	DG	Exc	TRUE	46621	26028	DG-2
CEMBA191126-9J-3-CEMBA191126-9J-4-F5_ad012	0.00471839	0.00881008	0.706833	2289828	1434825	408025	153796	71339	0.64	0.24	0.11	DG dg-all	DG	Exc	TRUE	45256	26033	DG-2
CEMBA191126-9J-3-CEMBA191126-9J-4-F5_ad008	0.00543961	0.00906188	0.686128	2662590	1639340	477560	162277	81338	0.66	0.23	0.11	DG dg-all	DG	Exc	TRUE	46684	26044	DG-2
CEMBA191126-9J-3-CEMBA191126-9J-4-F6_ad001	0.00505838	0.00887046	0.68597	3698879	2186992	622531	225405	100643	0.66	0.24	0.11	DG dg-all	DG	Exc	TRUE	49094	26121	DG-2
CEMBA191126-9J-3-CEMBA191126-9J-4-F4_ad006	0.00457417	0.0080675	0.699412	5406280	3413578	1058068	292363	160297	0.7	0.19	0.11	DG dg-all	DG	Exc	TRUE	51808	26200	DG-2
CEMBA191126-9J-3-CEMBA191126-9J-4-F6_ad002	0.00405891	0.00468384	0.770175	4155991	2416462	783013	155084	104198	0.75	0.15	0.1	ANP anp-dg	ANP	NonN	TRUE	49636	26138	DG-2
CEMBA191126-9J-3-CEMBA191126-9J-4-F6_ad007	0.00478219	0.00885927	0.685238	3426398	1979690	564619	196313	95634	0.66	0.23	0.11	DG dg-all	DG	Exc	TRUE	48097	26106	DG-2
CEMBA191126-9J-3-CEMBA191126-9J-4-F7_ad001	0.00481829	0.00778767	0.686574	2358014	1415754	419543	130065	67610	0.68	0.21	0.11	DG dg-all	DG	Exc	TRUE	45038	26006	DG-2
CEMBA191126-9J-3-CEMBA191126-9J-4-F6_ad010	0.00483529	0.00892806	0.697712	3448120	1929702	558319	173156	98563	0.67	0.21	0.12	DG dg-all	DG	Exc	TRUE	48041	26083	DG-2
CEMBA191126-9J-3-CEMBA191126-9J-4-F6_ad012	0.00499829	0.0099698	0.703466	3087359	1794804	490775	200866	84483	0.63	0.26	0.11	DG dg-all	DG	Exc	TRUE	47264	26071	DG-2
CEMBA191126-9J-3-CEMBA191126-9J-4-F7_ad004	0.00434305	0.00582445	0.699627	3124324	1854926	597218	132846	76116	0.74	0.16	0.09	MGC mgc-all	MGC	NonN	TRUE	47587	26090	DG-2
CEMBA191126-9J-3-CEMBA191126-9J-4-F6_ad006	0.00468248	0.00868987	0.705834	4699550	2738218	802898	253739	132317	0.68	0.21	0.11	DG dg-all	DG	Exc	TRUE	50628	26156	DG-2
CEMBA191126-9J-3-CEMBA191126-9J-4-F7_ad008	0.00512024	0.0100679	0.707709	2608270	1544477	453837	148968	69800	0.67	0.22	0.1	DG dg-all	DG	Exc	TRUE	45833	26027	DG-2
CEMBA191126-9J-3-CEMBA191126-9J-4-F6_ad004	0.00452077	0.00640794	0.697382	7980312	4686649	1368233	430695	236299	0.67	0.21	0.12	DG dg-all	DG	Exc	TRUE	52807	26257	DG-2
CEMBA191126-9J-3-CEMBA191126-9J-4-F7_ad012	0.00466931	0.00979403	0.714291	2053720	1231687	370583	109069	56004	0.69	0.2	0.1	DG dg-all	DG	Exc	TRUE	43316	25983	DG-2
CEMBA191126-9J-3-CEMBA191126-9J-4-F7_ad010	0.00478046	0.0106496	0.715872	2366875	1393148	446285	89063	69129	0.74	0.15	0.11	ODC odc-large	ODC	NonN	TRUE	44640	26020	DG-2
CEMBA191126-9J-3-CEMBA191126-9J-4-F7_ad006	0.0047515	0.0084195	0.695886	3558302	2136796	640154	202080	90743	0.69	0.22	0.1	DG dg-all	DG	Exc	TRUE	48995	26108	DG-2
CEMBA191126-9J-3-CEMBA191126-9J-4-F7_ad007	0.00460955	0.00898184	0.699714	3387894	2020584	593282	195390	92255	0.67	0.22	0.1	DG dg-all	DG	Exc	TRUE	48414	26093	DG-2
CEMBA191126-9J-3-CEMBA191126-9J-4-F8_ad002	0.0048344	0.00900644	0.700056	2601453	1578441	443632	171546	74523	0.64	0.25	0.11	DG dg-all	DG	Exc	TRUE	46242	26040	DG-2
CEMBA191126-9J-3-CEMBA191126-9J-4-F8_ad012	0.00464714	0.00850082	0.690824	1898431	1101260	320391	101782	54720	0.67	0.21	0.11	DG dg-all	DG	Exc	TRUE	40917	25783	DG-2
CEMBA191126-9J-3-CEMBA191126-9J-4-F8_ad001	0.00474334	0.00781509	0.747849	4789029	2918619	915680	223835	135415	0.72	0.18	0.11	DG dg-all	DG	Exc	TRUE	51063	26188	DG-2
CEMBA191126-9J-3-CEMBA191126-9J-4-F8_ad004	0.0047607	0.0092311	0.69721	3254595	1951143	543930	205758	103229	0.64	0.24	0.12	DG dg-all	DG	Exc	TRUE	48083	26083	DG-2
CEMBA191126-9J-3-CEMBA191126-9J-4-F8_ad006	0.0048509	0.00904475	0.693845	3038501	1824848	537099	171777	88206	0.67	0.22	0.11	DG dg-all	DG	Exc	TRUE	47449	26074	DG-2
CEMBA191126-9J-3-CEMBA191126-9J-4-F9_ad001	0.00474691	0.00881387	0.688501	2120671	1336045	387721	134410	68732	0.66	0.23	0.12	DG dg-all	DG	Exc	TRUE	44564	26003	DG-2
CEMBA191126-9J-3-CEMBA191126-9J-4-F8_ad007	0.00437986	0.00762861	0.69137	3752400	2235481	662163	210090	100949	0.68	0.22	0.1	DG dg-all	DG	Exc	TRUE	48813	26152	DG-2
CEMBA191126-9J-3-CEMBA191126-9J-4-F8_ad010	0.00465971	0.00829826	0.692094	2683584	1609003	456346	164110	80237	0.65	0.23	0.11	DG dg-all	DG	Exc	TRUE	46269	26041	DG-2
CEMBA191126-9J-3-CEMBA191126-9J-4-F9_ad006	0.00482931	0.0106553	0.719961	2012965	1258443	372523	124815	58776	0.67	0.22	0.11	DG dg-all	DG	Exc	TRUE	43536	25988	DG-2
CEMBA191126-9J-3-CEMBA191126-9J-4-F9_ad002	0.00469952	0.010553	0.71365	2258586	1424022	414042	148516	67842	0.66	0.24	0.11	DG dg-all	DG	Exc	TRUE	45245	26021	DG-2
CEMBA191126-9J-3-CEMBA191126-9J-4-F9_ad007	0.00462508	0.00924077	0.702822	2474236	1550661	456689	157484	71076	0.67	0.23	0.1	DG dg-all	DG	Exc	TRUE	46046	26058	DG-2
CEMBA191126-9J-3-CEMBA191126-9J-4-F9_ad008	0.0049852	0.00993312	0.701504	2264292	1418953	401695	157174	67961	0.64	0.25	0.11	DG dg-all	DG	Exc	TRUE	45144	26016	DG-2
CEMBA191126-9J-3-CEMBA191126-9J-4-G10_ad004	0.0038433	0.00442279	0.713153	905471	572293	194009	5937	53653	0.77	0.02	0.21	PAL-Inh Meis1	PAL-Inh	Inh	FALSE	32788	25755	DG-2
CEMBA191126-9J-3-CEMBA191126-9J-4-G10_ad002	0.00462851	0.00844098	0.694166	1355295	900956	277737	82947	43940	0.69	0.2	0.11	DG dg-all	DG	Exc	TRUE	39950	25953	DG-2
CEMBA191126-9J-3-CEMBA191126-9J-4-G10_ad001	0.00437414	0.00568962	0.720821	1367956	911519	302665	64291	42150	0.74	0.16	0.1	PAL-Inh Chat	PAL-Inh	Inh	TRUE	40037	25929	DG-2
CEMBA191126-9J-3-CEMBA191126-9J-4-G10_ad007	0.00461275	0.010714	0.705631	1210686	804325	227173	67891	64370	0.63	0.19	0.18	DG dg-all	DG	Exc	TRUE	36752	24804	DG-2
CEMBA191126-9J-3-CEMBA191126-9J-4-F9_ad010	0.0046863	0.00841199	0.700543	2011601	1261399	385240	111666	59293	0.69	0.2	0.11	DG dg-all	DG	Exc	TRUE	40944	25007	DG-2
CEMBA191126-9J-3-CEMBA191126-9J-4-G10_ad006	0.00456233	0.00822369	0.702918	1675199	1107239	338430	106292	52714	0.68	0.21	0.11	DG dg-all	DG	Exc	TRUE	42382	25966	DG-2
CEMBA191126-9J-3-CEMBA191126-9J-4-G11_ad002	0.00426436	0.00525873	0.689513	1015436	534395	167435	32574	24439	0.75	0.15	0.11	DG-po Kctd8	DG-po	Exc	FALSE	24413	18730	DG-2
CEMBA191126-9J-3-CEMBA191126-9J-4-G10_ad008	0.00473858	0.00978712	0.701623	1425600	947524	286381	95941	43351	0.67	0.23	0.1	DG dg-all	DG	Exc	TRUE	40783	25938	DG-2
CEMBA191126-9J-3-CEMBA191126-9J-4-G10_ad010	0.00424599	0.00768014	0.693972	1968557	1165111	339361	125145	58390	0.65	0.24	0.11	DG dg-all	DG	Exc	TRUE	43166	25968	DG-2
CEMBA191126-9J-3-CEMBA191126-9J-4-G10_ad012	0.00398032	0.00470175	0.671042	1817956	1269704	397744	118210	59722	0.69	0.21	0.1	MGC mgc-all	MGC	NonN	TRUE	43406	25938	DG-2
CEMBA191126-9J-3-CEMBA191126-9J-4-G11_ad001	0.00512612	0.00952198	0.695007	2637242	1466940	408641	144722	72460	0.65	0.23	0.12	DG dg-all	DG	Exc	TRUE	45217	26040	DG-2
CEMBA191126-9J-3-CEMBA191126-9J-4-G12_ad001	0.00554513	0.0153616	0.752222	1787132	1115403	349382	88825	51370	0.71	0.18	0.1	OLF Xkr6	OLF	Inh	TRUE	42344	25988	DG-2
CEMBA191126-9J-3-CEMBA191126-9J-4-G11_ad004	0.00518311	0.00963773	0.703716	3639884	2009389	549639	209613	96481	0.64	0.24	0.11	DG dg-all	DG	Exc	TRUE	48204	26112	DG-2
CEMBA191126-9J-3-CEMBA191126-9J-4-G11_ad008	0.0050953	0.00974029	0.706232	3226263	1802113	510557	176589	80594	0.67	0.23	0.1	DG dg-all	DG	Exc	TRUE	47057	26083	DG-2
CEMBA191126-9J-3-CEMBA191126-9J-4-G11_ad012	0.00476574	0.00860726	0.689825	3078123	1720997	485708	161580	85331	0.66	0.22	0.12	DG dg-all	DG	Exc	TRUE	46623	26073	DG-2
CEMBA191126-9J-3-CEMBA191126-9J-4-G11_ad010	0.00421383	0.00480819	0.69585	3415480	1906642	564037	155930	91728	0.69	0.19	0.11	ANP anp-dg	ANP	NonN	TRUE	47509	26080	DG-2
CEMBA191126-9J-3-CEMBA191126-9J-4-G11_ad007	0.00447792	0.00737789	0.687845	3574934	2000922	561719	192280	99063	0.66	0.23	0.12	DG dg-all	DG	Exc	TRUE	48003	26070	DG-2
CEMBA191126-9J-3-CEMBA191126-9J-4-G12_ad004	0.00485872	0.0092803	0.707997	2486215	1507365	435980	160441	66136	0.66	0.24	0.1	DG dg-all	DG	Exc	TRUE	45817	26035	DG-2
CEMBA191126-9J-3-CEMBA191126-9J-4-G12_ad006	0.00475026	0.00838203	0.702517	2450027	1509485	447334	145161	71129	0.67	0.22	0.11	DG dg-all	DG	Exc	TRUE	45742	26022	DG-2
CEMBA191126-9J-3-CEMBA191126-9J-4-G12_ad010	0.0046909	0.00778634	0.697996	2251987	1398973	402076	144090	68970	0.65	0.23	0.11	DG dg-all	DG	Exc	TRUE	44933	26004	DG-2
CEMBA191126-9J-3-CEMBA191126-9J-4-G12_ad007	0.00453876	0.00854698	0.691705	2394352	1477391	428878	146604	74636	0.66	0.23	0.11	DG dg-all	DG	Exc	TRUE	45574	26036	DG-2
CEMBA191126-9J-3-CEMBA191126-9J-4-G12_ad008	0.0051538	0.0101035	0.708532	2573530	1539700	490797	111341	70418	0.73	0.17	0.1	ODC odc-large	ODC	NonN	TRUE	45623	26033	DG-2
CEMBA191126-9J-3-CEMBA191126-9J-4-G1_ad004	0.00487002	0.0104436	0.723953	3531723	2187374	643518	212016	114553	0.66	0.22	0.12	DG dg-all	DG	Exc	TRUE	48997	26106	DG-2
CEMBA191126-9J-3-CEMBA191126-9J-4-G1_ad006	0.00448304	0.00667221	0.701518	3598694	2302192	706414	185502	134998	0.69	0.18	0.13	OPC opc-small	OPC	NonN	TRUE	49651	26114	DG-2
CEMBA191126-9J-3-CEMBA191126-9J-4-G1_ad012	0.00486031	0.00975418	0.706471	2522135	1631000	462961	183351	81571	0.64	0.25	0.11	DG dg-all	DG	Exc	TRUE	46796	26042	DG-2
CEMBA191126-9J-3-CEMBA191126-9J-4-G1_ad010	0.00486373	0.00886032	0.688195	2778479	1773218	522124	182825	84604	0.66	0.23	0.11	DG dg-all	DG	Exc	TRUE	47374	26081	DG-2
CEMBA191126-9J-3-CEMBA191126-9J-4-G2_ad001	0.00496461	0.0094015	0.703806	3230580	1940769	565860	184909	94002	0.67	0.22	0.11	DG dg-all	DG	Exc	TRUE	48150	26078	DG-2
CEMBA191126-9J-3-CEMBA191126-9J-4-G2_ad012	0.00467845	0.00820444	0.686696	3141908	1883247	527577	201473	90122	0.64	0.25	0.11	DG dg-all	DG	Exc	TRUE	47929	26067	DG-2
CEMBA191126-9J-3-CEMBA191126-9J-4-G2_ad007	0.00455532	0.00831871	0.688979	3316028	1967776	549215	203966	102215	0.64	0.24	0.12	DG dg-all	DG	Exc	TRUE	48289	26097	DG-2
CEMBA191126-9J-3-CEMBA191126-9J-4-G2_ad002	0.00459227	0.00813829	0.682042	4031575	2324487	659299	228200	121572	0.65	0.23	0.12	DG dg-all	DG	Exc	TRUE	49607	26119	DG-2
CEMBA191126-9J-3-CEMBA191126-9J-4-G2_ad010	0.00465857	0.00769532	0.697661	3828230	2190652	676745	150523	117161	0.72	0.16	0.12	DG dg-all	DG	Exc	TRUE	48843	26079	DG-2
CEMBA191126-9J-3-CEMBA191126-9J-4-G2_ad008	0.00515231	0.00958632	0.702481	3217383	1903760	538904	193253	94826	0.65	0.23	0.11	DG dg-all	DG	Exc	TRUE	47782	26057	DG-2
CEMBA191126-9J-3-CEMBA191126-9J-4-G3_ad002	0.00469226	0.0109566	0.711601	2385894	1522091	471795	120955	80113	0.7	0.18	0.12	ODC odc-large	ODC	NonN	TRUE	46051	26051	DG-2
CEMBA191126-9J-3-CEMBA191126-9J-4-G2_ad004	0.00482785	0.00909903	0.701555	5100354	3010660	887007	278389	144622	0.68	0.21	0.11	DG dg-all	DG	Exc	TRUE	48925	26088	DG-2
CEMBA191126-9J-3-CEMBA191126-9J-4-G1_ad007	0.00459629	0.010247	0.714821	5382199	3438900	1124994	248166	157455	0.73	0.16	0.1	ODC odc-large	ODC	NonN	TRUE	51881	26211	DG-2
CEMBA191126-9J-3-CEMBA191126-9J-4-G3_ad001	0.00461558	0.00561475	0.693043	2319182	1447201	444163	116374	78897	0.69	0.18	0.12	OPC opc-large	OPC	NonN	TRUE	45310	26002	DG-2
CEMBA191126-9J-3-CEMBA191126-9J-4-G3_ad004	0.00463203	0.00746133	0.70295	2743314	1732821	547729	132114	86051	0.72	0.17	0.11	ASC cortex-olf	ASC	NonN	TRUE	46818	26073	DG-2
CEMBA191126-9J-3-CEMBA191126-9J-4-G4_ad001	0.0045723	0.00522517	0.689278	1724954	1073668	328617	95939	47417	0.7	0.2	0.1	Chd7 Megf11	Chd7	Inh	TRUE	40264	25306	DG-2
CEMBA191126-9J-3-CEMBA191126-9J-4-G3_ad012	0.00467091	0.00860222	0.693311	1911277	1226762	357759	133223	52640	0.66	0.25	0.1	DG dg-all	DG	Exc	TRUE	43559	25991	DG-2
CEMBA191126-9J-3-CEMBA191126-9J-4-G3_ad008	0.00510456	0.00796455	0.68349	2153116	1368393	389533	145176	71106	0.64	0.24	0.12	DG dg-all	DG	Exc	TRUE	44855	26022	DG-2
CEMBA191126-9J-3-CEMBA191126-9J-4-G3_ad010	0.00622495	0.0204064	0.748455	2397018	1524496	435655	158932	80413	0.65	0.24	0.12	Unc5c Unc5c	Unc5c	Inh	TRUE	45973	26040	DG-2
CEMBA191126-9J-3-CEMBA191126-9J-4-G3_ad006	0.00469606	0.00812113	0.69918	2971081	1876105	524579	209230	97213	0.63	0.25	0.12	DG dg-all	DG	Exc	TRUE	48013	26065	DG-2
CEMBA191126-9J-3-CEMBA191126-9J-4-G4_ad008	0.00450721	0.00508805	0.689657	2097708	1305364	381595	119589	73159	0.66	0.21	0.13	ANP anp-olf-cnu	ANP	NonN	TRUE	44167	26004	DG-2
CEMBA191126-9J-3-CEMBA191126-9J-4-G4_ad010	0.00504401	0.00952515	0.69256	2685642	1661668	460751	189478	81672	0.63	0.26	0.11	DG dg-all	DG	Exc	TRUE	46723	26059	DG-2
CEMBA191126-9J-3-CEMBA191126-9J-4-G4_ad002	0.00477756	0.00885664	0.697346	2635500	1648782	470181	179249	77878	0.65	0.25	0.11	DG dg-all	DG	Exc	TRUE	46738	26029	DG-2
CEMBA191126-9J-3-CEMBA191126-9J-4-G5_ad008	0.00491734	0.00800443	0.683908	821819	421465	130727	27101	20853	0.73	0.15	0.12	DG-po Kctd8	DG-po	Exc	FALSE	18871	15215	DG-2
CEMBA191126-9J-3-CEMBA191126-9J-4-G4_ad012	0.004993	0.0110781	0.715299	2129166	1330091	389449	132451	63054	0.67	0.23	0.11	DG dg-all	DG	Exc	TRUE	44436	26002	DG-2
CEMBA191126-9J-3-CEMBA191126-9J-4-G4_ad006	0.00486998	0.00918241	0.707612	4566712	2884313	831402	299209	146006	0.65	0.23	0.11	DG dg-all	DG	Exc	TRUE	50431	26123	DG-2
CEMBA191126-9J-3-CEMBA191126-9J-4-G5_ad012	0.00475101	0.00919028	0.707603	2282507	1369581	401413	112735	81920	0.67	0.19	0.14	DG dg-all	DG	Exc	TRUE	40569	25272	DG-2
CEMBA191126-9J-3-CEMBA191126-9J-4-G5_ad002	0.00460874	0.00900563	0.689835	3473553	2098420	608401	209486	98166	0.66	0.23	0.11	DG dg-all	DG	Exc	TRUE	48704	26104	DG-2
CEMBA191126-9J-3-CEMBA191126-9J-4-G6_ad002	0.00449691	0.00803891	0.689564	1279965	819650	236481	86591	41567	0.65	0.24	0.11	DG dg-all	DG	Exc	TRUE	37966	25503	DG-2
CEMBA191126-9J-3-CEMBA191126-9J-4-G5_ad006	0.0048284	0.00888722	0.698254	3969707	2386398	700455	228010	114350	0.67	0.22	0.11	DG dg-all	DG	Exc	TRUE	49761	26145	DG-2
CEMBA191126-9J-3-CEMBA191126-9J-4-G5_ad010	0.00476684	0.00820688	0.687629	3018081	1815345	510828	193636	88059	0.64	0.24	0.11	DG dg-all	DG	Exc	TRUE	47412	26068	DG-2
CEMBA191126-9J-3-CEMBA191126-9J-4-G5_ad004	0.00475902	0.00956385	0.70552	3851605	2308464	674852	219552	112238	0.67	0.22	0.11	DG dg-all	DG	Exc	TRUE	49531	26122	DG-2
CEMBA191126-9J-3-CEMBA191126-9J-4-G6_ad010	0.00450777	0.00763129	0.699292	1910959	1216507	353046	126273	60909	0.65	0.23	0.11	DG dg-all	DG	Exc	TRUE	43532	26008	DG-2
CEMBA191126-9J-3-CEMBA191126-9J-4-G6_ad007	0.00480145	0.0119265	0.723645	2272971	1453781	422300	153878	70680	0.65	0.24	0.11	DG dg-all	DG	Exc	TRUE	45640	26022	DG-2
CEMBA191126-9J-3-CEMBA191126-9J-4-G6_ad004	0.00476457	0.00925615	0.710639	2611765	1634245	473220	171410	80733	0.65	0.24	0.11	DG dg-all	DG	Exc	TRUE	46775	26050	DG-2
CEMBA191126-9J-3-CEMBA191126-9J-4-G6_ad012	0.0049205	0.0105569	0.722795	1775720	1140052	317570	133659	56464	0.63	0.26	0.11	DG dg-all	DG	Exc	TRUE	42732	25959	DG-2
CEMBA191126-9J-3-CEMBA191126-9J-4-G7_ad002	0.00456913	0.009885	0.707845	2266029	1477447	474276	116069	69136	0.72	0.18	0.1	ODC odc-large	ODC	NonN	TRUE	45666	26035	DG-2
CEMBA191126-9J-3-CEMBA191126-9J-4-G7_ad007	0.00439306	0.00765759	0.694536	1615183	1053244	316527	104105	49460	0.67	0.22	0.11	DG dg-all	DG	Exc	TRUE	41763	25976	DG-2
CEMBA191126-9J-3-CEMBA191126-9J-4-G7_ad012	0.00468679	0.00819076	0.701375	1616574	1049032	288463	104011	73839	0.62	0.22	0.16	DG dg-all	DG	Exc	TRUE	42027	25956	DG-2
CEMBA191126-9J-3-CEMBA191126-9J-4-G7_ad004	0.00410462	0.00629293	0.711796	2739189	1791511	581030	129824	90831	0.72	0.16	0.11	ASC str-hpf	ASC	NonN	TRUE	47310	26073	DG-2
CEMBA191126-9J-3-CEMBA191126-9J-4-G7_ad010	0.00394919	0.00495915	0.668918	1613668	1049546	364170	55365	47414	0.78	0.12	0.1	VLMC Col4a1	VLMC	NonN	TRUE	41449	25974	DG-2
CEMBA191126-9J-3-CEMBA191126-9J-4-G8_ad001	0.0049856	0.00950806	0.704241	2879479	1749480	506591	170771	87471	0.66	0.22	0.11	DG dg-all	DG	Exc	TRUE	47277	26060	DG-2
CEMBA191126-9J-3-CEMBA191126-9J-4-G8_ad002	0.00444685	0.00695561	0.702627	2945753	1767510	567931	118967	82709	0.74	0.15	0.11	ASC mid	ASC	NonN	TRUE	47199	26080	DG-2
CEMBA191126-9J-3-CEMBA191126-9J-4-G9_ad001	0.0053646	0.00985378	0.70451	1555106	999967	282595	109847	51858	0.64	0.25	0.12	DG dg-all	DG	Exc	TRUE	41289	25915	DG-2
CEMBA191126-9J-3-CEMBA191126-9J-4-G8_ad007	0.00446176	0.00823847	0.698564	3107390	1872150	550999	174430	91763	0.67	0.21	0.11	DG dg-all	DG	Exc	TRUE	47778	26072	DG-2
CEMBA191126-9J-3-CEMBA191126-9J-4-G8_ad006	0.0047838	0.00926364	0.704711	3963016	2388133	700018	229922	115121	0.67	0.22	0.11	DG dg-all	DG	Exc	TRUE	49716	26125	DG-2
CEMBA191126-9J-3-CEMBA191126-9J-4-G8_ad004	0.00419613	0.00674006	0.693133	4715049	2859700	875471	244270	131398	0.7	0.2	0.11	DG dg-all	DG	Exc	TRUE	50412	26128	DG-2
CEMBA191126-9J-3-CEMBA191126-9J-4-G8_ad008	0.00518969	0.00981127	0.696611	2681991	1612272	457091	165979	81094	0.65	0.24	0.12	DG dg-all	DG	Exc	TRUE	46483	26048	DG-2
CEMBA191126-9J-3-CEMBA191126-9J-4-G8_ad010	0.00472156	0.00934622	0.698811	2884806	1747784	505001	166926	90341	0.66	0.22	0.12	DG dg-all	DG	Exc	TRUE	46858	26061	DG-2
CEMBA191126-9J-3-CEMBA191126-9J-4-G9_ad006	0.00410285	0.00531251	0.693141	1556304	1000533	323869	69574	49886	0.73	0.16	0.11	OPC opc-small	OPC	NonN	TRUE	40776	25924	DG-2
CEMBA191126-9J-3-CEMBA191126-9J-4-G8_ad012	0.00435925	0.00712451	0.675461	2780315	1674303	538064	113156	76757	0.74	0.16	0.11	VLMC Col4a1	VLMC	NonN	TRUE	46614	26058	DG-2
CEMBA191126-9J-3-CEMBA191126-9J-4-G9_ad004	0.00456318	0.00833466	0.700159	2225106	1429390	431714	132679	70003	0.68	0.21	0.11	DG dg-all	DG	Exc	TRUE	45270	26037	DG-2
CEMBA191126-9J-3-CEMBA191126-9J-4-G9_ad002	0.0044519	0.00683156	0.692268	3298044	2139330	625414	211227	115734	0.66	0.22	0.12	DG dg-all	DG	Exc	TRUE	49082	26120	DG-2
CEMBA191126-9J-3-CEMBA191126-9J-4-H10_ad001	0.00469446	0.00896727	0.688589	1649814	1055735	314344	107671	50961	0.66	0.23	0.11	DG dg-all	DG	Exc	TRUE	41941	25932	DG-2
CEMBA191126-9J-3-CEMBA191126-9J-4-G9_ad007	0.00484247	0.00954149	0.707649	2171678	1386946	393348	158694	64851	0.64	0.26	0.11	DG dg-all	DG	Exc	TRUE	45040	25998	DG-2
CEMBA191126-9J-3-CEMBA191126-9J-4-G9_ad012	0.00451631	0.00877983	0.712553	1664264	1070857	322484	101759	51020	0.68	0.21	0.11	DG dg-all	DG	Exc	TRUE	41871	25975	DG-2
CEMBA191126-9J-3-CEMBA191126-9J-4-G9_ad010	0.00510589	0.00986676	0.709166	2162967	1391290	411118	138273	67998	0.67	0.22	0.11	DG dg-all	DG	Exc	TRUE	44919	26003	DG-2
CEMBA191126-9J-3-CEMBA191126-9J-4-H10_ad004	0.00465504	0.00948174	0.700713	2002359	1285990	386128	126748	62753	0.67	0.22	0.11	DG dg-all	DG	Exc	TRUE	44360	25972	DG-2
CEMBA191126-9J-3-CEMBA191126-9J-4-H10_ad007	0.0042649	0.00851857	0.687829	1852822	1194318	375170	106170	53700	0.7	0.2	0.1	DG dg-all	DG	Exc	TRUE	43384	25980	DG-2
CEMBA191126-9J-3-CEMBA191126-9J-4-H10_ad008	0.00420979	0.00499396	0.694508	1434336	924444	299518	71119	42554	0.72	0.17	0.1	MGE-Sst Chodl	MGE-Sst	Inh	TRUE	40189	25932	DG-2
CEMBA191126-9J-3-CEMBA191126-9J-4-H10_ad006	0.00387248	0.00515006	0.701593	2018251	1297726	436958	81792	61629	0.75	0.14	0.11	VLMC Col4a1	VLMC	NonN	TRUE	44152	25989	DG-2
CEMBA191126-9J-3-CEMBA191126-9J-4-H10_ad012	0.00530437	0.0144976	0.743713	1408569	912357	295968	69843	42036	0.73	0.17	0.1	OLF Xkr6	OLF	Inh	TRUE	40194	25912	DG-2
CEMBA191126-9J-3-CEMBA191126-9J-4-H11_ad001	0.00492638	0.00932684	0.693515	1404888	858848	268204	64716	44437	0.71	0.17	0.12	DG dg-all	DG	Exc	TRUE	35746	24591	DG-2
CEMBA191126-9J-3-CEMBA191126-9J-4-H11_ad012	0.00459145	0.0065623	0.708417	766086	391649	127694	20794	18127	0.77	0.12	0.11	Gfra1 Gfra1	Gfra1	Exc	FALSE	21037	17114	DG-2
CEMBA191126-9J-3-CEMBA191126-9J-4-H11_ad008	0.00460142	0.00575548	0.660132	1680560	1041599	323687	74872	60343	0.71	0.16	0.13	EC Sema3g	EC	NonN	TRUE	39663	25525	DG-2
CEMBA191126-9J-3-CEMBA191126-9J-4-H11_ad010	0.00455909	0.00729699	0.687921	2035665	1251591	375199	110388	64935	0.68	0.2	0.12	DG dg-all	DG	Exc	TRUE	43640	25985	DG-2
CEMBA191126-9J-3-CEMBA191126-9J-4-H11_ad007	0.00436532	0.00801171	0.693982	2366208	1441589	426267	142569	65909	0.67	0.22	0.1	DG dg-all	DG	Exc	TRUE	45362	26007	DG-2
CEMBA191126-9J-3-CEMBA191126-9J-4-H11_ad004	0.0047113	0.00863643	0.694828	2759913	1594267	481951	147546	71570	0.69	0.21	0.1	DG dg-all	DG	Exc	TRUE	46268	26052	DG-2
CEMBA191126-9J-3-CEMBA191126-9J-4-H10_ad010	0.00412891	0.00636728	0.679329	3431182	2252347	733115	183066	94687	0.73	0.18	0.09	DG dg-all	DG	Exc	TRUE	49421	26123	DG-2
CEMBA191126-9J-3-CEMBA191126-9J-4-H11_ad006	0.00480849	0.00947918	0.69876	2798475	1706065	516208	157484	77680	0.69	0.21	0.1	DG dg-all	DG	Exc	TRUE	46707	26062	DG-2
CEMBA191126-9J-3-CEMBA191126-9J-4-H12_ad007	0.00427499	0.00763641	0.691178	2407238	1492295	440363	150544	67764	0.67	0.23	0.1	DG dg-all	DG	Exc	TRUE	45771	26014	DG-2
CEMBA191126-9J-3-CEMBA191126-9J-4-H12_ad012	0.00444371	0.00760635	0.694295	1978966	1223309	349708	128242	60913	0.65	0.24	0.11	DG dg-all	DG	Exc	TRUE	43587	25934	DG-2
CEMBA191126-9J-3-CEMBA191126-9J-4-H12_ad010	0.00446073	0.00895745	0.695019	2147338	1330681	395243	128097	62089	0.68	0.22	0.11	DG dg-all	DG	Exc	TRUE	44543	26022	DG-2
CEMBA191126-9J-3-CEMBA191126-9J-4-H12_ad006	0.00417184	0.00650491	0.707182	2514672	1558087	494459	121227	71124	0.72	0.18	0.1	ASC str-hpf	ASC	NonN	TRUE	46153	26050	DG-2
CEMBA191126-9J-3-CEMBA191126-9J-4-H1_ad001	0.00545067	0.0141327	0.746965	2159274	1329644	420726	103572	67686	0.71	0.17	0.11	OLF Xkr6	OLF	Inh	TRUE	44418	25993	DG-2
CEMBA191126-9J-3-CEMBA191126-9J-4-H1_ad004	0.00480225	0.00915109	0.697125	2861895	1835821	542156	187001	93534	0.66	0.23	0.11	DG dg-all	DG	Exc	TRUE	47983	26075	DG-2
CEMBA191126-9J-3-CEMBA191126-9J-4-H1_ad010	0.0047386	0.0078297	0.698921	2175542	1426487	427563	144130	67914	0.67	0.23	0.11	DG dg-all	DG	Exc	TRUE	45303	26024	DG-2
CEMBA191126-9J-3-CEMBA191126-9J-4-H1_ad012	0.00459769	0.00936302	0.70568	2099467	1386352	416833	136754	68457	0.67	0.22	0.11	DG dg-all	DG	Exc	TRUE	44907	26024	DG-2
CEMBA191126-9J-3-CEMBA191126-9J-4-H1_ad006	0.00485555	0.00810636	0.697297	3265127	2102868	622928	216804	103020	0.66	0.23	0.11	DG dg-all	DG	Exc	TRUE	49006	26095	DG-2
CEMBA191126-9J-3-CEMBA191126-9J-4-H2_ad007	0.00474928	0.0107778	0.719089	2927983	1734024	491544	179908	86075	0.65	0.24	0.11	DG dg-all	DG	Exc	TRUE	47107	26053	DG-2
CEMBA191126-9J-3-CEMBA191126-9J-4-H2_ad010	0.0050258	0.0111699	0.707068	2893184	1715600	558453	113380	74398	0.75	0.15	0.1	ODC odc-small	ODC	NonN	TRUE	45549	25899	DG-2
CEMBA191126-9J-3-CEMBA191126-9J-4-H2_ad008	0.0044965	0.00536639	0.672946	3375820	2020331	621598	152696	107561	0.7	0.17	0.12	OPC opc-large	OPC	NonN	TRUE	48442	26076	DG-2
CEMBA191126-9J-3-CEMBA191126-9J-4-H1_ad007	0.00413997	0.00507271	0.710045	4789261	3175441	1006203	256662	165600	0.7	0.18	0.12	ANP anp-dg	ANP	NonN	TRUE	51566	26180	DG-2
CEMBA191126-9J-3-CEMBA191126-9J-4-H3_ad001	0.00435765	0.0051696	0.686634	2113291	1362983	394569	140405	72451	0.65	0.23	0.12	OLF Gabbr2	OLF	Inh	TRUE	44912	25988	DG-2
CEMBA191126-9J-3-CEMBA191126-9J-4-H2_ad001	0.00478881	0.00838962	0.688296	5545109	3149786	933034	283396	154145	0.68	0.21	0.11	DG dg-all	DG	Exc	TRUE	50489	26185	DG-2
CEMBA191126-9J-3-CEMBA191126-9J-4-H3_ad002	0.00451212	0.00810718	0.700758	2525880	1643495	444532	200750	88463	0.61	0.27	0.12	DG dg-all	DG	Exc	TRUE	46859	26028	DG-2
CEMBA191126-9J-3-CEMBA191126-9J-4-H2_ad006	0.00405651	0.00503794	0.666056	4496899	2699500	906514	162994	108541	0.77	0.14	0.09	MGC mgc-all	MGC	NonN	TRUE	50489	26182	DG-2
CEMBA191126-9J-3-CEMBA191126-9J-4-H3_ad004	0.00455708	0.00958283	0.708033	2830926	1673092	535068	126444	81546	0.72	0.17	0.11	ODC odc-large	ODC	NonN	TRUE	46947	26059	DG-2
CEMBA191126-9J-3-CEMBA191126-9J-4-H4_ad001	0.00524695	0.00770688	0.679769	670800	343295	105002	24934	17886	0.71	0.17	0.12	DG-po Kctd8	DG-po	Exc	FALSE	16673	14802	DG-2
CEMBA191126-9J-3-CEMBA191126-9J-4-H2_ad012	0.00479048	0.00938855	0.706457	3461898	2088093	592180	218538	102926	0.65	0.24	0.11	DG dg-all	DG	Exc	TRUE	48855	26087	DG-2
CEMBA191126-9J-3-CEMBA191126-9J-4-H3_ad007	0.0047606	0.00876532	0.687762	2236087	1417062	393604	147121	85895	0.63	0.23	0.14	DG dg-all	DG	Exc	TRUE	45563	26024	DG-2
CEMBA191126-9J-3-CEMBA191126-9J-4-H3_ad008	0.0045544	0.0079182	0.693151	1861122	1198586	357163	115933	59863	0.67	0.22	0.11	DG dg-all	DG	Exc	TRUE	43250	25969	DG-2
CEMBA191126-9J-3-CEMBA191126-9J-4-H4_ad006	0.00421283	0.00525749	0.688665	1232621	807423	284343	48303	29403	0.79	0.13	0.08	Gfra1 Gfra1	Gfra1	Exc	FALSE	30195	20690	DG-2
CEMBA191126-9J-3-CEMBA191126-9J-4-H3_ad012	0.00437478	0.00856291	0.694382	1918911	1251129	380691	117044	59250	0.68	0.21	0.11	DG dg-all	DG	Exc	TRUE	43745	25992	DG-2
CEMBA191126-9J-3-CEMBA191126-9J-4-H3_ad010	0.00467528	0.00899717	0.699673	2236714	1446936	433797	139560	70184	0.67	0.22	0.11	DG dg-all	DG	Exc	TRUE	45417	26024	DG-2
CEMBA191126-9J-3-CEMBA191126-9J-4-H4_ad007	0.00461317	0.00737647	0.714907	1865857	1202652	391690	90151	55935	0.73	0.17	0.1	ASC mid	ASC	NonN	TRUE	43329	25996	DG-2
CEMBA191126-9J-3-CEMBA191126-9J-4-H4_ad008	0.00507737	0.00866194	0.687	1563488	1008376	300267	100688	49611	0.67	0.22	0.11	DG dg-all	DG	Exc	TRUE	41346	25951	DG-2
CEMBA191126-9J-3-CEMBA191126-9J-4-H4_ad002	0.00453896	0.00854145	0.691146	2347748	1543889	437661	181381	74821	0.63	0.26	0.11	DG dg-all	DG	Exc	TRUE	46365	26042	DG-2
CEMBA191126-9J-3-CEMBA191126-9J-4-H4_ad010	0.00456697	0.00899393	0.700158	2005778	1322829	391977	135333	66242	0.66	0.23	0.11	DG dg-all	DG	Exc	TRUE	44532	25993	DG-2
CEMBA191126-9J-3-CEMBA191126-9J-4-H4_ad004	0.00419355	0.00731447	0.707751	2477866	1623102	550363	103839	72621	0.76	0.14	0.1	VLMC Col4a1	VLMC	NonN	TRUE	46586	26046	DG-2
CEMBA191126-9J-3-CEMBA191126-9J-4-H5_ad001	0.00427418	0.00533453	0.707764	2098963	1311349	427711	84576	64371	0.74	0.15	0.11	D1L-Fstl4 Sipa1l2	D1L-Fstl4	Inh	TRUE	41601	25043	DG-2
CEMBA191126-9J-3-CEMBA191126-9J-4-H5_ad008	0.00486513	0.00746875	0.677778	2966655	1825584	524416	181783	95787	0.65	0.23	0.12	DG dg-all	DG	Exc	TRUE	47591	26040	DG-2
CEMBA191126-9J-3-CEMBA191126-9J-4-H5_ad012	0.0047709	0.00927946	0.702702	2791531	1739789	505764	179274	80855	0.66	0.23	0.11	DG dg-all	DG	Exc	TRUE	47172	26059	DG-2
CEMBA191126-9J-3-CEMBA191126-9J-4-H5_ad010	0.00425363	0.0060194	0.696541	2958711	1823699	592698	121006	86351	0.74	0.15	0.11	ASC str-hpf	ASC	NonN	TRUE	47588	26096	DG-2
CEMBA191126-9J-3-CEMBA191126-9J-4-H5_ad004	0.00467879	0.00871233	0.703641	3966653	2444747	706007	245895	123733	0.66	0.23	0.12	DG dg-all	DG	Exc	TRUE	49954	26115	DG-2
CEMBA191126-9J-3-CEMBA191126-9J-4-H5_ad006	0.0045271	0.00782673	0.692639	3765938	2325485	650827	255412	118874	0.63	0.25	0.12	DG dg-all	DG	Exc	TRUE	49723	26110	DG-2
CEMBA191126-9J-3-CEMBA191126-9J-4-H6_ad002	0.00453605	0.0100797	0.696292	2907687	1764263	509837	183464	85651	0.65	0.24	0.11	DG dg-all	DG	Exc	TRUE	47408	26036	DG-2
CEMBA191126-9J-3-CEMBA191126-9J-4-H6_ad001	0.00452122	0.00896957	0.683986	3686547	2318567	694556	220684	113314	0.68	0.21	0.11	DG dg-all	DG	Exc	TRUE	48676	26143	DG-2
CEMBA191126-9J-3-CEMBA191126-9J-4-H6_ad004	0.00473828	0.011706	0.723731	3396091	2095755	709181	133700	82396	0.77	0.14	0.09	ODC odc-small	ODC	NonN	TRUE	48812	26099	DG-2
CEMBA191126-9J-3-CEMBA191126-9J-4-H6_ad006	0.00377466	0.0049536	0.713254	3070417	1924794	651124	128284	74101	0.76	0.15	0.09	MGC mgc-all	MGC	NonN	TRUE	48116	26103	DG-2
CEMBA191126-9J-3-CEMBA191126-9J-4-H7_ad007	0.00386547	0.00517082	0.646398	1020753	676637	234938	43057	27416	0.77	0.14	0.09	MGC mgc-all	MGC	NonN	TRUE	36350	25821	DG-2
CEMBA191126-9J-3-CEMBA191126-9J-4-H6_ad010	0.00408345	0.00510645	0.685499	2664509	1636712	582091	72670	65446	0.81	0.1	0.09	EC Abhd2	EC	NonN	TRUE	46453	26060	DG-2
CEMBA191126-9J-3-CEMBA191126-9J-4-H6_ad012	0.00381443	0.00493005	0.652778	2161490	1348761	469163	64223	60933	0.79	0.11	0.1	EC Abhd2	EC	NonN	TRUE	44439	26029	DG-2
CEMBA191126-9J-3-CEMBA191126-9J-4-H7_ad006	0.00502566	0.0132635	0.757595	1656134	1100302	353571	89145	55674	0.71	0.18	0.11	OLF Xkr6	OLF	Inh	TRUE	42469	25943	DG-2
CEMBA191126-9J-3-CEMBA191126-9J-4-H7_ad004	0.00430632	0.00853414	0.687092	1655582	1106830	349651	102853	49885	0.7	0.2	0.1	DG dg-all	DG	Exc	TRUE	42419	25935	DG-2
CEMBA191126-9J-3-CEMBA191126-9J-4-H7_ad001	0.00476029	0.00898362	0.68584	1618676	1091817	337183	108276	50590	0.68	0.22	0.1	DG dg-all	DG	Exc	TRUE	42002	25924	DG-2
CEMBA191126-9J-3-CEMBA191126-9J-4-H7_ad012	0.00465184	0.00957807	0.710746	717834	465367	141850	47261	21172	0.67	0.22	0.1	DG dg-all	DG	Exc	TRUE	29296	22604	DG-2
CEMBA191126-9J-3-CEMBA191126-9J-4-H7_ad008	0.00514399	0.0102775	0.707081	1004897	671708	209341	63805	30530	0.69	0.21	0.1	DG dg-all	DG	Exc	TRUE	36297	25836	DG-2
CEMBA191126-9J-3-CEMBA191126-9J-4-H7_ad010	0.00465749	0.00758684	0.686194	1208093	801231	253416	73567	35601	0.7	0.2	0.1	DG dg-all	DG	Exc	TRUE	38469	25866	DG-2
CEMBA191126-9J-3-CEMBA191126-9J-4-H7_ad002	0.00411497	0.00808205	0.683109	2974062	2022741	636876	189677	94378	0.69	0.21	0.1	DG dg-all	DG	Exc	TRUE	48804	26072	DG-2
CEMBA191126-9J-3-CEMBA191126-9J-4-H8_ad004	0.0030132	0.00430253	0.676316	2203900	1409212	493580	72568	54552	0.8	0.12	0.09	EC Abhd2	EC	NonN	TRUE	44632	25908	DG-2
CEMBA191126-9J-3-CEMBA191126-9J-4-H9_ad002	0.00528738	0.0150838	0.742792	1462575	927997	291783	76996	44384	0.71	0.19	0.11	OLF Xkr6	OLF	Inh	TRUE	40183	25921	DG-2
CEMBA191126-9J-3-CEMBA191126-9J-4-H8_ad012	0.00454967	0.00967718	0.706757	2034417	1255615	401107	91366	58576	0.73	0.17	0.11	ODC odc-large	ODC	NonN	TRUE	43647	25999	DG-2
CEMBA191126-9J-3-CEMBA191126-9J-4-H9_ad001	0.00439323	0.00553413	0.674324	1762906	1128599	366036	89682	48236	0.73	0.18	0.1	MGC mgc-all	MGC	NonN	TRUE	42587	25979	DG-2
CEMBA191126-9J-3-CEMBA191126-9J-4-H8_ad007	0.00438158	0.00818947	0.695542	2293725	1386245	409100	135207	64942	0.67	0.22	0.11	DG dg-all	DG	Exc	TRUE	44708	26004	DG-2
CEMBA191126-9J-3-CEMBA191126-9J-4-H8_ad010	0.00486265	0.0115137	0.705353	2292645	1397048	396731	145248	71039	0.65	0.24	0.12	DG dg-all	DG	Exc	TRUE	44875	26020	DG-2
CEMBA191126-9J-3-CEMBA191126-9J-4-H8_ad001	0.00470577	0.00978736	0.699861	2856885	1739876	502897	185124	79494	0.66	0.24	0.1	DG dg-all	DG	Exc	TRUE	47329	26039	DG-2
CEMBA191126-9J-3-CEMBA191126-9J-4-H8_ad008	0.00524584	0.0105591	0.704898	2680885	1639264	472664	169816	78816	0.66	0.24	0.11	DG dg-all	DG	Exc	TRUE	46550	26054	DG-2
CEMBA191126-9J-3-CEMBA191126-9J-4-H9_ad004	0.00411478	0.00523024	0.688462	1771929	1128112	395792	62564	43794	0.79	0.12	0.09	MGC mgc-all	MGC	NonN	TRUE	42464	25970	DG-2
CEMBA191126-9J-3-CEMBA191126-9J-4-H8_ad006	0.00399496	0.00624425	0.688452	3152635	1940877	645320	125151	83004	0.76	0.15	0.1	VLMC-Pia vlmc-pia-all	VLMC-Pia	NonN	TRUE	48176	26104	DG-2
CEMBA191126-9J-3-CEMBA191126-9J-4-H9_ad010	0.00388274	0.00503873	0.67136	821708	492548	174936	20992	20911	0.81	0.1	0.1	CGE-Vip Ntng1	CGE-Vip	Inh	FALSE	27765	21540	DG-2
CEMBA191126-9J-3-CEMBA191126-9J-4-H9_ad008	0.00512959	0.0086694	0.699026	1552028	985294	305039	88417	45310	0.7	0.2	0.1	DG dg-all	DG	Exc	TRUE	40950	25911	DG-2
CEMBA191126-9J-3-CEMBA191126-9J-4-H9_ad012	0.00442774	0.00833021	0.691706	1613722	1031137	312835	99371	47678	0.68	0.22	0.1	DG dg-all	DG	Exc	TRUE	41535	25946	DG-2
CEMBA191126-9J-3-CEMBA191126-9J-4-H9_ad007	0.00468821	0.0109066	0.722101	1868578	1181628	391778	83070	51802	0.74	0.16	0.1	ODC odc-large	ODC	NonN	TRUE	43053	25986	DG-2
CEMBA191126-9J-3-CEMBA191126-9J-4-H9_ad006	0.00394667	0.00483359	0.658319	1978303	1255105	434992	75263	49100	0.78	0.13	0.09	MGC mgc-all	MGC	NonN	TRUE	43629	26008	DG-2
CEMBA191127-10F-1-CEMBA191127-10F-2-A10_ad007	0.0050874	0.00975013	0.712598	2324932	1509851	438063	168327	67702	0.65	0.25	0.1	DG dg-all	DG	Exc	TRUE	45974	26036	DG-3
CEMBA191127-10F-1-CEMBA191127-10F-2-A10_ad004	0.00527633	0.00932193	0.698406	2703884	1738270	500406	194830	80631	0.64	0.25	0.1	DG dg-all	DG	Exc	TRUE	47372	26088	DG-3
CEMBA191127-10F-1-CEMBA191127-10F-2-A10_ad012	0.00451613	0.00557273	0.683712	2697336	1759181	550649	157984	76434	0.7	0.2	0.1	MGC mgc-all	MGC	NonN	TRUE	47431	26046	DG-3
CEMBA191127-10F-1-CEMBA191127-10F-2-A1_ad008	0.0050295	0.00710262	0.709705	628167	399467	128881	32157	19281	0.71	0.18	0.11	DG-po Kctd8	DG-po	Exc	FALSE	20173	15224	DG-3
CEMBA191127-10F-1-CEMBA191127-10F-2-A11_ad010	0.00539499	0.008843	0.701862	3133367	1784380	524824	162935	79069	0.68	0.21	0.1	DG dg-all	DG	Exc	TRUE	46975	26077	DG-3
CEMBA191127-10F-1-CEMBA191127-10F-2-A11_ad002	0.00538609	0.0119803	0.717543	4053812	2333517	675131	206985	121838	0.67	0.21	0.12	ODC odc-small	ODC	NonN	TRUE	49536	26113	DG-3
CEMBA191127-10F-1-CEMBA191127-10F-2-A11_ad008	0.00623442	0.0122286	0.714676	3635574	2118957	617882	205423	90231	0.68	0.22	0.1	DG dg-all	DG	Exc	TRUE	48741	26113	DG-3
CEMBA191127-10F-1-CEMBA191127-10F-2-A1_ad002	0.00499904	0.0105231	0.721076	2545311	1618482	449931	198276	73616	0.62	0.27	0.1	DG dg-all	DG	Exc	TRUE	46860	26046	DG-3
CEMBA191127-10F-1-CEMBA191127-10F-2-A12_ad008	0.00573388	0.00969171	0.701354	3325044	1999180	593437	191745	88486	0.68	0.22	0.1	DG dg-all	DG	Exc	TRUE	48372	26104	DG-3
CEMBA191127-10F-1-CEMBA191127-10F-2-A12_ad012	0.00499948	0.008566	0.692663	3385788	2060427	582023	229078	92051	0.64	0.25	0.1	DG dg-all	DG	Exc	TRUE	48565	26091	DG-3
CEMBA191127-10F-1-CEMBA191127-10F-2-A1_ad007	0.00508023	0.00984974	0.704067	2476415	1633370	477278	176872	79782	0.65	0.24	0.11	DG dg-all	DG	Exc	TRUE	46646	26050	DG-3
CEMBA191127-10F-1-CEMBA191127-10F-2-A12_ad010	0.00539414	0.0103702	0.706246	3793505	2481033	721671	7559	0	0.99	0.01	0	DG dg-all	DG	Exc	FALSE	49418	26114	DG-3
CEMBA191127-10F-1-CEMBA191127-10F-2-A2_ad012	0.00484437	0.00865693	0.694785	2746890	1741643	482051	203649	85679	0.62	0.26	0.11	DG dg-all	DG	Exc	TRUE	47350	26062	DG-3
CEMBA191127-10F-1-CEMBA191127-10F-2-A4_ad008	0.00525921	0.0112116	0.71837	2081195	1344768	424165	114978	62602	0.7	0.19	0.1	ODC odc-large	ODC	NonN	TRUE	44686	25994	DG-3
CEMBA191127-10F-1-CEMBA191127-10F-2-A4_ad002	0.00509857	0.0107829	0.71237	2421941	1585944	470071	173524	67208	0.66	0.24	0.09	DG dg-all	DG	Exc	TRUE	46510	26051	DG-3
CEMBA191127-10F-1-CEMBA191127-10F-2-A4_ad012	0.00420507	0.00847212	0.707751	2103688	1077076	304570	85661	26097	0.73	0.21	0.06	DG dg-all	DG	Exc	TRUE	43483	25987	DG-3
CEMBA191127-10F-1-CEMBA191127-10F-2-A3_ad012	0.00475489	0.00839694	0.698664	2895183	1813262	512650	198183	89052	0.64	0.25	0.11	DG dg-all	DG	Exc	TRUE	47672	26085	DG-3
CEMBA191127-10F-1-CEMBA191127-10F-2-A4_ad010	0.00918378	0.0102091	0.688324	2431795	1458233	423215	153161	69885	0.65	0.24	0.11	DG dg-all	DG	Exc	TRUE	45595	26059	DG-3
CEMBA191127-10F-1-CEMBA191127-10F-2-A6_ad008	0.00534039	0.00944238	0.698625	2260774	1444522	428677	146896	66105	0.67	0.23	0.1	DG dg-all	DG	Exc	TRUE	45397	26022	DG-3
CEMBA191127-10F-1-CEMBA191127-10F-2-A6_ad002	0.00508248	0.00945972	0.702107	2767753	1771901	523464	189197	76650	0.66	0.24	0.1	DG dg-all	DG	Exc	TRUE	47576	26051	DG-3
CEMBA191127-10F-1-CEMBA191127-10F-2-A5_ad010	0.00670561	0.0215131	0.762628	3745901	2233207	635018	219459	117941	0.65	0.23	0.12	Unc5c Unc5c	Unc5c	Inh	TRUE	49154	26115	DG-3
CEMBA191127-10F-1-CEMBA191127-10F-2-A5_ad007	0.0047081	0.0088258	0.705046	3582269	2116305	603142	215459	103062	0.65	0.23	0.11	DG dg-all	DG	Exc	TRUE	48649	26097	DG-3
CEMBA191127-10F-1-CEMBA191127-10F-2-A6_ad007	0.00521751	0.0102326	0.705215	2550101	1621259	468530	184428	67914	0.65	0.26	0.09	DG dg-all	DG	Exc	TRUE	46675	26044	DG-3
CEMBA191127-10F-1-CEMBA191127-10F-2-A6_ad010	0.00430996	0.00552161	0.707008	2416762	1547132	497281	120514	69902	0.72	0.18	0.1	MGC mgc-all	MGC	NonN	TRUE	46004	26037	DG-3
CEMBA191127-10F-1-CEMBA191127-10F-2-A9_ad004	0.00539238	0.0102075	0.711684	2791835	1703680	474590	194902	80071	0.63	0.26	0.11	DG dg-all	DG	Exc	TRUE	47013	26062	DG-3
CEMBA191127-10F-1-CEMBA191127-10F-2-A9_ad002	0.00856838	0.0343714	0.77546	2926744	1793407	496643	207112	85053	0.63	0.26	0.11	MGE-Sst Unc5b	MGE-Sst	Inh	TRUE	47602	26071	DG-3
CEMBA191127-10F-1-CEMBA191127-10F-2-B11_ad002	0.00551066	0.0125646	0.732642	961818	572063	169537	57386	22982	0.68	0.23	0.09	OLF Gabbr2	OLF	Inh	FALSE	24580	19246	DG-3
CEMBA191127-10F-1-CEMBA191127-10F-2-A9_ad006	0.00548109	0.0109029	0.720769	3248699	1996855	561357	228300	90260	0.64	0.26	0.1	DG dg-all	DG	Exc	TRUE	48512	26115	DG-3
CEMBA191127-10F-1-CEMBA191127-10F-2-A8_ad007	0.0051177	0.00947577	0.709624	3531368	2142258	598405	247549	93645	0.64	0.26	0.1	DG dg-all	DG	Exc	TRUE	48934	26086	DG-3
CEMBA191127-10F-1-CEMBA191127-10F-2-B11_ad008	0.00621506	0.0111429	0.71371	853491	494455	146812	47398	21008	0.68	0.22	0.1	OLF Gabbr2	OLF	Inh	FALSE	20030	16116	DG-3
CEMBA191127-10F-1-CEMBA191127-10F-2-A9_ad012	0.00473053	0.00837805	0.7051	2748640	1701423	500143	179955	69884	0.67	0.24	0.09	DG dg-all	DG	Exc	TRUE	46959	26051	DG-3
CEMBA191127-10F-1-CEMBA191127-10F-2-B10_ad001	0.00705308	0.0204142	0.712679	2342371	1464318	412664	171079	62172	0.64	0.26	0.1	CA3 Cadm2	CA3	Exc	TRUE	45626	26029	DG-3
CEMBA191127-10F-1-CEMBA191127-10F-2-A9_ad007	0.00676838	0.019531	0.709326	3129012	1922365	545806	223154	77284	0.64	0.26	0.09	CA3 Cadm2	CA3	Exc	TRUE	48057	26075	DG-3
CEMBA191127-10F-1-CEMBA191127-10F-2-B11_ad007	0.00513975	0.00941158	0.696148	3093027	1861442	518065	216424	80991	0.64	0.27	0.1	DG dg-all	DG	Exc	TRUE	47692	26052	DG-3
CEMBA191127-10F-1-CEMBA191127-10F-2-B2_ad006	0.00503001	0.00774182	0.726562	1522166	877840	273716	64434	40607	0.72	0.17	0.11	DG-po Kctd8	DG-po	Exc	FALSE	28547	21117	DG-3
CEMBA191127-10F-1-CEMBA191127-10F-2-B12_ad001	0.00518383	0.00913123	0.695029	2182986	1379249	394566	148848	67901	0.65	0.24	0.11	DG dg-all	DG	Exc	TRUE	44970	26001	DG-3
CEMBA191127-10F-1-CEMBA191127-10F-2-B12_ad002	0.0100478	0.0444862	0.798976	2577097	1609335	467554	165809	78967	0.66	0.23	0.11	CGE-Vip Ptprm	CGE-Vip	Inh	TRUE	46571	26044	DG-3
CEMBA191127-10F-1-CEMBA191127-10F-2-B2_ad007	0.00621646	0.0203437	0.730214	4057830	2292212	630771	263985	94545	0.64	0.27	0.1	CA3 Cadm2	CA3	Exc	TRUE	49256	26124	DG-3
CEMBA191127-10F-1-CEMBA191127-10F-2-B3_ad007	0.00506689	0.00930134	0.700878	3312391	2005636	555690	231639	92674	0.63	0.26	0.11	DG dg-all	DG	Exc	TRUE	48484	26085	DG-3
CEMBA191127-10F-1-CEMBA191127-10F-2-B2_ad010	0.00539899	0.00961206	0.704004	4625925	2593051	723790	269300	124587	0.65	0.24	0.11	DG dg-all	DG	Exc	TRUE	50232	26141	DG-3
CEMBA191127-10F-1-CEMBA191127-10F-2-B4_ad004	0.00527772	0.0103929	0.711468	3155944	1893688	535444	212875	83063	0.64	0.26	0.1	DG dg-all	DG	Exc	TRUE	48078	26064	DG-3
CEMBA191127-10F-1-CEMBA191127-10F-2-B3_ad006	0.00465151	0.0057334	0.693866	3979867	2434043	726322	209343	132380	0.68	0.2	0.12	OPC opc-large	OPC	NonN	TRUE	49872	26135	DG-3
CEMBA191127-10F-1-CEMBA191127-10F-2-B4_ad007	0.00426734	0.00525227	0.666155	3084637	1876116	576302	163074	83831	0.7	0.2	0.1	MGC mgc-all	MGC	NonN	TRUE	47832	26072	DG-3
CEMBA191127-10F-1-CEMBA191127-10F-2-B4_ad012	0.00515749	0.0103564	0.717006	3042254	1882504	526604	217717	84424	0.64	0.26	0.1	DG dg-all	DG	Exc	TRUE	48038	26089	DG-3
CEMBA191127-10F-1-CEMBA191127-10F-2-B4_ad006	0.0050364	0.007792	0.704404	4141725	2498857	750355	227967	120337	0.68	0.21	0.11	OPC opc-small	OPC	NonN	TRUE	50166	26159	DG-3
CEMBA191127-10F-1-CEMBA191127-10F-2-B3_ad008	0.00612367	0.0154506	0.760676	5822770	3578928	1105844	290551	173192	0.7	0.19	0.11	OLF Xkr6	OLF	Inh	TRUE	52058	26198	DG-3
CEMBA191127-10F-1-CEMBA191127-10F-2-B6_ad007	0.0057676	0.0168905	0.751189	2007426	1300665	412736	107720	61370	0.71	0.19	0.11	OLF Xkr6	OLF	Inh	TRUE	44257	25998	DG-3
CEMBA191127-10F-1-CEMBA191127-10F-2-B6_ad006	0.0070903	0.0215594	0.736643	2218633	1430704	421496	158050	60591	0.66	0.25	0.09	CA1 Ptprg	CA1	Exc	TRUE	45172	26009	DG-3
CEMBA191127-10F-1-CEMBA191127-10F-2-B5_ad008	0.00788867	0.0307143	0.792019	3755574	2129885	611344	208420	95180	0.67	0.23	0.1	CGE-Vip Ntng1	CGE-Vip	Inh	TRUE	48768	26104	DG-3
CEMBA191127-10F-1-CEMBA191127-10F-2-B5_ad004	0.00553243	0.0108553	0.716755	5039393	2832502	806077	289988	122660	0.66	0.24	0.1	DG dg-all	DG	Exc	TRUE	50761	26151	DG-3
CEMBA191127-10F-1-CEMBA191127-10F-2-B7_ad001	0.00542196	0.00907668	0.700946	2721554	1669248	471225	189008	74049	0.64	0.26	0.1	DG dg-all	DG	Exc	TRUE	46814	26056	DG-3
CEMBA191127-10F-1-CEMBA191127-10F-2-B7_ad006	0.00591676	0.0142974	0.773357	3346561	2035715	612544	189043	92378	0.69	0.21	0.1	OLF Xkr6	OLF	Inh	TRUE	48495	26109	DG-3
CEMBA191127-10F-1-CEMBA191127-10F-2-B7_ad007	0.00523271	0.00928712	0.695364	3289395	2017316	570662	216431	99949	0.64	0.24	0.11	DG dg-all	DG	Exc	TRUE	48584	26094	DG-3
CEMBA191127-10F-1-CEMBA191127-10F-2-B7_ad012	0.00497208	0.00876869	0.705001	2929439	1811587	522230	196356	79082	0.65	0.25	0.1	DG dg-all	DG	Exc	TRUE	47481	26065	DG-3
CEMBA191127-10F-1-CEMBA191127-10F-2-C10_ad001	0.00562467	0.00956001	0.69902	630458	357840	103674	34309	17658	0.67	0.22	0.11	CGE-Vip Ntng1	CGE-Vip	Inh	FALSE	17111	14883	DG-3
CEMBA191127-10F-1-CEMBA191127-10F-2-B8_ad001	0.004752	0.00562974	0.693922	2951997	1822105	530161	173692	96033	0.66	0.22	0.12	ANP anp-olf-cnu	ANP	NonN	TRUE	47515	26076	DG-3
CEMBA191127-10F-1-CEMBA191127-10F-2-B8_ad002	0.00835536	0.0330055	0.796669	3178814	1931832	540185	215749	92542	0.64	0.25	0.11	MGE-Sst Rxra	MGE-Sst	Inh	TRUE	48207	26092	DG-3
CEMBA191127-10F-1-CEMBA191127-10F-2-B9_ad001	0.00554465	0.0102387	0.69723	2661890	1587903	442349	170279	78726	0.64	0.25	0.11	DG dg-all	DG	Exc	TRUE	46328	26038	DG-3
CEMBA191127-10F-1-CEMBA191127-10F-2-B9_ad004	0.00461846	0.00605991	0.693599	3121429	1825120	553640	157896	80741	0.7	0.2	0.1	MGC mgc-all	MGC	NonN	TRUE	47399	26090	DG-3
CEMBA191127-10F-1-CEMBA191127-10F-2-C10_ad004	0.00552253	0.00936322	0.705096	1543176	929482	271667	94468	41995	0.67	0.23	0.1	DG dg-all	DG	Exc	FALSE	34611	23495	DG-3
CEMBA191127-10F-1-CEMBA191127-10F-2-B5_ad012	0.00470224	0.00697767	0.698714	7432811	4325782	1289907	378376	200518	0.69	0.2	0.11	DG dg-all	DG	Exc	TRUE	52589	26250	DG-3
CEMBA191127-10F-1-CEMBA191127-10F-2-B9_ad006	0.00468939	0.00675151	0.717161	3517831	2120037	660973	162393	101023	0.72	0.18	0.11	ASC str-hpf	ASC	NonN	TRUE	48242	26136	DG-3
CEMBA191127-10F-1-CEMBA191127-10F-2-C10_ad002	0.00461483	0.00781354	0.692697	2285391	1441961	419572	146665	72639	0.66	0.23	0.11	DG dg-all	DG	Exc	TRUE	45314	26031	DG-3
CEMBA191127-10F-1-CEMBA191127-10F-2-B9_ad008	0.00471682	0.0056901	0.705465	3444406	2033295	625329	163934	92941	0.71	0.19	0.11	MGC mgc-all	MGC	NonN	TRUE	48502	26093	DG-3
CEMBA191127-10F-1-CEMBA191127-10F-2-C10_ad008	0.00585816	0.0090565	0.718758	2118545	1283146	409548	97851	58857	0.72	0.17	0.1	ASC cortex-olf	ASC	NonN	TRUE	43834	26000	DG-3
CEMBA191127-10F-1-CEMBA191127-10F-2-C10_ad006	0.00518298	0.0089654	0.698773	2550769	1602599	452659	180485	78168	0.64	0.25	0.11	DG dg-all	DG	Exc	TRUE	46546	26046	DG-3
CEMBA191127-10F-1-CEMBA191127-10F-2-C10_ad012	0.00550593	0.0103145	0.701957	2296070	1460734	426550	162044	59848	0.66	0.25	0.09	DG dg-all	DG	Exc	TRUE	45410	26012	DG-3
CEMBA191127-10F-1-CEMBA191127-10F-2-C11_ad004	0.00458563	0.00589958	0.710421	2631893	1653842	495702	141545	95500	0.68	0.19	0.13	VLMC Col4a1	VLMC	NonN	TRUE	46761	26073	DG-3
CEMBA191127-10F-1-CEMBA191127-10F-2-C11_ad006	0.00492673	0.00557081	0.708959	2993467	1806039	544186	158409	98254	0.68	0.2	0.12	ANP anp-olf-cnu	ANP	NonN	TRUE	47543	26071	DG-3
CEMBA191127-10F-1-CEMBA191127-10F-2-C1_ad001	0.0051143	0.00812341	0.702856	2029103	1322366	387876	148442	54482	0.66	0.25	0.09	DG dg-all	DG	Exc	TRUE	44607	25994	DG-3
CEMBA191127-10F-1-CEMBA191127-10F-2-C12_ad004	0.00568455	0.0110402	0.716676	4220654	2322706	649383	229825	109575	0.66	0.23	0.11	DG dg-all	DG	Exc	TRUE	49382	26124	DG-3
CEMBA191127-10F-1-CEMBA191127-10F-2-C1_ad012	0.00503418	0.00916983	0.701344	3037321	1727443	495698	191076	80459	0.65	0.25	0.1	DG dg-all	DG	Exc	TRUE	47372	26056	DG-3
CEMBA191127-10F-1-CEMBA191127-10F-2-C2_ad001	0.00516352	0.00845782	0.689392	2706250	1635784	480438	160236	73373	0.67	0.22	0.1	DG dg-all	DG	Exc	TRUE	46468	26033	DG-3
CEMBA191127-10F-1-CEMBA191127-10F-2-C1_ad006	0.0046291	0.0054706	0.705369	2969672	1919526	578262	175612	105183	0.67	0.2	0.12	ODC odc-small	ODC	NonN	TRUE	48377	26074	DG-3
CEMBA191127-10F-1-CEMBA191127-10F-2-C12_ad007	0.00514804	0.00909411	0.698361	4813671	2629594	746590	257032	116732	0.67	0.23	0.1	DG dg-all	DG	Exc	TRUE	50208	26150	DG-3
CEMBA191127-10F-1-CEMBA191127-10F-2-C2_ad002	0.00476075	0.00818804	0.691191	3127533	1880558	539733	192222	88798	0.66	0.23	0.11	DG dg-all	DG	Exc	TRUE	47822	26085	DG-3
CEMBA191127-10F-1-CEMBA191127-10F-2-C12_ad006	0.00529712	0.00911062	0.696962	6688699	3798576	1092314	360177	178559	0.67	0.22	0.11	DG dg-all	DG	Exc	TRUE	51237	26160	DG-3
CEMBA191127-10F-1-CEMBA191127-10F-2-C2_ad008	0.00555704	0.0101147	0.694238	3187283	1872004	526663	205500	83667	0.65	0.25	0.1	DG dg-all	DG	Exc	TRUE	47710	26086	DG-3
CEMBA191127-10F-1-CEMBA191127-10F-2-C2_ad007	0.00554903	0.0114714	0.712961	3956074	2307730	657214	246877	102706	0.65	0.25	0.1	DG dg-all	DG	Exc	TRUE	49627	26114	DG-3
CEMBA191127-10F-1-CEMBA191127-10F-2-C3_ad010	0.00545513	0.0104448	0.704775	2432584	1503197	426652	164471	68922	0.65	0.25	0.1	DG dg-all	DG	Exc	TRUE	42586	25442	DG-3
CEMBA191127-10F-1-CEMBA191127-10F-2-C2_ad010	0.00475467	0.00539383	0.702545	4531838	2447752	730421	207198	128230	0.69	0.19	0.12	D1L-Fstl4 Sipa1l2	D1L-Fstl4	Inh	TRUE	49918	26150	DG-3
CEMBA191127-10F-1-CEMBA191127-10F-2-C3_ad004	0.00502999	0.0105871	0.720991	3349158	2042425	598900	182944	113641	0.67	0.2	0.13	ODC odc-large	ODC	NonN	TRUE	48731	26095	DG-3
CEMBA191127-10F-1-CEMBA191127-10F-2-C4_ad002	0.00441563	0.00903099	0.701912	3846781	1883680	532711	152497	62892	0.71	0.2	0.08	DG dg-all	DG	Exc	TRUE	48780	26113	DG-3
CEMBA191127-10F-1-CEMBA191127-10F-2-C4_ad004	0.00444005	0.00579017	0.699094	4193741	2456403	744030	207133	116622	0.7	0.19	0.11	OPC opc-large	OPC	NonN	TRUE	49947	26131	DG-3
CEMBA191127-10F-1-CEMBA191127-10F-2-C3_ad012	0.00440819	0.0051942	0.684265	5512643	3423864	1060750	281798	162383	0.7	0.19	0.11	MGC mgc-all	MGC	NonN	TRUE	51779	26200	DG-3
CEMBA191127-10F-1-CEMBA191127-10F-2-C4_ad001	0.00542477	0.00850293	0.697372	5909263	3557004	1054481	338027	159205	0.68	0.22	0.1	DG dg-all	DG	Exc	TRUE	51928	26201	DG-3
CEMBA191127-10F-1-CEMBA191127-10F-2-C5_ad001	0.00533162	0.00926675	0.695349	2833907	1723396	479914	189878	84013	0.64	0.25	0.11	DG dg-all	DG	Exc	TRUE	47133	26063	DG-3
CEMBA191127-10F-1-CEMBA191127-10F-2-C4_ad012	0.00581224	0.00928936	0.699659	3522364	2048025	566469	230466	93690	0.64	0.26	0.11	DG dg-all	DG	Exc	TRUE	48604	26077	DG-3
CEMBA191127-10F-1-CEMBA191127-10F-2-C5_ad008	0.00487202	0.00592147	0.725321	2643038	1591473	494324	127116	72543	0.71	0.18	0.1	MGC mgc-all	MGC	NonN	TRUE	46046	26037	DG-3
CEMBA191127-10F-1-CEMBA191127-10F-2-C5_ad004	0.00693192	0.011613	0.718349	3434801	2040910	585963	221372	84416	0.66	0.25	0.09	DG dg-all	DG	Exc	TRUE	48176	26109	DG-3
CEMBA191127-10F-1-CEMBA191127-10F-2-C5_ad006	0.00545752	0.0100424	0.705594	4391908	2634138	768246	274105	112365	0.67	0.24	0.1	DG dg-all	DG	Exc	TRUE	50442	26134	DG-3
CEMBA191127-10F-1-CEMBA191127-10F-2-C7_ad001	0.00552078	0.0106689	0.702845	2397854	1531098	433572	174400	73408	0.64	0.26	0.11	DG dg-all	DG	Exc	TRUE	46074	26045	DG-3
CEMBA191127-10F-1-CEMBA191127-10F-2-C9_ad001	0.00559521	0.0097555	0.702293	2465942	1500929	427320	161015	69938	0.65	0.24	0.11	DG dg-all	DG	Exc	TRUE	45732	26011	DG-3
CEMBA191127-10F-1-CEMBA191127-10F-2-C7_ad007	0.00510734	0.00909091	0.700379	2495254	1573690	472037	158551	68397	0.68	0.23	0.1	DG dg-all	DG	Exc	TRUE	46341	26052	DG-3
CEMBA191127-10F-1-CEMBA191127-10F-2-C8_ad004	0.00520531	0.00896157	0.701681	2579169	1661891	485391	176727	79968	0.65	0.24	0.11	DG dg-all	DG	Exc	TRUE	47056	26060	DG-3
CEMBA191127-10F-1-CEMBA191127-10F-2-C5_ad012	0.00490686	0.00920899	0.704116	2874182	1759157	494315	192555	84280	0.64	0.25	0.11	DG dg-all	DG	Exc	TRUE	47267	26069	DG-3
CEMBA191127-10F-1-CEMBA191127-10F-2-C7_ad004	0.00528051	0.00623067	0.696505	3065354	1901504	583410	164963	94881	0.69	0.2	0.11	Foxp2 Homer2	Foxp2	Inh	TRUE	47337	26053	DG-3
CEMBA191127-10F-1-CEMBA191127-10F-2-C6_ad008	0.00478263	0.00554527	0.701246	3037672	1834057	550723	159814	92200	0.69	0.2	0.11	PAL-Inh Tcf7l2	PAL-Inh	Inh	TRUE	47553	26061	DG-3
CEMBA191127-10F-1-CEMBA191127-10F-2-C6_ad001	0.00476557	0.00560923	0.691358	3621464	2215347	646223	212966	114393	0.66	0.22	0.12	MGC mgc-all	MGC	NonN	TRUE	49312	26115	DG-3
CEMBA191127-10F-1-CEMBA191127-10F-2-C7_ad006	0.0070701	0.025417	0.795209	3694874	2285771	675488	204886	136145	0.66	0.2	0.13	CGE-Vip Ccser1	CGE-Vip	Inh	TRUE	49627	26124	DG-3
CEMBA191127-10F-1-CEMBA191127-10F-2-C9_ad002	0.00713202	0.0219607	0.712626	2451905	1488304	420431	170253	62140	0.64	0.26	0.1	CA3 Cadm2	CA3	Exc	TRUE	45678	26036	DG-3
CEMBA191127-10F-1-CEMBA191127-10F-2-C7_ad002	0.00492978	0.008834	0.716853	5854226	3772163	1122770	370391	189512	0.67	0.22	0.11	DG dg-all	DG	Exc	TRUE	52292	26221	DG-3
CEMBA191127-10F-1-CEMBA191127-10F-2-C9_ad004	0.00498268	0.00771794	0.726356	2037271	1195213	363343	97852	59759	0.7	0.19	0.11	CGE-Vip Ntng1	CGE-Vip	Inh	TRUE	38140	24590	DG-3
CEMBA191127-10F-1-CEMBA191127-10F-2-D10_ad007	0.00678804	0.0211572	0.719383	3037352	1874169	534990	213980	81357	0.64	0.26	0.1	CA3 Cadm2	CA3	Exc	TRUE	47893	26078	DG-3
CEMBA191127-10F-1-CEMBA191127-10F-2-D10_ad002	0.00509563	0.00943465	0.698323	3246185	2025611	590161	214741	91677	0.66	0.24	0.1	DG dg-all	DG	Exc	TRUE	48633	26067	DG-3
CEMBA191127-10F-1-CEMBA191127-10F-2-D11_ad004	0.00504086	0.00831268	0.721842	3133086	1975080	622586	168539	83857	0.71	0.19	0.1	ASC str-hpf	ASC	NonN	TRUE	48079	26088	DG-3
CEMBA191127-10F-1-CEMBA191127-10F-2-D10_ad010	0.00643748	0.0200653	0.728893	2976014	1823749	522776	214188	70039	0.65	0.27	0.09	CA3 Cadm2	CA3	Exc	TRUE	47623	26071	DG-3
CEMBA191127-10F-1-CEMBA191127-10F-2-D11_ad006	0.00527624	0.0085851	0.702714	2932238	1812240	529207	190377	84127	0.66	0.24	0.1	DG dg-all	DG	Exc	TRUE	47561	26078	DG-3
CEMBA191127-10F-1-CEMBA191127-10F-2-D10_ad004	0.00531692	0.0106205	0.711651	3613628	2242122	668173	221454	103097	0.67	0.22	0.1	DG dg-all	DG	Exc	TRUE	49312	26121	DG-3
CEMBA191127-10F-1-CEMBA191127-10F-2-D11_ad008	0.00564563	0.00938249	0.691439	2336612	1478327	426311	151868	76939	0.65	0.23	0.12	DG dg-all	DG	Exc	TRUE	45530	26026	DG-3
CEMBA191127-10F-1-CEMBA191127-10F-2-D1_ad002	0.00543838	0.00986843	0.717289	619920	361252	114091	28777	14689	0.72	0.18	0.09	MGE-Sst Unc5b	MGE-Sst	Inh	FALSE	15654	11905	DG-3
CEMBA191127-10F-1-CEMBA191127-10F-2-D12_ad012	0.00528398	0.010037	0.699305	1967846	1195321	340723	127348	56382	0.65	0.24	0.11	DG dg-all	DG	Exc	TRUE	40305	25089	DG-3
CEMBA191127-10F-1-CEMBA191127-10F-2-D12_ad007	0.00508422	0.0094541	0.702055	3133275	1909939	546284	209909	83838	0.65	0.25	0.1	DG dg-all	DG	Exc	TRUE	48017	26070	DG-3
CEMBA191127-10F-1-CEMBA191127-10F-2-D12_ad004	0.00565592	0.0100946	0.708591	3064784	1866036	549603	190067	79342	0.67	0.23	0.1	DG dg-all	DG	Exc	TRUE	47737	26077	DG-3
CEMBA191127-10F-1-CEMBA191127-10F-2-D1_ad012	0.00468665	0.00550519	0.694248	3167114	2028929	606239	199266	96841	0.67	0.22	0.11	MGC mgc-all	MGC	NonN	TRUE	48658	26098	DG-3
CEMBA191127-10F-1-CEMBA191127-10F-2-D2_ad007	0.00496376	0.010106	0.709398	2777944	1708428	487640	177727	86600	0.65	0.24	0.12	DG dg-all	DG	Exc	TRUE	46692	26064	DG-3
CEMBA191127-10F-1-CEMBA191127-10F-2-D1_ad008	0.00502831	0.00585804	0.678736	3107401	1871057	547076	184066	96491	0.66	0.22	0.12	MGC mgc-all	MGC	NonN	TRUE	47890	26069	DG-3
CEMBA191127-10F-1-CEMBA191127-10F-2-D1_ad006	0.00696208	0.0200365	0.716668	3663257	2313296	650063	280870	97639	0.63	0.27	0.09	CA3 Cadm2	CA3	Exc	TRUE	49804	26125	DG-3
CEMBA191127-10F-1-CEMBA191127-10F-2-D2_ad012	0.00511524	0.00954641	0.701919	3250057	2045733	570118	240478	93794	0.63	0.27	0.1	DG dg-all	DG	Exc	TRUE	48633	26070	DG-3
CEMBA191127-10F-1-CEMBA191127-10F-2-D2_ad010	0.00532149	0.00986241	0.700152	3421330	2079221	597099	221920	96561	0.65	0.24	0.11	DG dg-all	DG	Exc	TRUE	48660	26118	DG-3
CEMBA191127-10F-1-CEMBA191127-10F-2-D3_ad001	0.00497781	0.00569983	0.681148	4324442	2473106	711615	222999	126939	0.67	0.21	0.12	ANP anp-dg	ANP	NonN	TRUE	49792	26137	DG-3
CEMBA191127-10F-1-CEMBA191127-10F-2-D3_ad004	0.0052896	0.00927952	0.697222	5611807	3161622	877491	321497	156623	0.65	0.24	0.12	DG dg-all	DG	Exc	TRUE	51248	26184	DG-3
CEMBA191127-10F-1-CEMBA191127-10F-2-D3_ad008	0.00501271	0.00651252	0.698512	4794659	2713611	809811	221706	130606	0.7	0.19	0.11	ASC str-hpf	ASC	NonN	TRUE	50394	26155	DG-3
CEMBA191127-10F-1-CEMBA191127-10F-2-D3_ad010	0.00519822	0.00854209	0.7158	5353827	2999205	925402	220506	138092	0.72	0.17	0.11	ASC str-hpf	ASC	NonN	TRUE	50978	26184	DG-3
CEMBA191127-10F-1-CEMBA191127-10F-2-D4_ad008	0.00552847	0.0103081	0.703045	3103304	1853906	542887	178620	86989	0.67	0.22	0.11	DG dg-all	DG	Exc	TRUE	47449	26077	DG-3
CEMBA191127-10F-1-CEMBA191127-10F-2-D4_ad010	0.00564448	0.0108892	0.717042	3629624	2173744	573499	268077	109139	0.6	0.28	0.11	DG dg-all	DG	Exc	TRUE	49152	26106	DG-3
CEMBA191127-10F-1-CEMBA191127-10F-2-D4_ad006	0.00513112	0.0098024	0.703799	4328098	2599060	735847	272657	127347	0.65	0.24	0.11	DG dg-all	DG	Exc	TRUE	50376	26141	DG-3
CEMBA191127-10F-1-CEMBA191127-10F-2-D4_ad012	0.0049292	0.00896333	0.708766	3393911	2051011	584772	215108	95723	0.65	0.24	0.11	DG dg-all	DG	Exc	TRUE	48585	26105	DG-3
CEMBA191127-10F-1-CEMBA191127-10F-2-D5_ad002	0.00482254	0.00592768	0.682227	2998110	1711897	472462	149252	119554	0.64	0.2	0.16	DG-po Calb2	DG-po	Exc	FALSE	41292	25366	DG-3
CEMBA191127-10F-1-CEMBA191127-10F-2-D3_ad012	0.00530774	0.0107037	0.702486	4998509	2860375	783148	319844	125386	0.64	0.26	0.1	DG dg-all	DG	Exc	TRUE	50773	26165	DG-3
CEMBA191127-10F-1-CEMBA191127-10F-2-D5_ad001	0.00569125	0.0108418	0.709415	4365706	2604278	746246	280722	110281	0.66	0.25	0.1	DG dg-all	DG	Exc	TRUE	50406	26136	DG-3
CEMBA191127-10F-1-CEMBA191127-10F-2-D5_ad008	0.00540614	0.00959312	0.701445	3325540	1943063	553017	199969	92596	0.65	0.24	0.11	DG dg-all	DG	Exc	TRUE	48094	26066	DG-3
CEMBA191127-10F-1-CEMBA191127-10F-2-D6_ad006	0.00536644	0.00998991	0.697803	1217791	735091	225613	66522	32939	0.69	0.2	0.1	Gfra1 Gfra1	Gfra1	Exc	FALSE	27093	19172	DG-3
CEMBA191127-10F-1-CEMBA191127-10F-2-D5_ad010	0.00456032	0.00617902	0.721779	4077272	2432871	751304	188461	120530	0.71	0.18	0.11	ASC str-hpf	ASC	NonN	TRUE	49784	26137	DG-3
CEMBA191127-10F-1-CEMBA191127-10F-2-D5_ad006	0.00555167	0.0109989	0.705639	5003078	2948077	833524	316124	138341	0.65	0.25	0.11	DG dg-all	DG	Exc	TRUE	51029	26181	DG-3
CEMBA191127-10F-1-CEMBA191127-10F-2-D6_ad007	0.00522811	0.0100797	0.704108	2750582	1706118	489603	191155	75837	0.65	0.25	0.1	DG dg-all	DG	Exc	TRUE	47057	26048	DG-3
CEMBA191127-10F-1-CEMBA191127-10F-2-D7_ad008	0.00458975	0.00586801	0.687603	2993656	1787028	558537	123281	100006	0.71	0.16	0.13	EC Sema3g	EC	NonN	TRUE	47293	26081	DG-3
CEMBA191127-10F-1-CEMBA191127-10F-2-D7_ad012	0.0053723	0.00988673	0.701306	2993496	1844531	521430	209100	80457	0.64	0.26	0.1	DG dg-all	DG	Exc	TRUE	47774	26078	DG-3
CEMBA191127-10F-1-CEMBA191127-10F-2-D7_ad007	0.00529271	0.0107323	0.714932	2985119	1803853	511699	203924	76877	0.65	0.26	0.1	DG dg-all	DG	Exc	TRUE	47552	26058	DG-3
CEMBA191127-10F-1-CEMBA191127-10F-2-D6_ad001	0.00513661	0.00886273	0.690569	3117137	1973023	579963	202794	93796	0.66	0.23	0.11	DG dg-all	DG	Exc	TRUE	48511	26091	DG-3
CEMBA191127-10F-1-CEMBA191127-10F-2-D7_ad004	0.00515771	0.0116352	0.72489	3940520	2376293	710756	216596	114820	0.68	0.21	0.11	ODC odc-small	ODC	NonN	TRUE	49757	26126	DG-3
CEMBA191127-10F-1-CEMBA191127-10F-2-D8_ad002	0.00458045	0.00624193	0.711369	3403892	2041307	592031	185632	113320	0.66	0.21	0.13	OPC opc-large	OPC	NonN	TRUE	48583	26095	DG-3
CEMBA191127-10F-1-CEMBA191127-10F-2-D9_ad006	0.00527642	0.00879733	0.698037	1300109	750379	238408	57664	32140	0.73	0.18	0.1	Gfra1 Gfra1	Gfra1	Exc	FALSE	26187	19969	DG-3
CEMBA191127-10F-1-CEMBA191127-10F-2-D8_ad004	0.0046343	0.00549928	0.697022	3648527	2157443	613293	211852	115498	0.65	0.23	0.12	ANP anp-dg	ANP	NonN	TRUE	49056	26107	DG-3
CEMBA191127-10F-1-CEMBA191127-10F-2-D9_ad012	0.0050547	0.00904006	0.70147	2241363	1426345	411331	154507	67366	0.65	0.24	0.11	DG dg-all	DG	Exc	TRUE	45228	26015	DG-3
CEMBA191127-10F-1-CEMBA191127-10F-2-E10_ad010	0.00554685	0.0113431	0.717693	2736205	1696792	488391	179830	80718	0.65	0.24	0.11	DG dg-all	DG	Exc	TRUE	46929	26044	DG-3
CEMBA191127-10F-1-CEMBA191127-10F-2-E10_ad006	0.00654297	0.0200363	0.736731	3094088	1544123	444590	130733	47094	0.71	0.21	0.08	CA3 Cadm2	CA3	Exc	TRUE	47281	26069	DG-3
CEMBA191127-10F-1-CEMBA191127-10F-2-E10_ad004	0.00520605	0.009446	0.71088	2970273	1835142	523004	197762	89390	0.65	0.24	0.11	DG dg-all	DG	Exc	TRUE	47598	26076	DG-3
CEMBA191127-10F-1-CEMBA191127-10F-2-D9_ad004	0.00569632	0.0104224	0.709587	3273906	1854616	528796	206921	84681	0.64	0.25	0.1	DG dg-all	DG	Exc	TRUE	47866	26086	DG-3
CEMBA191127-10F-1-CEMBA191127-10F-2-D8_ad012	0.00520885	0.00678263	0.693023	6832710	2297102	631791	156665	121474	0.69	0.17	0.13	PAL-Inh Deptor	PAL-Inh	Inh	TRUE	47711	26057	DG-3
CEMBA191127-10F-1-CEMBA191127-10F-2-D8_ad001	0.0055346	0.0124245	0.718924	6088050	3704493	1077291	352806	191409	0.66	0.22	0.12	ODC odc-large	ODC	NonN	TRUE	52188	26212	DG-3
CEMBA191127-10F-1-CEMBA191127-10F-2-E11_ad007	0.00513959	0.0089374	0.699407	2858007	1715315	495342	173682	80693	0.66	0.23	0.11	DG dg-all	DG	Exc	TRUE	46898	26054	DG-3
CEMBA191127-10F-1-CEMBA191127-10F-2-E11_ad008	0.00471953	0.00578828	0.707106	2634270	1582492	473830	134395	81656	0.69	0.19	0.12	VLMC Col4a1	VLMC	NonN	TRUE	45991	26053	DG-3
CEMBA191127-10F-1-CEMBA191127-10F-2-E12_ad002	0.00505746	0.00960598	0.694679	2625038	1617181	453509	182968	75262	0.64	0.26	0.11	DG dg-all	DG	Exc	TRUE	46452	26049	DG-3
CEMBA191127-10F-1-CEMBA191127-10F-2-E11_ad010	0.00538018	0.00993792	0.699429	3636617	2143355	623848	214761	96262	0.67	0.23	0.1	DG dg-all	DG	Exc	TRUE	48491	26171	DG-3
CEMBA191127-10F-1-CEMBA191127-10F-2-E12_ad012	0.00513396	0.0103344	0.710195	2831136	1733586	507168	179836	75064	0.67	0.24	0.1	DG dg-all	DG	Exc	TRUE	47176	26057	DG-3
CEMBA191127-10F-1-CEMBA191127-10F-2-E2_ad006	0.0052946	0.00929298	0.703694	2647988	1626329	473124	165695	76963	0.66	0.23	0.11	DG dg-all	DG	Exc	TRUE	44574	25782	DG-3
CEMBA191127-10F-1-CEMBA191127-10F-2-E12_ad007	0.00448468	0.00581329	0.69434	2853526	1719381	525634	143877	83294	0.7	0.19	0.11	PC pc-all	PC	NonN	TRUE	47058	26152	DG-3
CEMBA191127-10F-1-CEMBA191127-10F-2-E12_ad004	0.0055407	0.0108215	0.720342	2988614	1823738	516368	199685	85015	0.64	0.25	0.11	DG dg-all	DG	Exc	TRUE	47678	26084	DG-3
CEMBA191127-10F-1-CEMBA191127-10F-2-E2_ad001	0.00527064	0.00902085	0.698297	3036451	1809737	521199	192231	82043	0.66	0.24	0.1	DG dg-all	DG	Exc	TRUE	47514	26063	DG-3
CEMBA191127-10F-1-CEMBA191127-10F-2-E12_ad006	0.00458957	0.00591517	0.689486	3170691	1944863	608418	159794	86734	0.71	0.19	0.1	MGC mgc-all	MGC	NonN	TRUE	48260	26089	DG-3
CEMBA191127-10F-1-CEMBA191127-10F-2-E1_ad010	0.0053636	0.00658333	0.689754	3970229	2398436	696376	248107	112007	0.66	0.23	0.11	MGC mgc-all	MGC	NonN	TRUE	49912	26141	DG-3
CEMBA191127-10F-1-CEMBA191127-10F-2-E3_ad001	0.00688583	0.0204256	0.712376	2000559	1303931	373005	151765	58269	0.64	0.26	0.1	CA3 Cadm2	CA3	Exc	TRUE	44373	25997	DG-3
CEMBA191127-10F-1-CEMBA191127-10F-2-E2_ad010	0.0043818	0.00521621	0.660833	3728261	2266069	686524	202188	104642	0.69	0.2	0.11	MGC mgc-all	MGC	NonN	TRUE	49444	26127	DG-3
CEMBA191127-10F-1-CEMBA191127-10F-2-E4_ad004	0.00490649	0.00707336	0.721349	1058603	634662	199839	50329	27834	0.72	0.18	0.1	MGE-Sst Unc5b	MGE-Sst	Inh	FALSE	24642	18596	DG-3
CEMBA191127-10F-1-CEMBA191127-10F-2-E4_ad001	0.0060371	0.01155	0.707973	2050788	1284578	367737	143916	57281	0.65	0.25	0.1	DG dg-all	DG	Exc	TRUE	44171	26009	DG-3
CEMBA191127-10F-1-CEMBA191127-10F-2-E3_ad002	0.00672709	0.0228615	0.767343	2213672	1448429	422034	150025	75703	0.65	0.23	0.12	Unc5c Unc5c	Unc5c	Inh	TRUE	45467	26025	DG-3
CEMBA191127-10F-1-CEMBA191127-10F-2-E3_ad010	0.0045531	0.00567073	0.710115	2349990	1496701	459696	141787	66075	0.69	0.21	0.1	MGC mgc-all	MGC	NonN	TRUE	45854	26025	DG-3
CEMBA191127-10F-1-CEMBA191127-10F-2-E4_ad002	0.00487756	0.0109825	0.71573	2712193	1717198	536071	141266	83466	0.7	0.19	0.11	ODC odc-large	ODC	NonN	TRUE	47091	26072	DG-3
CEMBA191127-10F-1-CEMBA191127-10F-2-E4_ad006	0.00510639	0.0117004	0.732322	2913310	1835915	562882	164932	86105	0.69	0.2	0.11	ODC odc-large	ODC	NonN	TRUE	47725	26086	DG-3
CEMBA191127-10F-1-CEMBA191127-10F-2-E1_ad002	0.00448795	0.00534162	0.703467	7061621	4434899	1282618	452741	229123	0.65	0.23	0.12	ANP anp-dg	ANP	NonN	TRUE	52710	26244	DG-3
CEMBA191127-10F-1-CEMBA191127-10F-2-E5_ad007	0.00549153	0.0122034	0.72722	3720206	2211081	636953	235659	91281	0.66	0.24	0.09	DG dg-all	DG	Exc	TRUE	49250	26113	DG-3
CEMBA191127-10F-1-CEMBA191127-10F-2-E5_ad012	0.0051335	0.00904592	0.698408	2923297	1748807	493625	184766	83329	0.65	0.24	0.11	DG dg-all	DG	Exc	TRUE	47154	26068	DG-3
CEMBA191127-10F-1-CEMBA191127-10F-2-E5_ad006	0.00519046	0.00871606	0.702237	4458658	2639823	760317	269241	121480	0.66	0.23	0.11	DG dg-all	DG	Exc	TRUE	50458	26170	DG-3
CEMBA191127-10F-1-CEMBA191127-10F-2-E8_ad001	0.00554619	0.00891865	0.70352	1503046	933637	268189	100287	42005	0.65	0.24	0.1	DG dg-all	DG	Exc	TRUE	35517	23779	DG-3
CEMBA191127-10F-1-CEMBA191127-10F-2-E8_ad007	0.0046749	0.00612599	0.734195	2174703	1342049	403375	117546	69870	0.68	0.2	0.12	ANP anp-dg	ANP	NonN	TRUE	44473	25996	DG-3
CEMBA191127-10F-1-CEMBA191127-10F-2-E6_ad001	0.00566923	0.0111581	0.708904	3727479	2313328	654589	264807	102585	0.64	0.26	0.1	DG dg-all	DG	Exc	TRUE	49728	26112	DG-3
CEMBA191127-10F-1-CEMBA191127-10F-2-E8_ad004	0.00518633	0.010747	0.71857	2627228	1615422	486629	140411	82790	0.69	0.2	0.12	ODC odc-large	ODC	NonN	TRUE	46377	26039	DG-3
CEMBA191127-10F-1-CEMBA191127-10F-2-E8_ad012	0.00532979	0.0111801	0.712984	2065350	1295136	358727	157637	55001	0.63	0.28	0.1	DG dg-all	DG	Exc	TRUE	44057	25985	DG-3
CEMBA191127-10F-1-CEMBA191127-10F-2-E7_ad006	0.00558688	0.00932467	0.718616	3552942	2081274	610362	203170	90395	0.68	0.22	0.1	DG dg-all	DG	Exc	TRUE	48641	26100	DG-3
CEMBA191127-10F-1-CEMBA191127-10F-2-E9_ad012	0.00487841	0.00826594	0.682785	743826	390775	114595	34121	18123	0.69	0.2	0.11	MGE-Sst Chodl	MGE-Sst	Inh	FALSE	18422	14125	DG-3
CEMBA191127-10F-1-CEMBA191127-10F-2-E7_ad004	0.00586457	0.0111458	0.711692	4048925	2380464	655063	273459	107089	0.63	0.26	0.1	DG dg-all	DG	Exc	TRUE	49747	26134	DG-3
CEMBA191127-10F-1-CEMBA191127-10F-2-F10_ad008	0.00614347	0.0113274	0.722065	789686	454971	135566	44531	17956	0.68	0.22	0.09	DG-po Kctd8	DG-po	Exc	FALSE	21702	18087	DG-3
CEMBA191127-10F-1-CEMBA191127-10F-2-E9_ad001	0.00491457	0.00573451	0.692315	2767693	1696667	500977	158827	84977	0.67	0.21	0.11	OLF Xkr6	OLF	Inh	TRUE	47018	26071	DG-3
CEMBA191127-10F-1-CEMBA191127-10F-2-E9_ad010	0.00441141	0.00537875	0.665749	2927642	1776051	549024	151561	76934	0.71	0.19	0.1	MGC mgc-all	MGC	NonN	TRUE	47283	26076	DG-3
CEMBA191127-10F-1-CEMBA191127-10F-2-E9_ad002	0.00459726	0.00547115	0.698376	3305471	2016645	594074	196114	95520	0.67	0.22	0.11	MGC mgc-all	MGC	NonN	TRUE	48510	26091	DG-3
CEMBA191127-10F-1-CEMBA191127-10F-2-E9_ad004	0.00534716	0.00946692	0.711509	3364378	2027097	574191	220875	94470	0.65	0.25	0.11	DG dg-all	DG	Exc	TRUE	48657	26079	DG-3
CEMBA191127-10F-1-CEMBA191127-10F-2-E9_ad006	0.00511559	0.00872546	0.702146	3633698	2195161	618918	235272	110603	0.64	0.24	0.11	DG dg-all	DG	Exc	TRUE	49164	26118	DG-3
CEMBA191127-10F-1-CEMBA191127-10F-2-F10_ad007	0.00496014	0.0087536	0.701323	2276621	1423355	414699	147537	67711	0.66	0.23	0.11	DG dg-all	DG	Exc	TRUE	45096	26004	DG-3
CEMBA191127-10F-1-CEMBA191127-10F-2-F10_ad002	0.00527715	0.0100248	0.701862	2452553	1547257	456082	163175	66555	0.67	0.24	0.1	DG dg-all	DG	Exc	TRUE	46073	26018	DG-3
CEMBA191127-10F-1-CEMBA191127-10F-2-F10_ad012	0.00520704	0.0104609	0.714979	2171000	1366820	397279	148445	59024	0.66	0.25	0.1	DG dg-all	DG	Exc	TRUE	44839	26009	DG-3
CEMBA191127-10F-1-CEMBA191127-10F-2-F11_ad002	0.00509873	0.00960921	0.702879	2440598	1434280	405110	156835	60355	0.65	0.25	0.1	DG dg-all	DG	Exc	TRUE	45106	26031	DG-3
CEMBA191127-10F-1-CEMBA191127-10F-2-F11_ad010	0.00510388	0.00930564	0.706427	2672355	1561424	430043	174492	72664	0.64	0.26	0.11	DG dg-all	DG	Exc	TRUE	45897	26023	DG-3
CEMBA191127-10F-1-CEMBA191127-10F-2-F11_ad006	0.00529133	0.00998811	0.703946	2708849	1590701	438927	176597	75931	0.63	0.26	0.11	DG dg-all	DG	Exc	TRUE	46078	26031	DG-3
CEMBA191127-10F-1-CEMBA191127-10F-2-F12_ad010	0.00499652	0.00819138	0.724304	2991759	1767894	530921	147956	91680	0.69	0.19	0.12	ASC mid	ASC	NonN	TRUE	47192	26085	DG-3
CEMBA191127-10F-1-CEMBA191127-10F-2-F12_ad006	0.0055109	0.0108977	0.704865	3126415	1863651	536589	195325	82229	0.66	0.24	0.1	DG dg-all	DG	Exc	TRUE	47759	26071	DG-3
CEMBA191127-10F-1-CEMBA191127-10F-2-F12_ad012	0.00514478	0.00913762	0.701552	2825436	1706427	487698	183356	74829	0.65	0.25	0.1	DG dg-all	DG	Exc	TRUE	46778	26072	DG-3
CEMBA191127-10F-1-CEMBA191127-10F-2-F12_ad007	0.00530107	0.00984282	0.701916	3027402	1796140	521064	191497	71439	0.66	0.24	0.09	DG dg-all	DG	Exc	TRUE	47409	26064	DG-3
CEMBA191127-10F-1-CEMBA191127-10F-2-F1_ad006	0.00512874	0.00870272	0.699939	3090959	1979575	595187	203088	84583	0.67	0.23	0.1	DG dg-all	DG	Exc	TRUE	48551	26103	DG-3
CEMBA191127-10F-1-CEMBA191127-10F-2-F1_ad012	0.00454832	0.00591479	0.709837	2699777	1737123	541948	144553	87559	0.7	0.19	0.11	OPC opc-large	OPC	NonN	TRUE	47300	26061	DG-3
CEMBA191127-10F-1-CEMBA191127-10F-2-F3_ad007	0.00496638	0.00755966	0.702629	932564	517574	158119	41580	24104	0.71	0.19	0.11	MGE-Sst Chodl	MGE-Sst	Inh	FALSE	21068	16626	DG-3
CEMBA191127-10F-1-CEMBA191127-10F-2-F2_ad001	0.00776592	0.0242545	0.714898	3274881	1934271	546293	214044	80374	0.65	0.25	0.1	CA3 Cadm2	CA3	Exc	TRUE	48065	26077	DG-3
CEMBA191127-10F-1-CEMBA191127-10F-2-F2_ad008	0.00583962	0.00977804	0.697884	3729047	2196726	643186	216825	94118	0.67	0.23	0.1	DG dg-all	DG	Exc	TRUE	49118	26113	DG-3
CEMBA191127-10F-1-CEMBA191127-10F-2-F4_ad001	0.00521319	0.00931981	0.703357	1831078	1161547	335779	122993	56443	0.65	0.24	0.11	DG dg-all	DG	Exc	TRUE	42826	25975	DG-3
CEMBA191127-10F-1-CEMBA191127-10F-2-F2_ad007	0.00537154	0.0115131	0.716366	3958388	2316564	656412	247996	102577	0.65	0.25	0.1	DG dg-all	DG	Exc	TRUE	49621	26118	DG-3
CEMBA191127-10F-1-CEMBA191127-10F-2-F2_ad004	0.00537372	0.0091613	0.70178	4379637	2588015	724854	281887	119888	0.64	0.25	0.11	DG dg-all	DG	Exc	TRUE	50424	26128	DG-3
CEMBA191127-10F-1-CEMBA191127-10F-2-F3_ad004	0.0074895	0.0230271	0.718201	3411909	2054077	567457	255297	79216	0.63	0.28	0.09	CA3 Cadm2	CA3	Exc	TRUE	48761	26095	DG-3
CEMBA191127-10F-1-CEMBA191127-10F-2-F3_ad008	0.00573386	0.0110834	0.70883	2533917	1564380	439772	176283	72761	0.64	0.26	0.11	DG dg-all	DG	Exc	TRUE	46051	26025	DG-3
CEMBA191127-10F-1-CEMBA191127-10F-2-F3_ad012	0.00743902	0.0230763	0.717433	2709385	1663468	475019	190687	65976	0.65	0.26	0.09	CA3 Cadm2	CA3	Exc	TRUE	46763	26060	DG-3
CEMBA191127-10F-1-CEMBA191127-10F-2-F4_ad010	0.00544645	0.0101114	0.707964	2366622	1496398	437367	161990	64043	0.66	0.24	0.1	DG dg-all	DG	Exc	TRUE	45703	25998	DG-3
CEMBA191127-10F-1-CEMBA191127-10F-2-F4_ad006	0.00914204	0.0392227	0.802468	3057994	1879252	539817	208206	86411	0.65	0.25	0.1	MGE-Sst Rxra	MGE-Sst	Inh	TRUE	48055	26087	DG-3
CEMBA191127-10F-1-CEMBA191127-10F-2-F5_ad012	0.00527515	0.00993467	0.713154	1740696	1056632	308832	108621	45816	0.67	0.23	0.1	DG dg-all	DG	Exc	FALSE	38984	24895	DG-3
CEMBA191127-10F-1-CEMBA191127-10F-2-F4_ad007	0.00476702	0.0075102	0.698389	4732427	3014005	862049	321959	158338	0.64	0.24	0.12	DG dg-all	DG	Exc	TRUE	51263	26154	DG-3
CEMBA191127-10F-1-CEMBA191127-10F-2-F5_ad006	0.00710198	0.0241001	0.765432	3047687	1877105	534506	191053	101789	0.65	0.23	0.12	Unc5c Unc5c	Unc5c	Inh	TRUE	47831	26097	DG-3
CEMBA191127-10F-1-CEMBA191127-10F-2-F5_ad007	0.00522942	0.0104279	0.706784	3656095	2007961	565083	220973	96611	0.64	0.25	0.11	DG dg-all	DG	Exc	TRUE	48544	26073	DG-3
CEMBA191127-10F-1-CEMBA191127-10F-2-F6_ad001	0.00569221	0.00968191	0.679779	3969063	2087470	587373	202822	98139	0.66	0.23	0.11	DG dg-all	DG	Exc	TRUE	48512	26087	DG-3
CEMBA191127-10F-1-CEMBA191127-10F-2-F5_ad004	0.00537068	0.00983069	0.708737	3477738	2155380	601381	245728	104441	0.63	0.26	0.11	DG dg-all	DG	Exc	TRUE	49122	26108	DG-3
CEMBA191127-10F-1-CEMBA191127-10F-2-F8_ad004	0.00491869	0.00595955	0.681289	638136	352361	112929	24088	16587	0.74	0.16	0.11	DG-po Kctd8	DG-po	Exc	FALSE	15043	12184	DG-3
CEMBA191127-10F-1-CEMBA191127-10F-2-F6_ad002	0.00705783	0.0284845	0.766598	4723376	2600486	1027235	16442	56844	0.93	0.01	0.05	Unc5c Unc5c	Unc5c	Inh	FALSE	49458	26143	DG-3
CEMBA191127-10F-1-CEMBA191127-10F-2-F7_ad008	0.00488371	0.00601461	0.70467	2737269	1592045	479956	124717	82852	0.7	0.18	0.12	OPC opc-large	OPC	NonN	TRUE	46119	26038	DG-3
CEMBA191127-10F-1-CEMBA191127-10F-2-F8_ad001	0.00576684	0.0132206	0.719001	2457981	1501938	421936	161837	74963	0.64	0.25	0.11	DG dg-all	DG	Exc	TRUE	45782	26020	DG-3
CEMBA191127-10F-1-CEMBA191127-10F-2-F6_ad012	0.00490665	0.0098163	0.713806	3708458	2124525	587661	223348	101880	0.64	0.24	0.11	DG dg-all	DG	Exc	TRUE	48791	26084	DG-3
CEMBA191127-10F-1-CEMBA191127-10F-2-F7_ad012	0.00498977	0.00960861	0.714096	2930193	1728758	491104	181377	77109	0.66	0.24	0.1	DG dg-all	DG	Exc	TRUE	47006	26061	DG-3
CEMBA191127-10F-1-CEMBA191127-10F-2-F6_ad006	0.00522896	0.00849142	0.687583	6190004	3534450	1046106	314616	160138	0.69	0.21	0.11	DG dg-all	DG	Exc	TRUE	51437	26214	DG-3
CEMBA191127-10F-1-CEMBA191127-10F-2-F8_ad002	0.00430864	0.0050917	0.694479	2010466	1236509	376484	96142	70395	0.69	0.18	0.13	DG-po Kctd8	DG-po	Exc	TRUE	40781	25083	DG-3
CEMBA191127-10F-1-CEMBA191127-10F-2-F8_ad006	0.00532458	0.00986494	0.697033	2992472	1782015	497250	197169	87061	0.64	0.25	0.11	DG dg-all	DG	Exc	TRUE	47293	26076	DG-3
CEMBA191127-10F-1-CEMBA191127-10F-2-F8_ad007	0.00561089	0.0119461	0.710404	2481414	1504325	426935	159114	73538	0.65	0.24	0.11	DG dg-all	DG	Exc	TRUE	45704	26026	DG-3
CEMBA191127-10F-1-CEMBA191127-10F-2-F8_ad010	0.00531866	0.0106955	0.70781	3060172	1822391	523119	190623	83104	0.66	0.24	0.1	DG dg-all	DG	Exc	TRUE	47242	26141	DG-3
CEMBA191127-10F-1-CEMBA191127-10F-2-F7_ad002	0.00489235	0.00809931	0.703613	6768209	3966494	1176145	365614	176274	0.68	0.21	0.1	DG dg-all	DG	Exc	TRUE	52557	26272	DG-3
CEMBA191127-10F-1-CEMBA191127-10F-2-F9_ad001	0.00556922	0.0105989	0.710056	2750404	1640718	469455	173802	72275	0.66	0.24	0.1	DG dg-all	DG	Exc	TRUE	46504	26046	DG-3
CEMBA191127-10F-1-CEMBA191127-10F-2-G11_ad010	0.00524052	0.0114527	0.722207	1311374	833984	260405	69495	38220	0.71	0.19	0.1	ODC odc-large	ODC	NonN	FALSE	31472	21489	DG-3
CEMBA191127-10F-1-CEMBA191127-10F-2-G12_ad001	0.00555078	0.0107218	0.70925	1353716	869833	250219	96451	40100	0.65	0.25	0.1	DG dg-all	DG	Exc	TRUE	39381	25889	DG-3
CEMBA191127-10F-1-CEMBA191127-10F-2-G11_ad002	0.00886317	0.0383104	0.801297	2798708	1616424	454685	165139	78784	0.65	0.24	0.11	CGE-Vip Ptprm	CGE-Vip	Inh	TRUE	46216	26070	DG-3
CEMBA191127-10F-1-CEMBA191127-10F-2-F9_ad006	0.0043465	0.00572999	0.694255	2963354	1748372	572433	101451	86102	0.75	0.13	0.11	EC Abhd2	EC	NonN	TRUE	46941	26068	DG-3
CEMBA191127-10F-1-CEMBA191127-10F-2-G12_ad002	0.00485056	0.00851878	0.699108	1595024	1024870	294028	116175	46143	0.64	0.25	0.1	DG dg-all	DG	Exc	TRUE	41337	25948	DG-3
CEMBA191127-10F-1-CEMBA191127-10F-2-G11_ad012	0.00505641	0.0104808	0.708952	3205131	1868552	555473	162793	88466	0.69	0.2	0.11	ODC odc-large	ODC	NonN	TRUE	47623	26077	DG-3
CEMBA191127-10F-1-CEMBA191127-10F-2-G12_ad008	0.00480688	0.00551618	0.708926	1857621	1192524	363247	104504	62640	0.68	0.2	0.12	OLF Gabbr2	OLF	Inh	TRUE	43131	25988	DG-3
CEMBA191127-10F-1-CEMBA191127-10F-2-G11_ad007	0.00520846	0.00951475	0.711237	3500049	2020080	564327	218791	91435	0.65	0.25	0.1	DG dg-all	DG	Exc	TRUE	48442	26100	DG-3
CEMBA191127-10F-1-CEMBA191127-10F-2-G1_ad004	0.00467705	0.00795424	0.696174	3042607	1962901	569934	215992	93247	0.65	0.25	0.11	DG dg-all	DG	Exc	TRUE	48551	26082	DG-3
CEMBA191127-10F-1-CEMBA191127-10F-2-G1_ad002	0.00464785	0.00850139	0.716859	2924753	1904705	587485	181712	83260	0.69	0.21	0.1	ASC cortex-olf	ASC	NonN	TRUE	48326	26091	DG-3
CEMBA191127-10F-1-CEMBA191127-10F-2-G1_ad008	0.00557693	0.00934751	0.696291	2550284	1643625	487064	174985	73511	0.66	0.24	0.1	DG dg-all	DG	Exc	TRUE	46959	26063	DG-3
CEMBA191127-10F-1-CEMBA191127-10F-2-G1_ad012	0.00504003	0.00834135	0.692392	2833957	1855326	551905	197377	83228	0.66	0.24	0.1	DG dg-all	DG	Exc	TRUE	48031	26091	DG-3
CEMBA191127-10F-1-CEMBA191127-10F-2-G1_ad006	0.00503355	0.0112357	0.736637	3464880	2240725	707762	194476	101197	0.71	0.19	0.1	ODC odc-large	ODC	NonN	TRUE	49647	26123	DG-3
CEMBA191127-10F-1-CEMBA191127-10F-2-G2_ad002	0.00509009	0.00999451	0.709801	3528003	2102734	590222	228453	96727	0.64	0.25	0.11	DG dg-all	DG	Exc	TRUE	48798	26099	DG-3
CEMBA191127-10F-1-CEMBA191127-10F-2-G3_ad007	0.00486799	0.00842411	0.693674	2484207	1576889	461839	169181	69291	0.66	0.24	0.1	DG dg-all	DG	Exc	TRUE	46377	26048	DG-3
CEMBA191127-10F-1-CEMBA191127-10F-2-G3_ad008	0.00471722	0.00586148	0.67908	2288840	1447579	455803	120555	63761	0.71	0.19	0.1	MGC mgc-all	MGC	NonN	TRUE	45380	26043	DG-3
CEMBA191127-10F-1-CEMBA191127-10F-2-G3_ad012	0.00470009	0.00950635	0.713908	2154639	1380242	385556	169849	57934	0.63	0.28	0.09	DG dg-all	DG	Exc	TRUE	44821	26032	DG-3
CEMBA191127-10F-1-CEMBA191127-10F-2-G2_ad004	0.00503686	0.0110198	0.727455	3263682	1960467	594469	163867	94363	0.7	0.19	0.11	ODC odc-large	ODC	NonN	TRUE	46425	25972	DG-3
CEMBA191127-10F-1-CEMBA191127-10F-2-G4_ad007	0.00552798	0.011717	0.721305	2151276	1344290	387342	142435	63583	0.65	0.24	0.11	DG dg-all	DG	Exc	TRUE	44530	26022	DG-3
CEMBA191127-10F-1-CEMBA191127-10F-2-G6_ad001	0.00519413	0.00812172	0.695249	2450362	1523772	421524	163185	86657	0.63	0.24	0.13	DG dg-all	DG	Exc	TRUE	45860	26035	DG-3
CEMBA191127-10F-1-CEMBA191127-10F-2-G4_ad006	0.00548407	0.010087	0.704736	2948040	1843945	543783	184027	86771	0.67	0.23	0.11	DG dg-all	DG	Exc	TRUE	47725	26070	DG-3
CEMBA191127-10F-1-CEMBA191127-10F-2-G6_ad002	0.00498623	0.00877759	0.685513	2549388	1578674	448450	173888	73693	0.64	0.25	0.11	DG dg-all	DG	Exc	TRUE	46344	26020	DG-3
CEMBA191127-10F-1-CEMBA191127-10F-2-G7_ad002	0.00497738	0.0105397	0.71307	1705350	1129182	329022	126707	50789	0.65	0.25	0.1	DG dg-all	DG	Exc	TRUE	42705	25974	DG-3
CEMBA191127-10F-1-CEMBA191127-10F-2-G5_ad002	0.0049569	0.00848419	0.700166	4201315	2393838	678564	240356	115776	0.66	0.23	0.11	DG dg-all	DG	Exc	TRUE	49646	26131	DG-3
CEMBA191127-10F-1-CEMBA191127-10F-2-G6_ad007	0.00513414	0.0100191	0.708303	2519398	1548077	454842	150721	75748	0.67	0.22	0.11	DG dg-all	DG	Exc	TRUE	45943	26035	DG-3
CEMBA191127-10F-1-CEMBA191127-10F-2-G6_ad010	0.00482373	0.00610244	0.707671	2772404	1705358	513519	154730	82436	0.68	0.21	0.11	OPC opc-large	OPC	NonN	TRUE	46842	26061	DG-3
CEMBA191127-10F-1-CEMBA191127-10F-2-G6_ad006	0.00529374	0.00916685	0.701427	3751473	2290039	667471	246108	96946	0.66	0.24	0.1	DG dg-all	DG	Exc	TRUE	49550	26122	DG-3
CEMBA191127-10F-1-CEMBA191127-10F-2-G5_ad012	0.00542891	0.010734	0.713026	4041171	2366313	670314	256651	99054	0.65	0.25	0.1	DG dg-all	DG	Exc	TRUE	49679	26133	DG-3
CEMBA191127-10F-1-CEMBA191127-10F-2-G7_ad004	0.00414256	0.00487434	0.782555	1913820	1239503	396395	95812	62867	0.71	0.17	0.11	ANP anp-dg	ANP	NonN	TRUE	43849	26001	DG-3
CEMBA191127-10F-1-CEMBA191127-10F-2-G7_ad006	0.00530012	0.00958058	0.704458	2132037	1403915	405352	160003	65506	0.64	0.25	0.1	DG dg-all	DG	Exc	TRUE	45275	26015	DG-3
CEMBA191127-10F-1-CEMBA191127-10F-2-G7_ad012	0.00490628	0.0093265	0.710962	1610002	1076090	304216	127753	52020	0.63	0.26	0.11	DG dg-all	DG	Exc	TRUE	42097	25930	DG-3
CEMBA191127-10F-1-CEMBA191127-10F-2-G8_ad002	0.00682085	0.0228784	0.760806	2448339	1487890	437375	144405	68974	0.67	0.22	0.11	Unc5c Unc5c	Unc5c	Inh	TRUE	45562	26032	DG-3
CEMBA191127-10F-1-CEMBA191127-10F-2-G8_ad012	0.0044354	0.00599668	0.711504	1884165	1162983	348039	107071	55507	0.68	0.21	0.11	OPC opc-large	OPC	NonN	TRUE	40748	25312	DG-3
CEMBA191127-10F-1-CEMBA191127-10F-2-G8_ad008	0.00562295	0.010353	0.704986	2172416	1324553	378930	140775	59698	0.65	0.24	0.1	DG dg-all	DG	Exc	TRUE	44263	26007	DG-3
CEMBA191127-10F-1-CEMBA191127-10F-2-H10_ad001	0.0050957	0.00910937	0.700976	1241088	836610	249667	90543	37177	0.66	0.24	0.1	DG dg-all	DG	Exc	TRUE	38988	25897	DG-3
CEMBA191127-10F-1-CEMBA191127-10F-2-H10_ad002	0.00414557	0.0049289	0.703086	1406300	943039	282509	89500	53416	0.66	0.21	0.13	MGE-Sst Chodl	MGE-Sst	Inh	TRUE	40504	25944	DG-3
CEMBA191127-10F-1-CEMBA191127-10F-2-G9_ad007	0.00506898	0.00916969	0.705099	2290319	1455292	425796	157392	63579	0.66	0.24	0.1	DG dg-all	DG	Exc	TRUE	45493	26035	DG-3
CEMBA191127-10F-1-CEMBA191127-10F-2-G9_ad008	0.00547015	0.00888477	0.698356	2032566	1292401	376994	136289	59783	0.66	0.24	0.1	DG dg-all	DG	Exc	TRUE	44035	25992	DG-3
CEMBA191127-10F-1-CEMBA191127-10F-2-G8_ad004	0.00552948	0.00949378	0.712435	2887052	1746686	517691	173914	72899	0.68	0.23	0.1	DG dg-all	DG	Exc	TRUE	46936	26071	DG-3
CEMBA191127-10F-1-CEMBA191127-10F-2-H10_ad008	0.00507438	0.00699082	0.686855	1176910	795550	235994	82864	40047	0.66	0.23	0.11	DG dg-all	DG	Exc	TRUE	37813	25863	DG-3
CEMBA191127-10F-1-CEMBA191127-10F-2-H10_ad004	0.00557159	0.0112057	0.71819	1515391	1009524	308171	104875	42041	0.68	0.23	0.09	DG dg-all	DG	Exc	TRUE	41274	25934	DG-3
CEMBA191127-10F-1-CEMBA191127-10F-2-H10_ad010	0.00513722	0.01073	0.717205	1504146	1005560	320153	89521	42635	0.71	0.2	0.09	ODC odc-large	ODC	NonN	TRUE	41228	25954	DG-3
CEMBA191127-10F-1-CEMBA191127-10F-2-H10_ad012	0.00443265	0.00503007	0.697011	1331456	905007	272382	90069	46067	0.67	0.22	0.11	PAL-Inh Chat	PAL-Inh	Inh	TRUE	39911	25935	DG-3
CEMBA191127-10F-1-CEMBA191127-10F-2-H11_ad008	0.00540543	0.00873422	0.697068	2657307	1541811	430480	160423	76239	0.65	0.24	0.11	DG dg-all	DG	Exc	TRUE	45590	26039	DG-3
CEMBA191127-10F-1-CEMBA191127-10F-2-H12_ad006	0.00522666	0.00911547	0.704731	2681617	1546734	453626	147839	71144	0.67	0.22	0.11	DG dg-all	DG	Exc	TRUE	44828	25983	DG-3
CEMBA191127-10F-1-CEMBA191127-10F-2-H12_ad002	0.00668525	0.0210961	0.713126	2932679	1742227	499901	189900	70593	0.66	0.25	0.09	CA3 Cadm2	CA3	Exc	TRUE	47042	26060	DG-3
CEMBA191127-10F-1-CEMBA191127-10F-2-H12_ad012	0.00490371	0.0102417	0.715014	2669587	1583458	494946	125510	70528	0.72	0.18	0.1	ODC odc-large	ODC	NonN	TRUE	46297	26032	DG-3
CEMBA191127-10F-1-CEMBA191127-10F-2-H11_ad010	0.00511623	0.00929061	0.701038	3034203	1775337	506202	182426	80459	0.66	0.24	0.1	DG dg-all	DG	Exc	TRUE	47094	26069	DG-3
CEMBA191127-10F-1-CEMBA191127-10F-2-H11_ad006	0.00434325	0.0055893	0.65617	3739257	2173674	664150	176253	100725	0.71	0.19	0.11	MGC mgc-all	MGC	NonN	TRUE	48940	26112	DG-3
CEMBA191127-10F-1-CEMBA191127-10F-2-H12_ad004	0.00545068	0.0114872	0.719449	3151909	1870391	536678	196191	84542	0.66	0.24	0.1	DG dg-all	DG	Exc	TRUE	47775	26081	DG-3
CEMBA191127-10F-1-CEMBA191127-10F-2-H1_ad004	0.00482051	0.0112811	0.728418	3122065	2026034	648979	170582	84751	0.72	0.19	0.09	ODC odc-small	ODC	NonN	TRUE	48737	26113	DG-3
CEMBA191127-10F-1-CEMBA191127-10F-2-H1_ad010	0.00516446	0.0109785	0.705408	3281961	2075281	642464	189585	92364	0.69	0.21	0.1	ODC odc-small	ODC	NonN	TRUE	48954	26108	DG-3
CEMBA191127-10F-1-CEMBA191127-10F-2-H1_ad006	0.0044834	0.00559198	0.689312	3058134	1973969	613489	178843	88529	0.7	0.2	0.1	MGC mgc-all	MGC	NonN	TRUE	48462	26091	DG-3
CEMBA191127-10F-1-CEMBA191127-10F-2-H3_ad007	0.00615367	0.0183152	0.739761	2550754	1063341	307337	102001	53281	0.66	0.22	0.12	Unc5c Unc5c	Unc5c	Inh	FALSE	36292	24085	DG-3
CEMBA191127-10F-1-CEMBA191127-10F-2-H1_ad012	0.00535043	0.0118781	0.731061	2774560	1785378	566517	151265	77440	0.71	0.19	0.1	ODC odc-large	ODC	NonN	TRUE	47464	26065	DG-3
CEMBA191127-10F-1-CEMBA191127-10F-2-H2_ad002	0.00492214	0.00868982	0.694199	3135333	1962015	587088	194893	84658	0.68	0.22	0.1	DG dg-all	DG	Exc	TRUE	48329	26096	DG-3
CEMBA191127-10F-1-CEMBA191127-10F-2-H3_ad001	0.00544545	0.00991451	0.703665	2608909	1675766	481311	191410	72935	0.65	0.26	0.1	DG dg-all	DG	Exc	TRUE	47049	26063	DG-3
CEMBA191127-10F-1-CEMBA191127-10F-2-H3_ad010	0.00587385	0.0154348	0.752397	2698871	1711286	508278	160570	90576	0.67	0.21	0.12	OLF Xkr6	OLF	Inh	TRUE	47142	26066	DG-3
CEMBA191127-10F-1-CEMBA191127-10F-2-H2_ad010	0.004868	0.0088252	0.70804	3283916	2027412	599113	206568	88338	0.67	0.23	0.1	DG dg-all	DG	Exc	TRUE	48440	26109	DG-3
CEMBA191127-10F-1-CEMBA191127-10F-2-H4_ad012	0.00495888	0.00921007	0.705143	2059028	1271048	356405	139395	63425	0.64	0.25	0.11	DG dg-all	DG	Exc	TRUE	43810	25971	DG-3
CEMBA191127-10F-1-CEMBA191127-10F-2-H2_ad006	0.00451223	0.00570441	0.727895	4300057	2665550	817445	230792	129557	0.69	0.2	0.11	MGC mgc-all	MGC	NonN	TRUE	50630	26161	DG-3
CEMBA191127-10F-1-CEMBA191127-10F-2-H4_ad008	0.00579805	0.010115	0.702537	2593725	1583797	457909	168235	68868	0.66	0.24	0.1	DG dg-all	DG	Exc	TRUE	46180	26046	DG-3
CEMBA191127-10F-1-CEMBA191127-10F-2-H4_ad007	0.00514847	0.0108703	0.705401	3051191	1867854	528886	205221	88440	0.64	0.25	0.11	DG dg-all	DG	Exc	TRUE	47762	26059	DG-3
CEMBA191127-10F-1-CEMBA191127-10F-2-H7_ad001	0.00525955	0.00936457	0.710299	1685171	1101566	306755	123732	60678	0.62	0.25	0.12	DG dg-all	DG	Exc	TRUE	42479	25940	DG-3
CEMBA191127-10F-1-CEMBA191127-10F-2-H5_ad012	0.00511605	0.0101854	0.713391	3413027	2056677	580165	221757	96528	0.65	0.25	0.11	DG dg-all	DG	Exc	TRUE	48611	26102	DG-3
CEMBA191127-10F-1-CEMBA191127-10F-2-H7_ad008	0.00558508	0.0123173	0.723686	1888399	1210132	359571	115003	62912	0.67	0.21	0.12	ODC odc-small	ODC	NonN	TRUE	43442	25978	DG-3
CEMBA191127-10F-1-CEMBA191127-10F-2-H5_ad002	0.00489467	0.00853767	0.707555	3767954	2265884	654091	237009	96609	0.66	0.24	0.1	DG dg-all	DG	Exc	TRUE	49514	26110	DG-3
CEMBA191127-10F-1-CEMBA191127-10F-2-H7_ad012	0.00449887	0.0051508	0.711727	2239736	1436266	417797	128601	91913	0.65	0.2	0.14	MGE-Sst Chodl	MGE-Sst	Inh	TRUE	45420	26009	DG-3
CEMBA191127-10F-1-CEMBA191127-10F-2-H7_ad002	0.00523941	0.0090094	0.698485	2322612	1487173	411759	178072	70315	0.62	0.27	0.11	DG dg-all	DG	Exc	TRUE	45712	26021	DG-3
CEMBA191127-10F-1-CEMBA191127-10F-2-H8_ad001	0.00573102	0.0104388	0.702339	2223959	1370740	396067	143014	62043	0.66	0.24	0.1	DG dg-all	DG	Exc	TRUE	44613	26016	DG-3
CEMBA191127-10F-1-CEMBA191127-10F-2-H5_ad004	0.00535235	0.010432	0.707464	4433825	2641749	743451	285620	124403	0.64	0.25	0.11	DG dg-all	DG	Exc	TRUE	50499	26154	DG-3
CEMBA191127-10F-1-CEMBA191127-10F-2-H6_ad006	0.00437646	0.00504681	0.710685	4338066	2590034	752339	239158	140780	0.66	0.21	0.12	ANP anp-dg	ANP	NonN	TRUE	50329	26147	DG-3
CEMBA191127-10F-1-CEMBA191127-10F-2-H4_ad002	0.00462713	0.0081814	0.688591	7245160	4496792	1390818	389902	202163	0.7	0.2	0.1	ODC odc-large	ODC	NonN	TRUE	52728	26268	DG-3
CEMBA191127-10F-1-CEMBA191127-10F-2-H8_ad008	0.00522168	0.00861309	0.723579	2494456	1518221	469716	124182	69669	0.71	0.19	0.1	ASC cortex-olf	ASC	NonN	TRUE	45812	26039	DG-3
CEMBA191127-10F-1-CEMBA191127-10F-2-H8_ad002	0.00509192	0.00907003	0.698091	2890809	1770024	510746	186480	79363	0.66	0.24	0.1	DG dg-all	DG	Exc	TRUE	47283	26084	DG-3
CEMBA191127-10F-1-CEMBA191127-10F-2-H9_ad001	0.00515813	0.0112927	0.717486	1949380	1238155	374909	109168	63875	0.68	0.2	0.12	ODC odc-large	ODC	NonN	TRUE	43504	25978	DG-3
CEMBA191127-10F-1-CEMBA191127-10F-2-H9_ad002	0.00432547	0.00512372	0.714575	1903808	1193554	366909	97698	62306	0.7	0.19	0.12	MGC mgc-all	MGC	NonN	TRUE	43077	25976	DG-3
CEMBA191127-10F-1-CEMBA191127-10F-2-H8_ad006	0.00523131	0.00957998	0.706179	2924690	1783249	522738	176283	83108	0.67	0.23	0.11	DG dg-all	DG	Exc	TRUE	47281	26073	DG-3
CEMBA191127-10F-1-CEMBA191127-10F-2-H9_ad004	0.00489183	0.0104379	0.717155	2335243	1460907	442544	128526	74723	0.69	0.2	0.12	ODC odc-small	ODC	NonN	TRUE	45543	26000	DG-3
CEMBA191127-10F-1-CEMBA191127-10F-2-H9_ad006	0.00464101	0.00571343	0.6934	2480287	1549382	474999	130294	80086	0.69	0.19	0.12	OPC opc-large	OPC	NonN	TRUE	46105	26058	DG-3
CEMBA191127-10F-1-CEMBA191127-10F-2-H9_ad008	0.00537917	0.00773203	0.686271	2229082	1411572	405921	152286	67480	0.65	0.24	0.11	DG dg-all	DG	Exc	TRUE	45146	26013	DG-3
CEMBA191127-10F-3-CEMBA191127-10F-4-A10_ad001	0.00521789	0.00864581	0.702333	2120762	1392219	421329	141648	60286	0.68	0.23	0.1	DG dg-all	DG	Exc	TRUE	45146	25995	DG-3
CEMBA191127-10F-3-CEMBA191127-10F-4-A10_ad008	0.00560194	0.0108535	0.708762	2169807	1412166	420019	145229	67037	0.66	0.23	0.11	DG dg-all	DG	Exc	TRUE	45268	26011	DG-3
CEMBA191127-10F-3-CEMBA191127-10F-4-A10_ad012	0.00524276	0.0114642	0.722489	2436593	1606708	463721	181822	75892	0.64	0.25	0.11	DG dg-all	DG	Exc	TRUE	46702	26045	DG-3
CEMBA191127-10F-3-CEMBA191127-10F-4-A10_ad010	0.00510124	0.00823538	0.697829	2557160	1670208	497334	178364	73142	0.66	0.24	0.1	DG dg-all	DG	Exc	TRUE	47013	26033	DG-3
CEMBA191127-10F-3-CEMBA191127-10F-4-A11_ad001	0.00543564	0.00916672	0.697267	2876240	1691471	479302	178926	75567	0.65	0.24	0.1	DG dg-all	DG	Exc	TRUE	46919	26032	DG-3
CEMBA191127-10F-3-CEMBA191127-10F-4-A12_ad006	0.00531042	0.0101198	0.708839	2375699	1510859	455657	147247	69587	0.68	0.22	0.1	DG dg-all	DG	Exc	TRUE	45772	26042	DG-3
CEMBA191127-10F-3-CEMBA191127-10F-4-A12_ad002	0.00460113	0.00640272	0.684421	2067683	1339810	378588	150071	69043	0.63	0.25	0.12	DG dg-all	DG	Exc	TRUE	44772	26004	DG-3
CEMBA191127-10F-3-CEMBA191127-10F-4-A11_ad004	0.00539196	0.00896038	0.704558	3696182	2159424	629452	211141	95258	0.67	0.23	0.1	DG dg-all	DG	Exc	TRUE	49036	26130	DG-3
CEMBA191127-10F-3-CEMBA191127-10F-4-A11_ad007	0.00496218	0.00901277	0.699404	3591257	2106384	601475	216831	96450	0.66	0.24	0.11	DG dg-all	DG	Exc	TRUE	48713	26104	DG-3
CEMBA191127-10F-3-CEMBA191127-10F-4-A12_ad007	0.00437864	0.00554567	0.67479	2438251	1561734	493740	132196	69144	0.71	0.19	0.1	MGC mgc-all	MGC	NonN	TRUE	46172	26045	DG-3
CEMBA191127-10F-3-CEMBA191127-10F-4-A1_ad008	0.00722905	0.0202579	0.713052	1866014	1111752	316386	125922	44939	0.65	0.26	0.09	CA3 Cadm2	CA3	Exc	FALSE	38218	24757	DG-3
CEMBA191127-10F-3-CEMBA191127-10F-4-A1_ad004	0.00484734	0.00618306	0.726306	3888492	2437259	744246	221561	112366	0.69	0.21	0.1	EC Sema3g	EC	NonN	TRUE	49967	26138	DG-3
CEMBA191127-10F-3-CEMBA191127-10F-4-A1_ad006	0.00515085	0.00900079	0.692126	3500887	2188213	623630	232835	112961	0.64	0.24	0.12	DG dg-all	DG	Exc	TRUE	49398	26095	DG-3
CEMBA191127-10F-3-CEMBA191127-10F-4-A1_ad010	0.0053348	0.0097314	0.702425	3422366	2156692	610884	242804	102524	0.64	0.25	0.11	DG dg-all	DG	Exc	TRUE	49112	26121	DG-3
CEMBA191127-10F-3-CEMBA191127-10F-4-A1_ad012	0.00439574	0.0050528	0.695217	3134007	1982339	593364	168868	116268	0.68	0.19	0.13	MGC mgc-all	MGC	NonN	TRUE	48550	26099	DG-3
CEMBA191127-10F-3-CEMBA191127-10F-4-A2_ad004	0.00537606	0.00943916	0.700464	2835533	1741605	505812	177073	82329	0.66	0.23	0.11	DG dg-all	DG	Exc	TRUE	47154	26068	DG-3
CEMBA191127-10F-3-CEMBA191127-10F-4-A2_ad008	0.00522525	0.00810468	0.700534	2961552	1820998	574969	145409	78902	0.72	0.18	0.1	ASC mid	ASC	NonN	TRUE	47619	26080	DG-3
CEMBA191127-10F-3-CEMBA191127-10F-4-A3_ad002	0.00521942	0.0104285	0.710454	3111237	1932863	550172	217079	84585	0.65	0.25	0.1	DG dg-all	DG	Exc	TRUE	48227	26077	DG-3
CEMBA191127-10F-3-CEMBA191127-10F-4-A2_ad010	0.00533548	0.011477	0.719448	3294586	2026775	618014	173148	99609	0.69	0.19	0.11	ODC odc-large	ODC	NonN	TRUE	48485	26108	DG-3
CEMBA191127-10F-3-CEMBA191127-10F-4-A4_ad004	0.00525008	0.00915649	0.713523	1090010	738329	214510	82111	36476	0.64	0.25	0.11	DG dg-all	DG	Exc	TRUE	37434	25843	DG-3
CEMBA191127-10F-3-CEMBA191127-10F-4-A4_ad006	0.00498494	0.0112927	0.732083	1486840	951398	293571	91355	43980	0.68	0.21	0.1	ODC odc-large	ODC	NonN	TRUE	40498	25940	DG-3
CEMBA191127-10F-3-CEMBA191127-10F-4-A3_ad006	0.00574373	0.0134472	0.725394	3649404	2231327	686184	203684	90411	0.7	0.21	0.09	ODC odc-small	ODC	NonN	TRUE	49271	26124	DG-3
CEMBA191127-10F-3-CEMBA191127-10F-4-A3_ad007	0.00433305	0.0048993	0.69576	2920906	1801810	532279	158079	102376	0.67	0.2	0.13	LSX-Inh Foxp2	LSX-Inh	Inh	TRUE	47541	26070	DG-3
CEMBA191127-10F-3-CEMBA191127-10F-4-A3_ad012	0.00434733	0.00526334	0.710489	2814437	1762367	537907	152113	86085	0.69	0.2	0.11	MGC mgc-all	MGC	NonN	TRUE	47354	26064	DG-3
CEMBA191127-10F-3-CEMBA191127-10F-4-A6_ad001	0.00543213	0.00947384	0.700734	676982	367267	114006	23880	22512	0.71	0.15	0.14	Gfra1 Gfra1	Gfra1	Exc	FALSE	16029	14614	DG-3
CEMBA191127-10F-3-CEMBA191127-10F-4-A2_ad006	0.00526	0.00943422	0.700685	6579253	4067436	1191417	418994	185833	0.66	0.23	0.1	DG dg-all	DG	Exc	TRUE	52453	26248	DG-3
CEMBA191127-10F-3-CEMBA191127-10F-4-A5_ad002	0.00490791	0.0105782	0.704727	2608160	1664016	527783	139123	74186	0.71	0.19	0.1	ODC odc-large	ODC	NonN	TRUE	46908	26053	DG-3
CEMBA191127-10F-3-CEMBA191127-10F-4-A5_ad007	0.00495968	0.00836036	0.701648	2447897	1547677	445906	168710	74507	0.65	0.24	0.11	DG dg-all	DG	Exc	TRUE	45670	25960	DG-3
CEMBA191127-10F-3-CEMBA191127-10F-4-A5_ad010	0.00467187	0.00560999	0.714431	2438434	1577376	475712	139376	87975	0.68	0.2	0.13	OPC opc-large	OPC	NonN	TRUE	46232	26038	DG-3
CEMBA191127-10F-3-CEMBA191127-10F-4-A5_ad004	0.00537501	0.0101228	0.70951	3281312	2109900	595739	254931	91688	0.63	0.27	0.1	DG dg-all	DG	Exc	TRUE	49177	26093	DG-3
CEMBA191127-10F-3-CEMBA191127-10F-4-A7_ad001	0.0084215	0.0274661	0.725375	1726329	1108559	323687	125773	44787	0.65	0.25	0.09	CA3 Cadm2	CA3	Exc	TRUE	42351	25973	DG-3
CEMBA191127-10F-3-CEMBA191127-10F-4-A6_ad002	0.00516811	0.0103803	0.707273	2985316	1896414	538444	216886	87469	0.64	0.26	0.1	DG dg-all	DG	Exc	TRUE	48121	26100	DG-3
CEMBA191127-10F-3-CEMBA191127-10F-4-A5_ad008	0.00532276	0.0104168	0.709049	4260646	2773936	839880	272092	127434	0.68	0.22	0.1	ODC odc-large	ODC	NonN	TRUE	50886	26147	DG-3
CEMBA191127-10F-3-CEMBA191127-10F-4-A8_ad012	0.0052175	0.00996925	0.709313	899059	564415	158213	64817	26334	0.63	0.26	0.11	DG dg-all	DG	Exc	TRUE	33387	25794	DG-3
CEMBA191127-10F-3-CEMBA191127-10F-4-A6_ad012	0.00439829	0.00515861	0.70501	2751819	1743389	517451	165494	90332	0.67	0.21	0.12	MGC mgc-all	MGC	NonN	TRUE	47285	26057	DG-3
CEMBA191127-10F-3-CEMBA191127-10F-4-A6_ad007	0.00532732	0.0110704	0.710179	3034634	1912251	543764	220997	83700	0.64	0.26	0.1	DG dg-all	DG	Exc	TRUE	48148	26072	DG-3
CEMBA191127-10F-3-CEMBA191127-10F-4-A6_ad004	0.0044564	0.00936566	0.711909	3781823	2424528	702581	270053	106708	0.65	0.25	0.1	DG dg-all	DG	Exc	TRUE	50000	26122	DG-3
CEMBA191127-10F-3-CEMBA191127-10F-4-A8_ad002	0.00776348	0.02809	0.747534	2461191	1549979	444425	175909	67470	0.65	0.26	0.1	CA1 Kif26a	CA1	Exc	TRUE	46333	26047	DG-3
CEMBA191127-10F-3-CEMBA191127-10F-4-A8_ad006	0.00519204	0.00934113	0.700378	3246628	2045071	583070	231713	93984	0.64	0.25	0.1	DG dg-all	DG	Exc	TRUE	48894	26107	DG-3
CEMBA191127-10F-3-CEMBA191127-10F-4-B11_ad001	0.00603175	0.0115256	0.710808	1761498	1081891	315834	110674	49437	0.66	0.23	0.1	DG dg-all	DG	Exc	TRUE	41803	25967	DG-3
CEMBA191127-10F-3-CEMBA191127-10F-4-B10_ad002	0.00503802	0.011065	0.720675	3148466	1914525	592009	161583	85428	0.71	0.19	0.1	ODC odc-large	ODC	NonN	TRUE	48052	26089	DG-3
CEMBA191127-10F-3-CEMBA191127-10F-4-B10_ad012	0.00499225	0.0088529	0.695165	2968466	1822906	531223	191194	79533	0.66	0.24	0.1	DG dg-all	DG	Exc	TRUE	47551	26085	DG-3
CEMBA191127-10F-3-CEMBA191127-10F-4-B10_ad004	0.00465562	0.00546409	0.704062	3632581	2201483	643477	205666	117442	0.67	0.21	0.12	OLF-Exc Pld5	OLF-Exc	Exc	TRUE	49299	26105	DG-3
CEMBA191127-10F-3-CEMBA191127-10F-4-B10_ad006	0.00537984	0.00952963	0.698454	3584533	2160838	620378	231590	98739	0.65	0.24	0.1	DG dg-all	DG	Exc	TRUE	49088	26116	DG-3
CEMBA191127-10F-3-CEMBA191127-10F-4-A7_ad004	0.00485825	0.00709667	0.688601	5509638	3518931	1039391	351700	178376	0.66	0.22	0.11	DG dg-all	DG	Exc	TRUE	52048	26199	DG-3
CEMBA191127-10F-3-CEMBA191127-10F-4-B12_ad001	0.00520844	0.011041	0.725529	1976445	1254817	388176	102332	65514	0.7	0.18	0.12	VLMC Mapk4	VLMC	NonN	TRUE	43770	26003	DG-3
CEMBA191127-10F-3-CEMBA191127-10F-4-B11_ad004	0.00571076	0.0109791	0.704067	3011895	1833272	515909	206768	85436	0.64	0.26	0.11	DG dg-all	DG	Exc	TRUE	47649	26074	DG-3
CEMBA191127-10F-3-CEMBA191127-10F-4-A9_ad001	0.00488561	0.0067818	0.695414	6319960	3740263	1139371	311676	171010	0.7	0.19	0.11	ASC str-hpf	ASC	NonN	TRUE	52193	26210	DG-3
CEMBA191127-10F-3-CEMBA191127-10F-4-B11_ad012	0.00454775	0.00614374	0.718066	3010757	1875704	556544	178312	93429	0.67	0.22	0.11	OPC opc-large	OPC	NonN	TRUE	47984	26080	DG-3
CEMBA191127-10F-3-CEMBA191127-10F-4-B3_ad008	0.00630872	0.00978261	0.702737	929224	474202	141611	36589	22935	0.7	0.18	0.11	CGE-Vip Ntng1	CGE-Vip	Inh	FALSE	19359	16524	DG-3
CEMBA191127-10F-3-CEMBA191127-10F-4-B12_ad002	0.00465866	0.00595976	0.725339	2194599	1384557	427282	122469	65238	0.69	0.2	0.11	ASC str-hpf	ASC	NonN	TRUE	44941	26016	DG-3
CEMBA191127-10F-3-CEMBA191127-10F-4-B1_ad010	0.00723885	0.0247912	0.759694	1866865	1265851	383679	133843	54811	0.67	0.23	0.1	Unc5c Unc5c	Unc5c	Inh	TRUE	44184	25997	DG-3
CEMBA191127-10F-3-CEMBA191127-10F-4-B1_ad012	0.00458927	0.00708699	0.713811	1720085	1178589	372989	102816	58471	0.7	0.19	0.11	ASC mid	ASC	NonN	TRUE	43313	26004	DG-3
CEMBA191127-10F-3-CEMBA191127-10F-4-B2_ad007	0.00696115	0.0221049	0.740036	3526309	2105299	602897	224233	92314	0.66	0.24	0.1	CA1 Ptprg	CA1	Exc	TRUE	48868	26112	DG-3
CEMBA191127-10F-3-CEMBA191127-10F-4-B1_ad001	0.00569141	0.014853	0.726814	2779966	1912304	591434	179172	96142	0.68	0.21	0.11	CGE-Lamp5 Sorcs1	CGE-Lamp5	Inh	TRUE	48280	26065	DG-3
CEMBA191127-10F-3-CEMBA191127-10F-4-B4_ad001	0.00583755	0.014739	0.745791	1882704	1204121	381433	97446	57196	0.71	0.18	0.11	OLF Xkr6	OLF	Inh	TRUE	43567	25985	DG-3
CEMBA191127-10F-3-CEMBA191127-10F-4-B3_ad002	0.00509552	0.00931587	0.700338	3156620	1975862	558981	216362	96714	0.64	0.25	0.11	DG dg-all	DG	Exc	TRUE	48501	26094	DG-3
CEMBA191127-10F-3-CEMBA191127-10F-4-B2_ad012	0.00499722	0.00840742	0.697472	3462310	2097410	582502	239823	95821	0.63	0.26	0.1	DG dg-all	DG	Exc	TRUE	48784	26097	DG-3
CEMBA191127-10F-3-CEMBA191127-10F-4-B4_ad002	0.00709852	0.0223969	0.712101	2533958	1644833	474678	194533	66865	0.64	0.26	0.09	CA3 Cadm2	CA3	Exc	TRUE	46799	26027	DG-3
CEMBA191127-10F-3-CEMBA191127-10F-4-B4_ad004	0.0054245	0.00974162	0.699157	2447527	1577580	457062	177114	70889	0.65	0.25	0.1	DG dg-all	DG	Exc	TRUE	46289	26033	DG-3
CEMBA191127-10F-3-CEMBA191127-10F-4-B4_ad006	0.00463654	0.00639315	0.697927	2952779	1903244	578230	174708	98633	0.68	0.21	0.12	OPC opc-small	OPC	NonN	TRUE	48098	26092	DG-3
CEMBA191127-10F-3-CEMBA191127-10F-4-B5_ad008	0.00541383	0.00930808	0.705783	2558360	1630701	483506	167437	73834	0.67	0.23	0.1	DG dg-all	DG	Exc	TRUE	46648	26061	DG-3
CEMBA191127-10F-3-CEMBA191127-10F-4-B7_ad007	0.00506655	0.00963829	0.694423	818223	528614	161030	51066	25049	0.68	0.22	0.11	DG-po Calb2	DG-po	Exc	FALSE	24277	18031	DG-3
CEMBA191127-10F-3-CEMBA191127-10F-4-B5_ad010	0.00501732	0.00861979	0.688592	2591081	1666417	504980	165841	72168	0.68	0.22	0.1	DG dg-all	DG	Exc	TRUE	46204	25646	DG-3
CEMBA191127-10F-3-CEMBA191127-10F-4-B5_ad012	0.00520326	0.0104264	0.715361	2524148	1620673	474836	179809	67983	0.66	0.25	0.09	DG dg-all	DG	Exc	TRUE	46583	26030	DG-3
CEMBA191127-10F-3-CEMBA191127-10F-4-B5_ad004	0.00507387	0.0088374	0.696579	3415360	2157654	648414	208691	102358	0.68	0.22	0.11	DG dg-all	DG	Exc	TRUE	48773	26110	DG-3
CEMBA191127-10F-3-CEMBA191127-10F-4-B6_ad002	0.00484986	0.00835304	0.700972	3105756	1956759	564699	212693	90819	0.65	0.24	0.1	DG dg-all	DG	Exc	TRUE	48513	26082	DG-3
CEMBA191127-10F-3-CEMBA191127-10F-4-B6_ad007	0.00459	0.00596653	0.721777	3015124	1845738	586188	148601	80219	0.72	0.18	0.1	ASC str-hpf	ASC	NonN	TRUE	47730	26078	DG-3
CEMBA191127-10F-3-CEMBA191127-10F-4-B6_ad012	0.00528555	0.0116402	0.727249	2740285	1723698	490510	196542	76274	0.64	0.26	0.1	DG dg-all	DG	Exc	TRUE	47171	26042	DG-3
CEMBA191127-10F-3-CEMBA191127-10F-4-B8_ad004	0.00504378	0.00790829	0.731362	875561	529911	170168	39550	23832	0.73	0.17	0.1	CGE-Vip Ntng1	CGE-Vip	Inh	FALSE	21186	17118	DG-3
CEMBA191127-10F-3-CEMBA191127-10F-4-B7_ad008	0.00522976	0.00892535	0.701698	2064866	1332561	394392	139860	59287	0.66	0.24	0.1	DG dg-all	DG	Exc	TRUE	44300	25971	DG-3
CEMBA191127-10F-3-CEMBA191127-10F-4-B7_ad004	0.00513414	0.0091367	0.699213	2760157	1769665	509708	190825	88750	0.65	0.24	0.11	DG dg-all	DG	Exc	TRUE	47552	26079	DG-3
CEMBA191127-10F-3-CEMBA191127-10F-4-B8_ad008	0.0056333	0.00926841	0.70459	1280693	778110	226769	78359	38282	0.66	0.23	0.11	PAL-Inh Tcf7l2	PAL-Inh	Inh	TRUE	33717	24337	DG-3
CEMBA191127-10F-3-CEMBA191127-10F-4-B7_ad010	0.00453392	0.00565626	0.701638	2422822	1552784	490213	126184	75592	0.71	0.18	0.11	OPC opc-large	OPC	NonN	TRUE	46023	26056	DG-3
CEMBA191127-10F-3-CEMBA191127-10F-4-B7_ad012	0.00462555	0.00620105	0.684649	2290650	1482249	431544	169411	61259	0.65	0.26	0.09	PAL-Inh Deptor	PAL-Inh	Inh	TRUE	45699	26035	DG-3
CEMBA191127-10F-3-CEMBA191127-10F-4-B9_ad001	0.00489109	0.00601197	0.699838	1565708	1002331	314929	81972	47191	0.71	0.18	0.11	MGC mgc-all	MGC	NonN	TRUE	41127	25941	DG-3
CEMBA191127-10F-3-CEMBA191127-10F-4-B8_ad002	0.00524848	0.0124761	0.727212	2239133	1469081	415221	167446	75186	0.63	0.25	0.11	DG dg-all	DG	Exc	TRUE	45808	26023	DG-3
CEMBA191127-10F-3-CEMBA191127-10F-4-B8_ad010	0.0094186	0.0419833	0.783106	2213263	1429724	404375	163158	70742	0.63	0.26	0.11	CGE-Vip Ntng1	CGE-Vip	Inh	TRUE	45334	26025	DG-3
CEMBA191127-10F-3-CEMBA191127-10F-4-B9_ad006	0.0056641	0.0110824	0.720301	2238324	1426959	420307	150120	64149	0.66	0.24	0.1	DG dg-all	DG	Exc	TRUE	45261	26020	DG-3
CEMBA191127-10F-3-CEMBA191127-10F-4-B9_ad008	0.00596029	0.0113399	0.716216	2005606	1279740	370448	141123	56896	0.65	0.25	0.1	DG dg-all	DG	Exc	TRUE	44048	25998	DG-3
CEMBA191127-10F-3-CEMBA191127-10F-4-C10_ad004	0.00538221	0.010742	0.710108	2370035	1531596	462937	160785	63126	0.67	0.23	0.09	DG dg-all	DG	Exc	TRUE	46029	26048	DG-3
CEMBA191127-10F-3-CEMBA191127-10F-4-C10_ad002	0.0050853	0.00927356	0.696068	2028751	1331354	392047	143544	61981	0.66	0.24	0.1	DG dg-all	DG	Exc	TRUE	44783	25995	DG-3
CEMBA191127-10F-3-CEMBA191127-10F-4-C10_ad010	0.00539157	0.00935756	0.699001	2082798	1366487	405377	148515	59059	0.66	0.24	0.1	DG dg-all	DG	Exc	TRUE	44791	26019	DG-3
CEMBA191127-10F-3-CEMBA191127-10F-4-C11_ad001	0.00556784	0.00991412	0.702283	1825873	1181450	354029	122803	50943	0.67	0.23	0.1	DG dg-all	DG	Exc	TRUE	42978	25961	DG-3
CEMBA191127-10F-3-CEMBA191127-10F-4-C10_ad012	0.00526126	0.00968338	0.706919	1987879	1319301	375606	156092	61562	0.63	0.26	0.1	DG dg-all	DG	Exc	TRUE	44645	26000	DG-3
CEMBA191127-10F-3-CEMBA191127-10F-4-C11_ad002	0.00553246	0.0143412	0.718372	1984243	1280716	358465	149628	64486	0.63	0.26	0.11	DG dg-all	DG	Exc	TRUE	44205	25974	DG-3
CEMBA191127-10F-3-CEMBA191127-10F-4-C12_ad012	0.00503278	0.0084725	0.695596	978122	630276	188586	63469	29617	0.67	0.23	0.11	Gfra1 Gfra1	Gfra1	Exc	TRUE	28389	20134	DG-3
CEMBA191127-10F-3-CEMBA191127-10F-4-B9_ad004	0.00499065	0.00754883	0.712232	4776258	3065335	906960	318012	142551	0.66	0.23	0.1	DG dg-all	DG	Exc	TRUE	51462	26188	DG-3
CEMBA191127-10F-3-CEMBA191127-10F-4-C11_ad006	0.00555416	0.0117643	0.71032	2357741	1431413	465115	108928	62713	0.73	0.17	0.1	ODC odc-large	ODC	NonN	TRUE	45119	26049	DG-3
CEMBA191127-10F-3-CEMBA191127-10F-4-C12_ad004	0.00561178	0.0103148	0.70437	2012571	1288573	398755	121252	54919	0.69	0.21	0.1	DG dg-all	DG	Exc	TRUE	41810	25260	DG-3
CEMBA191127-10F-3-CEMBA191127-10F-4-C12_ad008	0.00851661	0.0264016	0.723655	2317714	1255755	356699	141566	57586	0.64	0.25	0.1	IG-CA2 Peak1	IG-CA2	Exc	TRUE	43664	25982	DG-3
CEMBA191127-10F-3-CEMBA191127-10F-4-C10_ad006	0.0053275	0.0104769	0.709938	4314131	2838856	844420	278622	154697	0.66	0.22	0.12	DG dg-all	DG	Exc	TRUE	51168	26172	DG-3
CEMBA191127-10F-3-CEMBA191127-10F-4-C12_ad010	0.00504188	0.0081338	0.714309	2269527	1460924	461933	127091	63343	0.71	0.19	0.1	ASC mid	ASC	NonN	TRUE	45511	26031	DG-3
CEMBA191127-10F-3-CEMBA191127-10F-4-C1_ad007	0.0049239	0.00827046	0.69014	1311547	872961	266553	86048	41345	0.68	0.22	0.1	OLF-Exc Sgcd	OLF-Exc	Exc	TRUE	36414	23823	DG-3
CEMBA191127-10F-3-CEMBA191127-10F-4-C1_ad006	0.00491544	0.00765267	0.706322	2304132	1525971	480518	137564	70527	0.7	0.2	0.1	ASC mid	ASC	NonN	TRUE	46133	26035	DG-3
CEMBA191127-10F-3-CEMBA191127-10F-4-C1_ad008	0.00472164	0.00540987	0.699824	2062458	1371468	415123	131163	72478	0.67	0.21	0.12	CLA Nrp2	CLA	Exc	TRUE	45112	25998	DG-3
CEMBA191127-10F-3-CEMBA191127-10F-4-C2_ad001	0.00549147	0.0116223	0.714556	1859219	1203838	362381	109633	65173	0.67	0.2	0.12	ODC odc-large	ODC	NonN	TRUE	43370	25978	DG-3
CEMBA191127-10F-3-CEMBA191127-10F-4-C2_ad002	0.00510465	0.00869263	0.702193	2124916	1387039	416622	144415	59612	0.67	0.23	0.1	DG dg-all	DG	Exc	TRUE	44978	25999	DG-3
CEMBA191127-10F-3-CEMBA191127-10F-4-C2_ad008	0.00599479	0.0111219	0.710122	2149554	1396316	399590	157128	68724	0.64	0.25	0.11	DG dg-all	DG	Exc	TRUE	45159	25995	DG-3
CEMBA191127-10F-3-CEMBA191127-10F-4-C2_ad012	0.00514805	0.0100473	0.70507	2236744	1471453	424970	166900	68381	0.64	0.25	0.1	DG dg-all	DG	Exc	TRUE	45659	26010	DG-3
CEMBA191127-10F-3-CEMBA191127-10F-4-C3_ad008	0.00554746	0.00988776	0.700616	2753909	1664901	486056	166889	76379	0.67	0.23	0.1	DG dg-all	DG	Exc	TRUE	46608	26053	DG-3
CEMBA191127-10F-3-CEMBA191127-10F-4-C3_ad002	0.00530299	0.0102592	0.69921	3011494	1832202	527043	188353	88139	0.66	0.23	0.11	DG dg-all	DG	Exc	TRUE	47557	26082	DG-3
CEMBA191127-10F-3-CEMBA191127-10F-4-C4_ad002	0.00479003	0.0081204	0.700156	1301767	920938	278996	102665	39063	0.66	0.24	0.09	DG dg-all	DG	Exc	TRUE	40297	25911	DG-3
CEMBA191127-10F-3-CEMBA191127-10F-4-C4_ad004	0.00501245	0.00817579	0.698871	1585566	1105433	340146	114158	50439	0.67	0.23	0.1	DG dg-all	DG	Exc	TRUE	42628	25969	DG-3
CEMBA191127-10F-3-CEMBA191127-10F-4-C4_ad007	0.00497849	0.0097181	0.712957	1257961	865378	258508	99211	37786	0.65	0.25	0.1	DG dg-all	DG	Exc	TRUE	39700	25918	DG-3
CEMBA191127-10F-3-CEMBA191127-10F-4-C3_ad012	0.00492859	0.00890355	0.699644	2971375	1810666	524044	188715	81524	0.66	0.24	0.1	DG dg-all	DG	Exc	TRUE	47505	26061	DG-3
CEMBA191127-10F-3-CEMBA191127-10F-4-C3_ad004	0.00486926	0.00572741	0.704181	3956829	2396778	702814	231911	116260	0.67	0.22	0.11	OLF Xkr6	OLF	Inh	TRUE	49754	26121	DG-3
CEMBA191127-10F-3-CEMBA191127-10F-4-C3_ad006	0.0052807	0.00879963	0.693448	4030218	2422286	715343	245273	102394	0.67	0.23	0.1	DG dg-all	DG	Exc	TRUE	49905	26143	DG-3
CEMBA191127-10F-3-CEMBA191127-10F-4-C5_ad001	0.00547294	0.0107893	0.706698	3187974	2034797	607374	205027	94570	0.67	0.23	0.1	DG dg-all	DG	Exc	TRUE	48686	26089	DG-3
CEMBA191127-10F-3-CEMBA191127-10F-4-C6_ad006	0.00450721	0.00797293	0.722321	1735454	969765	297621	74816	46620	0.71	0.18	0.11	OLF Gabbr2	OLF	Inh	FALSE	29374	21668	DG-3
CEMBA191127-10F-3-CEMBA191127-10F-4-C5_ad007	0.00467323	0.00808695	0.711496	2660464	1690213	522420	151140	78525	0.69	0.2	0.1	ASC mid	ASC	NonN	TRUE	47000	26058	DG-3
CEMBA191127-10F-3-CEMBA191127-10F-4-C5_ad010	0.00525045	0.00949619	0.695857	2885289	1839733	542763	194961	81172	0.66	0.24	0.1	DG dg-all	DG	Exc	TRUE	47708	26090	DG-3
CEMBA191127-10F-3-CEMBA191127-10F-4-C5_ad004	0.00511058	0.00905229	0.700647	3613553	2298121	671890	243454	109302	0.66	0.24	0.11	DG dg-all	DG	Exc	TRUE	49660	26122	DG-3
CEMBA191127-10F-3-CEMBA191127-10F-4-C5_ad012	0.00523642	0.011167	0.723318	3041064	1965368	556176	230796	90420	0.63	0.26	0.1	DG dg-all	DG	Exc	TRUE	48493	26079	DG-3
CEMBA191127-10F-3-CEMBA191127-10F-4-C6_ad007	0.00535568	0.0105378	0.7198	3042403	1861750	553564	186880	79067	0.68	0.23	0.1	DG dg-all	DG	Exc	TRUE	47636	26065	DG-3
CEMBA191127-10F-3-CEMBA191127-10F-4-C6_ad002	0.00471557	0.00615983	0.69694	3169291	1963589	583795	188350	94350	0.67	0.22	0.11	OPC opc-small	OPC	NonN	TRUE	48215	26079	DG-3
CEMBA191127-10F-3-CEMBA191127-10F-4-C6_ad004	0.00452459	0.010854	0.719808	4044371	2495512	785645	204511	109463	0.71	0.19	0.1	ODC odc-large	ODC	NonN	TRUE	50086	26133	DG-3
CEMBA191127-10F-3-CEMBA191127-10F-4-C8_ad001	0.00495999	0.00712555	0.710757	1604947	1059736	343133	84097	48870	0.72	0.18	0.1	ASC str-hpf	ASC	NonN	TRUE	41871	25931	DG-3
CEMBA191127-10F-3-CEMBA191127-10F-4-C7_ad004	0.00440086	0.0125805	0.730724	2690347	1800998	522711	205272	82120	0.65	0.25	0.1	DG dg-all	DG	Exc	TRUE	47705	26076	DG-3
CEMBA191127-10F-3-CEMBA191127-10F-4-C8_ad007	0.00505871	0.00927906	0.704237	1662305	1118674	329913	121028	53615	0.65	0.24	0.11	DG dg-all	DG	Exc	TRUE	42684	25941	DG-3
CEMBA191127-10F-3-CEMBA191127-10F-4-C7_ad012	0.00525053	0.00924622	0.711861	2365945	1556867	464322	165961	68010	0.66	0.24	0.1	DG dg-all	DG	Exc	TRUE	46129	26023	DG-3
CEMBA191127-10F-3-CEMBA191127-10F-4-C8_ad006	0.00556301	0.0117825	0.720674	1601859	1078613	328906	108349	51172	0.67	0.22	0.1	DG dg-all	DG	Exc	TRUE	39388	24725	DG-3
CEMBA191127-10F-3-CEMBA191127-10F-4-C7_ad010	0.00452883	0.0057301	0.706855	2430889	1578462	487262	141585	76563	0.69	0.2	0.11	MGC mgc-all	MGC	NonN	TRUE	46205	26059	DG-3
CEMBA191127-10F-3-CEMBA191127-10F-4-C7_ad001	0.00463481	0.00898174	0.703004	5481486	3555749	1486132	20224	77046	0.94	0.01	0.05	DG dg-all	DG	Exc	FALSE	51912	26200	DG-3
CEMBA191127-10F-3-CEMBA191127-10F-4-C8_ad010	0.00526495	0.00953915	0.705133	1585841	1068177	308338	119519	53975	0.64	0.25	0.11	DG dg-all	DG	Exc	TRUE	42102	25961	DG-3
CEMBA191127-10F-3-CEMBA191127-10F-4-C9_ad001	0.00551464	0.00983935	0.693075	1854893	1184026	339717	130738	56177	0.65	0.25	0.11	DG dg-all	DG	Exc	TRUE	43161	25975	DG-3
CEMBA191127-10F-3-CEMBA191127-10F-4-C9_ad008	0.00558682	0.00942759	0.695558	2098881	1345706	394134	139975	64554	0.66	0.23	0.11	DG dg-all	DG	Exc	TRUE	44755	26022	DG-3
CEMBA191127-10F-3-CEMBA191127-10F-4-D10_ad002	0.00722449	0.0252286	0.764659	2518115	1589909	470382	159432	75971	0.67	0.23	0.11	Unc5c Unc5c	Unc5c	Inh	TRUE	46495	26021	DG-3
CEMBA191127-10F-3-CEMBA191127-10F-4-D11_ad001	0.00500449	0.00631025	0.72157	2875997	1704781	529120	130738	81458	0.71	0.18	0.11	ANP anp-olf-cnu	ANP	NonN	TRUE	46931	26057	DG-3
CEMBA191127-10F-3-CEMBA191127-10F-4-D10_ad007	0.00509759	0.00855946	0.694555	2717235	1702322	499005	184416	72895	0.66	0.24	0.1	DG dg-all	DG	Exc	TRUE	47111	26052	DG-3
CEMBA191127-10F-3-CEMBA191127-10F-4-D10_ad012	0.00587206	0.0163624	0.764985	2633127	1653665	511238	137142	84237	0.7	0.19	0.11	OLF Xkr6	OLF	Inh	TRUE	46768	26051	DG-3
CEMBA191127-10F-3-CEMBA191127-10F-4-D11_ad002	0.00475572	0.00616147	0.674203	3422612	2044664	562173	229125	101849	0.63	0.26	0.11	ANP anp-dg	ANP	NonN	TRUE	48598	26090	DG-3
CEMBA191127-10F-3-CEMBA191127-10F-4-C8_ad008	0.00556539	0.00946621	0.702075	2712808	1834357	547337	195528	85800	0.66	0.24	0.1	DG dg-all	DG	Exc	TRUE	47786	26083	DG-3
CEMBA191127-10F-3-CEMBA191127-10F-4-D10_ad006	0.00557196	0.011715	0.719557	3727472	2361539	686164	252288	111490	0.65	0.24	0.11	DG dg-all	DG	Exc	TRUE	49277	26078	DG-3
CEMBA191127-10F-3-CEMBA191127-10F-4-D11_ad008	0.00574044	0.0095465	0.697576	3546192	2071956	598031	208214	96649	0.66	0.23	0.11	DG dg-all	DG	Exc	TRUE	48567	26093	DG-3
CEMBA191127-10F-3-CEMBA191127-10F-4-D12_ad001	0.00500638	0.00618261	0.711962	2582768	1592210	484630	137889	78678	0.69	0.2	0.11	MGC mgc-all	MGC	NonN	TRUE	46363	26038	DG-3
CEMBA191127-10F-3-CEMBA191127-10F-4-D11_ad007	0.00474539	0.00593518	0.672848	3447039	2039903	629571	168452	90521	0.71	0.19	0.1	MGC mgc-all	MGC	NonN	TRUE	48517	26101	DG-3
CEMBA191127-10F-3-CEMBA191127-10F-4-D1_ad001	0.00516656	0.00821683	0.702334	1103122	767313	235123	79347	33739	0.68	0.23	0.1	DG dg-all	DG	Exc	TRUE	38009	25861	DG-3
CEMBA191127-10F-3-CEMBA191127-10F-4-D12_ad004	0.00548716	0.0100046	0.707409	3300367	2014163	598243	201646	87463	0.67	0.23	0.1	DG dg-all	DG	Exc	TRUE	48425	26080	DG-3
CEMBA191127-10F-3-CEMBA191127-10F-4-D1_ad002	0.00454681	0.00573287	0.682591	1356611	942839	308579	82828	37124	0.72	0.19	0.09	MGC mgc-all	MGC	NonN	TRUE	40634	25940	DG-3
CEMBA191127-10F-3-CEMBA191127-10F-4-D11_ad010	0.00569911	0.0106429	0.715334	3833027	2271781	655765	231328	103798	0.66	0.23	0.1	DG dg-all	DG	Exc	TRUE	49235	26132	DG-3
CEMBA191127-10F-3-CEMBA191127-10F-4-D1_ad004	0.00537103	0.00950648	0.69975	1478816	1025111	304616	112693	48822	0.65	0.24	0.1	DG dg-all	DG	Exc	TRUE	41592	25935	DG-3
CEMBA191127-10F-3-CEMBA191127-10F-4-D1_ad007	0.00444302	0.00552768	0.735596	640138	403197	128365	32194	19160	0.71	0.18	0.11	CGE-Vip Ntng1	CGE-Vip	Inh	FALSE	22409	18632	DG-3
CEMBA191127-10F-3-CEMBA191127-10F-4-D12_ad002	0.00496855	0.00852834	0.692777	5600193	3511312	1041089	349773	164546	0.67	0.22	0.11	DG dg-all	DG	Exc	TRUE	51996	26198	DG-3
CEMBA191127-10F-3-CEMBA191127-10F-4-D12_ad012	0.00475526	0.00570901	0.694246	3645943	2200937	669198	189437	109765	0.69	0.2	0.11	OLF-Exc Pld5	OLF-Exc	Exc	TRUE	49031	26084	DG-3
CEMBA191127-10F-3-CEMBA191127-10F-4-D3_ad012	0.00672214	0.0212486	0.728237	1565720	983664	289029	108159	37369	0.67	0.25	0.09	DG-po Kctd8	DG-po	Exc	TRUE	33332	23273	DG-3
CEMBA191127-10F-3-CEMBA191127-10F-4-D4_ad006	0.00512907	0.00711528	0.711565	1803808	986791	315704	65585	47614	0.74	0.15	0.11	Unc5c Unc5c	Unc5c	Inh	FALSE	33897	23439	DG-3
CEMBA191127-10F-3-CEMBA191127-10F-4-D3_ad002	0.00700154	0.0201261	0.711022	2497109	1587804	444789	196031	64128	0.63	0.28	0.09	CA3 Cadm2	CA3	Exc	TRUE	46330	26027	DG-3
CEMBA191127-10F-3-CEMBA191127-10F-4-D2_ad012	0.00497889	0.00855915	0.685688	3113491	1986714	564245	226207	93631	0.64	0.26	0.11	DG dg-all	DG	Exc	TRUE	48534	26084	DG-3
CEMBA191127-10F-3-CEMBA191127-10F-4-D2_ad002	0.00547177	0.0131006	0.724465	3492239	2197125	622837	253840	100239	0.64	0.26	0.1	DG dg-all	DG	Exc	TRUE	49358	26115	DG-3
CEMBA191127-10F-3-CEMBA191127-10F-4-D2_ad001	0.00505567	0.00790739	0.702865	3378700	2167728	693180	178689	92622	0.72	0.19	0.1	ASC str-hpf	ASC	NonN	TRUE	48757	26076	DG-3
CEMBA191127-10F-3-CEMBA191127-10F-4-D2_ad010	0.00510701	0.00847188	0.699938	3383739	2129036	614643	231249	100864	0.65	0.24	0.11	DG dg-all	DG	Exc	TRUE	49058	26081	DG-3
CEMBA191127-10F-3-CEMBA191127-10F-4-D2_ad008	0.00555957	0.00954671	0.696938	3123371	1970005	579904	209257	85785	0.66	0.24	0.1	DG dg-all	DG	Exc	TRUE	48272	26095	DG-3
CEMBA191127-10F-3-CEMBA191127-10F-4-D4_ad008	0.00567248	0.0109331	0.707067	1571052	977801	293161	96604	43330	0.68	0.22	0.1	DG-po Kctd8	DG-po	Exc	FALSE	36184	23360	DG-3
CEMBA191127-10F-3-CEMBA191127-10F-4-D4_ad010	0.00522932	0.00901801	0.699767	2920245	1862042	536910	207537	84689	0.65	0.25	0.1	DG dg-all	DG	Exc	TRUE	47913	26077	DG-3
CEMBA191127-10F-3-CEMBA191127-10F-4-D5_ad010	0.00515322	0.00726856	0.710341	1449602	913401	290633	74279	41494	0.72	0.18	0.1	ODC odc-small	ODC	NonN	TRUE	33797	23315	DG-3
CEMBA191127-10F-3-CEMBA191127-10F-4-D9_ad001	0.0047945	0.00569445	0.695932	2265695	1440834	420512	129160	88621	0.66	0.2	0.14	MGC mgc-all	MGC	NonN	TRUE	45344	26014	DG-3
CEMBA191127-10F-3-CEMBA191127-10F-4-D5_ad007	0.0046493	0.00638023	0.686473	2462992	1596414	508895	132721	72520	0.71	0.19	0.1	MGC mgc-all	MGC	NonN	TRUE	46295	26048	DG-3
CEMBA191127-10F-3-CEMBA191127-10F-4-D8_ad007	0.00830872	0.0334735	0.788343	2707699	1623592	472401	172827	69394	0.66	0.24	0.1	CGE-Vip Ntng1	CGE-Vip	Inh	TRUE	46338	26059	DG-3
CEMBA191127-10F-3-CEMBA191127-10F-4-D7_ad010	0.00689644	0.0199202	0.702703	2745075	1714427	487968	186746	84709	0.64	0.25	0.11	CA1 Chrm3	CA1	Exc	TRUE	46911	26033	DG-3
CEMBA191127-10F-3-CEMBA191127-10F-4-D8_ad010	0.00545984	0.00974389	0.703782	2998967	1857009	515816	208250	94770	0.63	0.25	0.12	DG dg-all	DG	Exc	TRUE	47989	26069	DG-3
CEMBA191127-10F-3-CEMBA191127-10F-4-D8_ad001	0.00487014	0.00834641	0.70353	3089863	1932376	567586	202657	84736	0.66	0.24	0.1	DG dg-all	DG	Exc	TRUE	48197	26091	DG-3
CEMBA191127-10F-3-CEMBA191127-10F-4-D6_ad001	0.00508252	0.00747532	0.705344	3590972	2024360	629259	150400	92854	0.72	0.17	0.11	ASC str-hpf	ASC	NonN	FALSE	45139	25845	DG-3
CEMBA191127-10F-3-CEMBA191127-10F-4-D6_ad008	0.00591764	0.0116202	0.718222	3494384	2046516	585695	210771	90865	0.66	0.24	0.1	DG dg-all	DG	Exc	TRUE	48487	26066	DG-3
CEMBA191127-10F-3-CEMBA191127-10F-4-D9_ad002	0.00491158	0.00903007	0.70047	2754251	1750217	498754	199193	78886	0.64	0.26	0.1	DG dg-all	DG	Exc	TRUE	47458	26059	DG-3
CEMBA191127-10F-3-CEMBA191127-10F-4-D9_ad010	0.00535808	0.0115361	0.720537	2663510	1668221	509122	149033	80667	0.69	0.2	0.11	ODC odc-large	ODC	NonN	TRUE	46820	26062	DG-3
CEMBA191127-10F-3-CEMBA191127-10F-4-E12_ad012	0.00532766	0.0107724	0.71662	2018176	1309539	386247	140250	58388	0.66	0.24	0.1	DG dg-all	DG	Exc	TRUE	44431	25997	DG-3
CEMBA191127-10F-3-CEMBA191127-10F-4-E10_ad012	0.00452269	0.00531222	0.702191	1759421	1152748	345022	108495	63130	0.67	0.21	0.12	MGC mgc-all	MGC	NonN	TRUE	42790	25990	DG-3
CEMBA191127-10F-3-CEMBA191127-10F-4-D9_ad012	0.00485205	0.0081725	0.720812	2230653	1412110	430528	128740	66654	0.69	0.21	0.11	ASC mid	ASC	NonN	TRUE	45137	26025	DG-3
CEMBA191127-10F-3-CEMBA191127-10F-4-E1_ad001	0.00479772	0.00561074	0.671422	1784487	1188124	373575	103542	56412	0.7	0.19	0.11	MGC mgc-all	MGC	NonN	TRUE	43311	25980	DG-3
CEMBA191127-10F-3-CEMBA191127-10F-4-E12_ad004	0.00492489	0.00664953	0.703865	2005911	1287061	390957	121729	61004	0.68	0.21	0.11	OPC opc-large	OPC	NonN	TRUE	44106	25999	DG-3
CEMBA191127-10F-3-CEMBA191127-10F-4-E11_ad008	0.00574002	0.0104687	0.703934	2893237	1726897	495281	179253	78160	0.66	0.24	0.1	DG dg-all	DG	Exc	TRUE	47045	26060	DG-3
CEMBA191127-10F-3-CEMBA191127-10F-4-E11_ad006	0.00468605	0.00542388	0.708076	3368588	1993960	581628	171025	117475	0.67	0.2	0.14	VLMC Col4a1	VLMC	NonN	TRUE	48339	26101	DG-3
CEMBA191127-10F-3-CEMBA191127-10F-4-E11_ad004	0.00550769	0.00986532	0.709326	3455630	2048289	574122	229151	90909	0.64	0.26	0.1	DG dg-all	DG	Exc	TRUE	48629	26094	DG-3
CEMBA191127-10F-3-CEMBA191127-10F-4-E1_ad002	0.00493634	0.00998303	0.698642	2057917	1381173	397887	162272	62474	0.64	0.26	0.1	DG dg-all	DG	Exc	TRUE	45225	26017	DG-3
CEMBA191127-10F-3-CEMBA191127-10F-4-E1_ad008	0.00511018	0.00790807	0.725489	2197381	1455272	458528	128283	67025	0.7	0.2	0.1	ASC mid	ASC	NonN	TRUE	45725	26012	DG-3
CEMBA191127-10F-3-CEMBA191127-10F-4-E4_ad008	0.00613859	0.0114049	0.704737	3476159	2064966	604401	208862	87312	0.67	0.23	0.1	DG dg-all	DG	Exc	TRUE	48546	26091	DG-3
CEMBA191127-10F-3-CEMBA191127-10F-4-E4_ad001	0.00471425	0.00544058	0.71059	4015885	2397876	697162	225925	123098	0.67	0.22	0.12	ANP anp-dg	ANP	NonN	TRUE	49919	26124	DG-3
CEMBA191127-10F-3-CEMBA191127-10F-4-E6_ad004	0.00540571	0.00946837	0.705589	1523443	955331	285318	97936	42814	0.67	0.23	0.1	PAL-Inh Tcf7l2	PAL-Inh	Inh	TRUE	33629	22963	DG-3
CEMBA191127-10F-3-CEMBA191127-10F-4-E6_ad008	0.00572561	0.00995176	0.705442	1703625	1119731	330079	119792	51491	0.66	0.24	0.1	DG dg-all	DG	Exc	TRUE	42400	25970	DG-3
CEMBA191127-10F-3-CEMBA191127-10F-4-E6_ad006	0.00467731	0.00640602	0.716238	1771308	1188289	379810	103118	51973	0.71	0.19	0.1	PC pc-all	PC	NonN	TRUE	39861	24623	DG-3
CEMBA191127-10F-3-CEMBA191127-10F-4-E6_ad002	0.00514516	0.0118569	0.734581	2000705	1332187	404697	124357	70333	0.68	0.21	0.12	ODC odc-large	ODC	NonN	TRUE	44795	26013	DG-3
CEMBA191127-10F-3-CEMBA191127-10F-4-E4_ad006	0.00470758	0.00602269	0.67314	4251053	2544919	777196	211043	123878	0.7	0.19	0.11	MGC mgc-all	MGC	NonN	TRUE	48644	25685	DG-3
CEMBA191127-10F-3-CEMBA191127-10F-4-E8_ad001	0.00574621	0.00999008	0.710726	718022	390468	119563	33483	15807	0.71	0.2	0.09	DG-po Kctd8	DG-po	Exc	FALSE	19159	16085	DG-3
CEMBA191127-10F-3-CEMBA191127-10F-4-E7_ad002	0.00503262	0.00938076	0.703296	3242396	2039245	574978	236542	92775	0.64	0.26	0.1	DG dg-all	DG	Exc	TRUE	48795	26075	DG-3
CEMBA191127-10F-3-CEMBA191127-10F-4-E5_ad007	0.00508127	0.00926099	0.706761	3184348	1982059	563174	216795	96615	0.64	0.25	0.11	DG dg-all	DG	Exc	TRUE	48432	26082	DG-3
CEMBA191127-10F-3-CEMBA191127-10F-4-E7_ad007	0.00651546	0.0200367	0.755211	2812871	1717216	502699	172456	83515	0.66	0.23	0.11	Unc5c Unc5c	Unc5c	Inh	TRUE	47050	26047	DG-3
CEMBA191127-10F-3-CEMBA191127-10F-4-E8_ad012	0.00536002	0.0116283	0.727181	1899672	1230164	357387	134425	56850	0.65	0.25	0.1	DG dg-all	DG	Exc	TRUE	43733	26008	DG-3
CEMBA191127-10F-3-CEMBA191127-10F-4-E9_ad007	0.00507328	0.0097567	0.708842	1945594	1243705	360609	136969	56952	0.65	0.25	0.1	DG dg-all	DG	Exc	TRUE	43730	26011	DG-3
CEMBA191127-10F-3-CEMBA191127-10F-4-E8_ad008	0.00536526	0.00942257	0.704901	2003590	1284390	382026	128270	61418	0.67	0.22	0.11	DG dg-all	DG	Exc	TRUE	44116	25973	DG-3
CEMBA191127-10F-3-CEMBA191127-10F-4-E9_ad002	0.0050634	0.0094066	0.699194	2133428	1384384	402462	152109	63700	0.65	0.25	0.1	DG dg-all	DG	Exc	TRUE	44997	25999	DG-3
CEMBA191127-10F-3-CEMBA191127-10F-4-E7_ad008	0.00641996	0.0171219	0.753136	2586703	1606714	484188	138572	86579	0.68	0.2	0.12	OLF Xkr6	OLF	Inh	TRUE	46482	26025	DG-3
CEMBA191127-10F-3-CEMBA191127-10F-4-E7_ad012	0.00509623	0.00979237	0.703055	2551150	1602835	458867	180120	71473	0.65	0.25	0.1	DG dg-all	DG	Exc	TRUE	46389	26038	DG-3
CEMBA191127-10F-3-CEMBA191127-10F-4-E9_ad012	0.00532015	0.00937181	0.708769	1822908	1175509	346386	124530	52972	0.66	0.24	0.1	DG dg-all	DG	Exc	TRUE	42284	25881	DG-3
CEMBA191127-10F-3-CEMBA191127-10F-4-E9_ad004	0.00495399	0.00618482	0.699731	2295873	1463894	430481	147304	74211	0.66	0.23	0.11	MGC mgc-all	MGC	NonN	TRUE	45556	26032	DG-3
CEMBA191127-10F-3-CEMBA191127-10F-4-E9_ad010	0.00513652	0.00967914	0.711877	2069888	1338442	383370	152326	61155	0.64	0.26	0.1	DG dg-all	DG	Exc	TRUE	44586	26011	DG-3
CEMBA191127-10F-3-CEMBA191127-10F-4-F11_ad001	0.00534425	0.0127936	0.750398	1669891	1065201	325339	89288	58063	0.69	0.19	0.12	OLF Xkr6	OLF	Inh	TRUE	41909	25942	DG-3
CEMBA191127-10F-3-CEMBA191127-10F-4-F11_ad012	0.00549554	0.0102625	0.706935	891247	553871	162077	58330	25182	0.66	0.24	0.1	DG-po Kctd8	DG-po	Exc	TRUE	25902	20468	DG-3
CEMBA191127-10F-3-CEMBA191127-10F-4-F11_ad002	0.00519878	0.00962882	0.700866	1697989	1090758	308470	126466	50988	0.63	0.26	0.1	DG dg-all	DG	Exc	TRUE	42200	25965	DG-3
CEMBA191127-10F-3-CEMBA191127-10F-4-F11_ad006	0.0054964	0.0117651	0.723556	1860168	1178217	351557	117589	55259	0.67	0.22	0.11	DG dg-all	DG	Exc	TRUE	42876	25977	DG-3
CEMBA191127-10F-3-CEMBA191127-10F-4-F10_ad006	0.0046054	0.00606833	0.627028	2316332	1487338	496581	95390	70345	0.75	0.14	0.11	PC pc-all	PC	NonN	TRUE	45468	26054	DG-3
CEMBA191127-10F-3-CEMBA191127-10F-4-F11_ad007	0.00505414	0.00927577	0.703147	1972691	1257119	376373	129041	54803	0.67	0.23	0.1	DG dg-all	DG	Exc	TRUE	43867	25998	DG-3
CEMBA191127-10F-3-CEMBA191127-10F-4-F10_ad008	0.00562497	0.00988478	0.699094	2042743	1316478	389095	137963	60803	0.66	0.23	0.1	DG dg-all	DG	Exc	TRUE	44300	25991	DG-3
CEMBA191127-10F-3-CEMBA191127-10F-4-F12_ad001	0.00477564	0.00575749	0.68881	2122368	1223727	398801	88914	50875	0.74	0.17	0.09	MGC mgc-all	MGC	NonN	TRUE	43278	25995	DG-3
CEMBA191127-10F-3-CEMBA191127-10F-4-F12_ad006	0.00509366	0.00874656	0.700713	2144525	1329708	390499	134322	63062	0.66	0.23	0.11	DG dg-all	DG	Exc	TRUE	44304	26005	DG-3
CEMBA191127-10F-3-CEMBA191127-10F-4-F12_ad004	0.00539017	0.0110242	0.715073	2495157	1532755	452812	154736	69252	0.67	0.23	0.1	DG dg-all	DG	Exc	TRUE	45868	26035	DG-3
CEMBA191127-10F-3-CEMBA191127-10F-4-F4_ad006	0.00543007	0.00868898	0.696428	1360773	798095	238299	73996	36951	0.68	0.21	0.11	DG-po Kctd8	DG-po	Exc	FALSE	25001	19020	DG-3
CEMBA191127-10F-3-CEMBA191127-10F-4-F3_ad008	0.00573555	0.0105956	0.705824	2047263	1327749	389561	136482	65666	0.66	0.23	0.11	DG dg-all	DG	Exc	TRUE	44713	26017	DG-3
CEMBA191127-10F-3-CEMBA191127-10F-4-F4_ad010	0.00498988	0.00859737	0.721353	1727650	1051161	321615	91664	47232	0.7	0.2	0.1	Gfra1 Gfra1	Gfra1	Exc	FALSE	32123	22223	DG-3
CEMBA191127-10F-3-CEMBA191127-10F-4-F3_ad001	0.00539584	0.00915945	0.698589	2173472	1402875	409729	145556	69823	0.66	0.23	0.11	DG dg-all	DG	Exc	TRUE	45156	26005	DG-3
CEMBA191127-10F-3-CEMBA191127-10F-4-F1_ad004	0.00467067	0.00596661	0.71394	3295324	2023861	666307	143766	79793	0.75	0.16	0.09	MGC mgc-all	MGC	NonN	TRUE	48348	26086	DG-3
CEMBA191127-10F-3-CEMBA191127-10F-4-F3_ad004	0.00545946	0.00923918	0.698334	2598635	1657996	503776	161329	73454	0.68	0.22	0.1	DG dg-all	DG	Exc	TRUE	46748	26072	DG-3
CEMBA191127-10F-3-CEMBA191127-10F-4-F2_ad010	0.00531757	0.0102644	0.706885	2922372	1854098	525796	202816	95148	0.64	0.25	0.12	DG dg-all	DG	Exc	TRUE	48061	26075	DG-3
CEMBA191127-10F-3-CEMBA191127-10F-4-F4_ad007	0.00520231	0.00960089	0.710857	2949756	1798943	518081	192991	80169	0.65	0.24	0.1	DG dg-all	DG	Exc	TRUE	47589	26060	DG-3
CEMBA191127-10F-3-CEMBA191127-10F-4-F4_ad008	0.00484261	0.00602933	0.702008	3297282	2026008	632113	158921	98679	0.71	0.18	0.11	OPC opc-large	OPC	NonN	TRUE	48496	26090	DG-3
CEMBA191127-10F-3-CEMBA191127-10F-4-F5_ad007	0.00544216	0.0104698	0.707994	3384339	2064700	613082	212761	84282	0.67	0.23	0.09	DG dg-all	DG	Exc	TRUE	48683	26099	DG-3
CEMBA191127-10F-3-CEMBA191127-10F-4-F6_ad001	0.00474822	0.00551326	0.693467	1656488	1020407	304673	88703	56954	0.68	0.2	0.13	LSX-Inh Foxp2	LSX-Inh	Inh	TRUE	39661	25141	DG-3
CEMBA191127-10F-3-CEMBA191127-10F-4-F6_ad002	0.00511348	0.00909699	0.702429	2748892	1715876	501358	181880	78407	0.66	0.24	0.1	DG dg-all	DG	Exc	TRUE	47261	26076	DG-3
CEMBA191127-10F-3-CEMBA191127-10F-4-F6_ad007	0.00516471	0.00980912	0.70257	2536113	1600092	459660	174590	75584	0.65	0.25	0.11	DG dg-all	DG	Exc	TRUE	46449	26041	DG-3
CEMBA191127-10F-3-CEMBA191127-10F-4-F5_ad010	0.00517336	0.0090738	0.696859	3654173	2283585	672454	226144	110086	0.67	0.22	0.11	DG dg-all	DG	Exc	TRUE	49137	26117	DG-3
CEMBA191127-10F-3-CEMBA191127-10F-4-F6_ad012	0.00511682	0.00982419	0.702519	2116660	1340548	375674	154310	65020	0.63	0.26	0.11	DG dg-all	DG	Exc	TRUE	44537	25973	DG-3
CEMBA191127-10F-3-CEMBA191127-10F-4-F6_ad010	0.00542739	0.0105529	0.700892	2521679	1591520	446737	181444	77253	0.63	0.26	0.11	DG dg-all	DG	Exc	TRUE	46402	26039	DG-3
CEMBA191127-10F-3-CEMBA191127-10F-4-F7_ad012	0.00451119	0.00527076	0.719006	1721711	1128885	344745	97438	62148	0.68	0.19	0.12	PC pc-all	PC	NonN	TRUE	42524	25957	DG-3
CEMBA191127-10F-3-CEMBA191127-10F-4-F8_ad001	0.00525375	0.0089428	0.70369	1374492	908978	265081	102167	40877	0.65	0.25	0.1	DG dg-all	DG	Exc	TRUE	40013	25917	DG-3
CEMBA191127-10F-3-CEMBA191127-10F-4-F8_ad012	0.00546199	0.0123317	0.723716	1470365	975543	280784	118713	39491	0.64	0.27	0.09	DG dg-all	DG	Exc	TRUE	41019	25919	DG-3
CEMBA191127-10F-3-CEMBA191127-10F-4-F6_ad006	0.00469382	0.00577868	0.714721	5692863	3592093	1106712	309692	180349	0.69	0.19	0.11	ANP anp-dg	ANP	NonN	TRUE	51965	26209	DG-3
CEMBA191127-10F-3-CEMBA191127-10F-4-F8_ad002	0.00463423	0.00711868	0.667244	3107547	2088029	646889	205169	90020	0.69	0.22	0.1	DG dg-all	DG	Exc	TRUE	48977	26088	DG-3
CEMBA191127-10F-3-CEMBA191127-10F-4-F9_ad006	0.00460388	0.00583482	0.670152	2477959	1531766	487744	120936	67414	0.72	0.18	0.1	MGC mgc-all	MGC	NonN	FALSE	43413	25341	DG-3
CEMBA191127-10F-3-CEMBA191127-10F-4-G10_ad001	0.00489511	0.00565431	0.701413	2469583	1503812	456045	119296	85365	0.69	0.18	0.13	EC Abhd2	EC	NonN	TRUE	45659	26014	DG-3
CEMBA191127-10F-3-CEMBA191127-10F-4-G10_ad002	0.0050763	0.0088319	0.700012	2269311	1386745	393699	151704	64326	0.65	0.25	0.11	DG dg-all	DG	Exc	TRUE	44780	25995	DG-3
CEMBA191127-10F-3-CEMBA191127-10F-4-G11_ad001	0.00545902	0.0110607	0.719477	2062727	1291674	403980	102422	63732	0.71	0.18	0.11	ODC odc-large	ODC	NonN	TRUE	44016	25986	DG-3
CEMBA191127-10F-3-CEMBA191127-10F-4-G11_ad007	0.0049466	0.00870739	0.703733	2340585	1458443	417969	158156	69743	0.65	0.24	0.11	DG dg-all	DG	Exc	TRUE	45421	26020	DG-3
CEMBA191127-10F-3-CEMBA191127-10F-4-F7_ad004	0.00539405	0.0102261	0.707357	3962455	2577404	759940	273000	122448	0.66	0.24	0.11	DG dg-all	DG	Exc	TRUE	50378	26130	DG-3
CEMBA191127-10F-3-CEMBA191127-10F-4-G11_ad008	0.00582442	0.011072	0.707044	2154062	1340913	393317	132592	66233	0.66	0.22	0.11	DG dg-all	DG	Exc	TRUE	44338	26000	DG-3
CEMBA191127-10F-3-CEMBA191127-10F-4-G10_ad004	0.00777165	0.028669	0.785958	2994935	1812627	513551	188916	94691	0.64	0.24	0.12	CGE-Vip Ptprm	CGE-Vip	Inh	TRUE	47421	26069	DG-3
CEMBA191127-10F-3-CEMBA191127-10F-4-G12_ad001	0.00529059	0.011497	0.728233	1707063	1070650	332865	85803	54192	0.7	0.18	0.11	ODC odc-large	ODC	NonN	TRUE	41724	25956	DG-3
CEMBA191127-10F-3-CEMBA191127-10F-4-G3_ad001	0.00518272	0.00856816	0.700497	1417232	958510	280031	107979	44717	0.65	0.25	0.1	DG dg-all	DG	Exc	TRUE	41021	25933	DG-3
CEMBA191127-10F-3-CEMBA191127-10F-4-G2_ad001	0.00534669	0.00954955	0.6953	2219050	1425946	415636	154709	65510	0.65	0.24	0.1	DG dg-all	DG	Exc	TRUE	45274	26002	DG-3
CEMBA191127-10F-3-CEMBA191127-10F-4-G2_ad002	0.00513613	0.00969474	0.699419	2322190	1489870	433194	160711	70841	0.65	0.24	0.11	DG dg-all	DG	Exc	TRUE	45642	26025	DG-3
CEMBA191127-10F-3-CEMBA191127-10F-4-G2_ad008	0.00566223	0.00981991	0.701941	2333922	1497134	439903	157918	69122	0.66	0.24	0.1	DG dg-all	DG	Exc	TRUE	45833	26036	DG-3
CEMBA191127-10F-3-CEMBA191127-10F-4-G1_ad012	0.00467421	0.00539992	0.705863	2262279	1445579	431982	136323	78015	0.67	0.21	0.12	Gfra1 Gfra1	Gfra1	Exc	TRUE	44715	25841	DG-3
CEMBA191127-10F-3-CEMBA191127-10F-4-G1_ad002	0.00511225	0.00982852	0.703708	2567201	1684284	480483	199202	76625	0.64	0.26	0.1	DG dg-all	DG	Exc	TRUE	47188	26032	DG-3
CEMBA191127-10F-3-CEMBA191127-10F-4-G2_ad006	0.00537789	0.0106582	0.716922	2905373	1853460	532894	206983	87703	0.64	0.25	0.11	DG dg-all	DG	Exc	TRUE	47844	26073	DG-3
CEMBA191127-10F-3-CEMBA191127-10F-4-G3_ad007	0.0047652	0.00701026	0.692403	1773214	1196093	341745	136396	62349	0.63	0.25	0.12	DG dg-all	DG	Exc	TRUE	43538	25982	DG-3
CEMBA191127-10F-3-CEMBA191127-10F-4-G2_ad007	0.00437058	0.00536412	0.690816	2582993	1661476	527568	140896	71977	0.71	0.19	0.1	MGC mgc-all	MGC	NonN	TRUE	46803	26040	DG-3
CEMBA191127-10F-3-CEMBA191127-10F-4-G4_ad001	0.007138	0.0231035	0.778236	1930259	1222067	362156	109171	70277	0.67	0.2	0.13	CGE-Vip Grm8	CGE-Vip	Inh	TRUE	43339	25984	DG-3
CEMBA191127-10F-3-CEMBA191127-10F-4-G4_ad008	0.0061277	0.0117787	0.709469	2340032	1497289	434020	166321	64827	0.65	0.25	0.1	DG dg-all	DG	Exc	TRUE	45725	26033	DG-3
CEMBA191127-10F-3-CEMBA191127-10F-4-G5_ad001	0.00537489	0.00993108	0.693083	2522527	1599539	465390	169512	75874	0.65	0.24	0.11	DG dg-all	DG	Exc	TRUE	46590	26039	DG-3
CEMBA191127-10F-3-CEMBA191127-10F-4-G4_ad006	0.00739502	0.0123143	0.707958	3267057	1985822	562346	226169	91132	0.64	0.26	0.1	DG dg-all	DG	Exc	TRUE	48562	26092	DG-3
CEMBA191127-10F-3-CEMBA191127-10F-4-G7_ad007	0.00501502	0.0104732	0.710446	1909603	1227625	355523	133263	59601	0.65	0.24	0.11	DG dg-all	DG	Exc	TRUE	43776	25985	DG-3
CEMBA191127-10F-3-CEMBA191127-10F-4-G5_ad008	0.00547812	0.00965684	0.701027	2469106	1575866	460364	164810	74018	0.66	0.24	0.11	DG dg-all	DG	Exc	TRUE	46304	26027	DG-3
CEMBA191127-10F-3-CEMBA191127-10F-4-G6_ad012	0.00520788	0.00932947	0.700115	2583088	1562833	446322	165538	73823	0.65	0.24	0.11	DG dg-all	DG	Exc	TRUE	45907	26020	DG-3
CEMBA191127-10F-3-CEMBA191127-10F-4-G5_ad007	0.00495581	0.00859786	0.695788	2694359	1711891	502152	181488	76902	0.66	0.24	0.1	DG dg-all	DG	Exc	TRUE	47236	26063	DG-3
CEMBA191127-10F-3-CEMBA191127-10F-4-G5_ad002	0.00493808	0.00917344	0.696996	2532884	1618497	468208	170767	80538	0.65	0.24	0.11	DG dg-all	DG	Exc	TRUE	46641	26057	DG-3
CEMBA191127-10F-3-CEMBA191127-10F-4-G5_ad010	0.00519469	0.00937663	0.699943	2814746	1797577	523888	192279	83405	0.66	0.24	0.1	DG dg-all	DG	Exc	TRUE	47605	26051	DG-3
CEMBA191127-10F-3-CEMBA191127-10F-4-G8_ad007	0.00741329	0.0272393	0.752359	1624418	881220	259514	73833	45118	0.69	0.2	0.12	Unc5c Unc5c	Unc5c	Inh	TRUE	34312	23512	DG-3
CEMBA191127-10F-3-CEMBA191127-10F-4-G6_ad002	0.0051542	0.00913293	0.702496	4090594	2495894	732356	254153	109615	0.67	0.23	0.1	DG dg-all	DG	Exc	TRUE	50056	26138	DG-3
CEMBA191127-10F-3-CEMBA191127-10F-4-G9_ad010	0.0045085	0.00560721	0.687009	2009505	1301496	417194	105356	58978	0.72	0.18	0.1	MGC mgc-all	MGC	NonN	TRUE	44178	25998	DG-3
CEMBA191127-10F-3-CEMBA191127-10F-4-G8_ad008	0.00859152	0.0101586	0.706071	2152641	1188872	366565	88182	58847	0.71	0.17	0.11	Gfra1 Gfra1	Gfra1	Exc	TRUE	39083	25427	DG-3
CEMBA191127-10F-3-CEMBA191127-10F-4-G9_ad002	0.00491256	0.00972176	0.706456	1805398	1180371	336688	138243	53694	0.64	0.26	0.1	DG dg-all	DG	Exc	TRUE	43346	25971	DG-3
CEMBA191127-10F-3-CEMBA191127-10F-4-G8_ad001	0.00566223	0.0111289	0.721695	2298420	1390767	427859	109770	70611	0.7	0.18	0.12	ODC odc-large	ODC	NonN	TRUE	44676	26008	DG-3
CEMBA191127-10F-3-CEMBA191127-10F-4-G8_ad002	0.00531488	0.010924	0.711631	3722670	2243347	673280	199757	110154	0.68	0.2	0.11	ODC odc-small	ODC	NonN	TRUE	48775	26146	DG-3
CEMBA191127-10F-3-CEMBA191127-10F-4-H10_ad001	0.00480585	0.00576046	0.699012	1166682	756533	232048	65383	40912	0.69	0.19	0.12	DG-po Kctd8	DG-po	Exc	TRUE	33376	24226	DG-3
CEMBA191127-10F-3-CEMBA191127-10F-4-G9_ad007	0.00490418	0.00901654	0.701445	1860774	1213368	366398	122596	54511	0.67	0.23	0.1	DG dg-all	DG	Exc	TRUE	43484	25978	DG-3
CEMBA191127-10F-3-CEMBA191127-10F-4-G9_ad004	0.00546704	0.0099954	0.708803	2364407	1533299	468011	154604	63988	0.68	0.23	0.09	DG dg-all	DG	Exc	TRUE	45996	26034	DG-3
CEMBA191127-10F-3-CEMBA191127-10F-4-H10_ad004	0.00543409	0.0128513	0.731929	1915363	1252025	402561	101493	57629	0.72	0.18	0.1	ODC odc-large	ODC	NonN	TRUE	43822	26002	DG-3
CEMBA191127-10F-3-CEMBA191127-10F-4-H10_ad007	0.00420161	0.00484576	0.708599	1818799	1211396	367217	109322	68982	0.67	0.2	0.13	ANP anp-dg	ANP	NonN	TRUE	43548	25992	DG-3
CEMBA191127-10F-3-CEMBA191127-10F-4-H11_ad002	0.00481822	0.00943799	0.702093	2148213	1327396	375280	145133	63533	0.64	0.25	0.11	DG dg-all	DG	Exc	TRUE	44362	26018	DG-3
CEMBA191127-10F-3-CEMBA191127-10F-4-H10_ad006	0.00442927	0.00545972	0.711083	1825725	1203756	385822	100341	54470	0.71	0.19	0.1	MGC mgc-all	MGC	NonN	TRUE	43259	25984	DG-3
CEMBA191127-10F-3-CEMBA191127-10F-4-H11_ad012	0.00511326	0.0090438	0.69851	2681550	1642801	492372	161178	69637	0.68	0.22	0.1	DG dg-all	DG	Exc	TRUE	46513	26035	DG-3
CEMBA191127-10F-3-CEMBA191127-10F-4-H1_ad001	0.00543646	0.00973378	0.702479	1713862	1143090	345027	121360	47894	0.67	0.24	0.09	DG dg-all	DG	Exc	TRUE	42867	25977	DG-3
CEMBA191127-10F-3-CEMBA191127-10F-4-H12_ad004	0.00509065	0.0106377	0.717003	2193861	1072715	325700	71631	32706	0.76	0.17	0.08	DG dg-all	DG	Exc	TRUE	41116	25110	DG-3
CEMBA191127-10F-3-CEMBA191127-10F-4-H2_ad001	0.00547263	0.0105046	0.710348	1851735	1178684	350298	123292	49626	0.67	0.24	0.09	DG dg-all	DG	Exc	TRUE	43012	25968	DG-3
CEMBA191127-10F-3-CEMBA191127-10F-4-H12_ad007	0.0043738	0.0053857	0.67038	2562004	1567154	484476	133844	69430	0.7	0.19	0.1	MGC mgc-all	MGC	NonN	TRUE	45975	26023	DG-3
CEMBA191127-10F-3-CEMBA191127-10F-4-H3_ad004	0.00493893	0.0111177	0.721794	991623	700346	219870	66250	33973	0.69	0.21	0.11	ODC odc-large	ODC	NonN	TRUE	36972	25870	DG-3
CEMBA191127-10F-3-CEMBA191127-10F-4-H3_ad012	0.00507249	0.0108083	0.709882	824832	594165	188529	53976	29500	0.69	0.2	0.11	ODC odc-small	ODC	NonN	TRUE	34937	25813	DG-3
CEMBA191127-10F-3-CEMBA191127-10F-4-H5_ad010	0.00524513	0.00943602	0.70262	671332	388300	119249	33394	18573	0.7	0.2	0.11	DG-po Kctd8	DG-po	Exc	FALSE	14157	13120	DG-3
CEMBA191127-10F-3-CEMBA191127-10F-4-H2_ad008	0.0054453	0.00998982	0.705784	2609812	1659134	484444	179998	73907	0.66	0.24	0.1	DG dg-all	DG	Exc	TRUE	46755	26068	DG-3
CEMBA191127-10F-3-CEMBA191127-10F-4-H4_ad002	0.00506952	0.00956488	0.697791	2594451	1655961	499929	166856	71290	0.68	0.23	0.1	DG dg-all	DG	Exc	TRUE	46746	26070	DG-3
CEMBA191127-10F-3-CEMBA191127-10F-4-H2_ad002	0.00458506	0.00614022	0.684018	5603615	3201299	945192	308178	155162	0.67	0.22	0.11	DG dg-all	DG	Exc	TRUE	51510	26170	DG-3
CEMBA191127-10F-3-CEMBA191127-10F-4-H4_ad007	0.00485522	0.00854313	0.701819	2679049	1718647	500473	189504	76603	0.65	0.25	0.1	DG dg-all	DG	Exc	TRUE	47159	26041	DG-3
CEMBA191127-10F-3-CEMBA191127-10F-4-H5_ad002	0.00492938	0.00908796	0.697526	2778256	1752023	496842	196662	81808	0.64	0.25	0.11	DG dg-all	DG	Exc	TRUE	47346	26050	DG-3
CEMBA191127-10F-3-CEMBA191127-10F-4-H4_ad006	0.00498372	0.0109388	0.724811	2890673	1987250	632476	5345	0	0.99	0.01	0	ODC odc-large	ODC	NonN	FALSE	47920	26092	DG-3
CEMBA191127-10F-3-CEMBA191127-10F-4-H7_ad004	0.00507709	0.0121116	0.733873	2117011	1400555	432317	129556	66254	0.69	0.21	0.11	ODC odc-large	ODC	NonN	TRUE	45309	26032	DG-3
CEMBA191127-10F-3-CEMBA191127-10F-4-H7_ad006	0.00495386	0.00966318	0.697439	2013732	1322381	389039	142666	63363	0.65	0.24	0.11	DG dg-all	DG	Exc	TRUE	44334	25986	DG-3
CEMBA191127-10F-3-CEMBA191127-10F-4-H7_ad007	0.00491425	0.00897262	0.696652	1630636	1080909	315496	120373	50340	0.65	0.25	0.1	DG dg-all	DG	Exc	TRUE	42149	25975	DG-3
CEMBA191127-10F-3-CEMBA191127-10F-4-H6_ad001	0.00514947	0.0104507	0.714726	4036034	2313505	686809	190441	122642	0.69	0.19	0.12	ODC odc-large	ODC	NonN	TRUE	49390	26116	DG-3
CEMBA191127-10F-3-CEMBA191127-10F-4-H7_ad012	0.00473312	0.00848011	0.702833	1576337	1054466	315056	112640	46168	0.66	0.24	0.1	DG dg-all	DG	Exc	TRUE	41859	25945	DG-3
CEMBA191127-10F-3-CEMBA191127-10F-4-H8_ad001	0.00515898	0.00827482	0.68534	1103677	725752	228234	65616	31374	0.7	0.2	0.1	DG dg-all	DG	Exc	TRUE	34877	24148	DG-3
CEMBA191127-10F-3-CEMBA191127-10F-4-H6_ad004	0.00494372	0.0086624	0.698455	4691974	2745956	777311	271454	143318	0.65	0.23	0.12	DG dg-all	DG	Exc	TRUE	50618	26165	DG-3
CEMBA191127-10F-3-CEMBA191127-10F-4-H6_ad010	0.00453837	0.00547029	0.679251	4590776	2706981	837745	212882	122788	0.71	0.18	0.1	MGC mgc-all	MGC	NonN	TRUE	50486	26155	DG-3
CEMBA191127-10F-3-CEMBA191127-10F-4-H8_ad012	0.00439129	0.00546082	0.687448	1473911	981336	316711	82572	41304	0.72	0.19	0.09	MGC mgc-all	MGC	NonN	TRUE	40915	25956	DG-3
CEMBA191127-10F-3-CEMBA191127-10F-4-H8_ad007	0.00532791	0.0115394	0.717528	1562047	1024442	302697	111674	45479	0.66	0.24	0.1	DG dg-all	DG	Exc	TRUE	41470	25948	DG-3
CEMBA191127-10F-3-CEMBA191127-10F-4-H8_ad004	0.00439362	0.00546557	0.724685	1803462	1192798	372460	107565	55262	0.7	0.2	0.1	MGC mgc-all	MGC	NonN	TRUE	43342	25963	DG-3
CEMBA191127-8E-1-CEMBA191127-8E-2-A12_ad001	0.00492123	0.00587798	0.710275	1777331	1143027	341501	101236	61454	0.68	0.2	0.12	PAL-Inh Tcf7l2	PAL-Inh	Inh	TRUE	42512	25962	CA-1
CEMBA191127-10F-3-CEMBA191127-10F-4-H9_ad001	0.00484614	0.00555849	0.701844	2469459	1535207	456356	129111	91224	0.67	0.19	0.13	Unc5c Unc5c	Unc5c	Inh	TRUE	45866	26023	DG-3
CEMBA191127-8E-1-CEMBA191127-8E-2-A1_ad010	0.00794534	0.0316531	0.785711	1273185	786069	228414	80609	35827	0.66	0.23	0.1	CGE-Vip Ntng1	CGE-Vip	Inh	FALSE	30654	22690	CA-1
CEMBA191127-8E-1-CEMBA191127-8E-2-A12_ad010	0.0053438	0.0119894	0.723413	2632816	1602377	607767	22879	67905	0.87	0.03	0.1	ODC odc-small	ODC	NonN	TRUE	45410	26049	CA-1
CEMBA191127-8E-1-CEMBA191127-8E-2-A10_ad012	0.00499009	0.0112589	0.732525	2892944	1829297	579524	145604	81152	0.72	0.18	0.1	ODC odc-small	ODC	NonN	TRUE	47719	26086	CA-1
CEMBA191127-8E-1-CEMBA191127-8E-2-A1_ad006	0.00514811	0.0110692	0.707225	2403338	1538650	482831	120573	78132	0.71	0.18	0.11	ODC odc-large	ODC	NonN	TRUE	46015	26042	CA-1
CEMBA191127-8E-1-CEMBA191127-8E-2-A1_ad012	0.00463134	0.00941065	0.718977	1909955	1237263	383881	100151	64202	0.7	0.18	0.12	ODC odc-large	ODC	NonN	TRUE	43593	26003	CA-1
CEMBA191127-8E-1-CEMBA191127-8E-2-A2_ad008	0.00494132	0.00964607	0.691359	2181975	1371488	453159	93504	56849	0.75	0.15	0.09	ODC odc-large	ODC	NonN	TRUE	44422	26033	CA-1
CEMBA191127-8E-1-CEMBA191127-8E-2-A2_ad006	0.00497053	0.0103454	0.72659	2590076	1636520	522558	126658	73611	0.72	0.18	0.1	ODC odc-small	ODC	NonN	TRUE	46519	26060	CA-1
CEMBA191127-8E-1-CEMBA191127-8E-2-A8_ad006	0.00485963	0.00805666	0.698267	543992	358355	111383	30626	16595	0.7	0.19	0.1	OLF Xkr6	OLF	Inh	TRUE	27061	25370	CA-1
CEMBA191127-8E-1-CEMBA191127-8E-2-A4_ad008	0.00540007	0.0124506	0.728979	3362131	2173212	706809	157319	100069	0.73	0.16	0.1	ODC odc-small	ODC	NonN	TRUE	49009	26103	CA-1
CEMBA191127-8E-1-CEMBA191127-8E-2-A5_ad010	0.00548616	0.0121111	0.720853	1979319	1296027	406528	114420	56437	0.7	0.2	0.1	ODC odc-small	ODC	NonN	TRUE	44103	26018	CA-1
CEMBA191127-8E-1-CEMBA191127-8E-2-A6_ad001	0.00519233	0.0113087	0.717489	1966072	1226257	382462	99252	54739	0.71	0.19	0.1	ODC odc-large	ODC	NonN	TRUE	43442	26004	CA-1
CEMBA191127-8E-1-CEMBA191127-8E-2-A10_ad010	0.00513645	0.011075	0.717534	6054496	3816749	1186914	332143	169492	0.7	0.2	0.1	ODC odc-small	ODC	NonN	TRUE	52269	26217	CA-1
CEMBA191127-8E-1-CEMBA191127-8E-2-A7_ad007	0.00573882	0.0131011	0.731312	1938810	1261828	359233	143989	58937	0.64	0.26	0.1	DG dg-all	DG	Exc	TRUE	43779	25971	CA-1
CEMBA191127-8E-1-CEMBA191127-8E-2-A5_ad002	0.00485163	0.00986586	0.711073	3562675	2355770	736053	208543	109350	0.7	0.2	0.1	ODC odc-large	ODC	NonN	TRUE	49869	26101	CA-1
CEMBA191127-8E-1-CEMBA191127-8E-2-A7_ad006	0.00514878	0.0104668	0.732081	2628450	1702666	537042	142272	78173	0.71	0.19	0.1	ODC odc-small	ODC	NonN	TRUE	46224	26049	CA-1
CEMBA191127-8E-1-CEMBA191127-8E-2-A8_ad001	0.00717267	0.0197975	0.71066	2222415	1448248	432823	153523	59093	0.67	0.24	0.09	CA1 Chrm3	CA1	Exc	TRUE	45381	26025	CA-1
CEMBA191127-8E-1-CEMBA191127-8E-2-B5_ad002	0.00430864	0.00833253	0.710852	1490502	969499	401893	6776	20057	0.94	0.02	0.05	ODC odc-large	ODC	NonN	FALSE	39281	25796	CA-1
CEMBA191127-8E-1-CEMBA191127-8E-2-A5_ad004	0.0057388	0.0142759	0.707904	4489201	2930801	883957	294983	132652	0.67	0.22	0.1	CA1 Chrm3	CA1	Exc	TRUE	51224	26163	CA-1
CEMBA191127-8E-1-CEMBA191127-8E-2-B4_ad010	0.00441879	0.00562307	0.67962	2688085	1590984	507327	117212	63959	0.74	0.17	0.09	MGC mgc-all	MGC	NonN	TRUE	45809	26034	CA-1
CEMBA191127-8E-1-CEMBA191127-8E-2-B3_ad001	0.00704748	0.0196563	0.696597	2573791	1554024	452565	157950	66379	0.67	0.23	0.1	CA1 Chrm3	CA1	Exc	TRUE	45693	26053	CA-1
CEMBA191127-8E-1-CEMBA191127-8E-2-A9_ad004	0.00474285	0.00622256	0.703286	3393676	1803942	554515	109483	96486	0.73	0.14	0.13	MGE-Sst Chodl	MGE-Sst	Inh	TRUE	43938	25518	CA-1
CEMBA191127-8E-1-CEMBA191127-8E-2-B1_ad007	0.00477697	0.00914272	0.690374	2700433	1676728	513957	148338	74090	0.7	0.2	0.1	ODC odc-large	ODC	NonN	TRUE	46688	26039	CA-1
CEMBA191127-8E-1-CEMBA191127-8E-2-B6_ad002	0.00644409	0.019185	0.70988	2734908	1559534	433143	165250	68086	0.65	0.25	0.1	CA1 Chrm3	CA1	Exc	TRUE	45510	26026	CA-1
CEMBA191127-8E-1-CEMBA191127-8E-2-B3_ad002	0.00507624	0.0107831	0.701316	3340532	1992997	630161	146913	88988	0.73	0.17	0.1	ODC odc-large	ODC	NonN	TRUE	48147	26107	CA-1
CEMBA191127-8E-1-CEMBA191127-8E-2-B3_ad007	0.00434348	0.0053405	0.667296	3065478	1847392	584538	139474	79522	0.73	0.17	0.1	MGC mgc-all	MGC	NonN	TRUE	47529	26071	CA-1
CEMBA191127-8E-1-CEMBA191127-8E-2-A9_ad002	0.0048408	0.0101303	0.697419	4338398	2388802	718051	191293	100441	0.71	0.19	0.1	ODC odc-large	ODC	NonN	TRUE	49470	26123	CA-1
CEMBA191127-8E-1-CEMBA191127-8E-2-B8_ad008	0.00468651	0.00703074	0.728153	1546767	1012718	338888	69476	41993	0.75	0.15	0.09	ASC mid	ASC	NonN	TRUE	41085	25951	CA-1
CEMBA191127-8E-1-CEMBA191127-8E-2-C12_ad001	0.0052402	0.0110879	0.700427	912805	642115	211813	50537	29541	0.73	0.17	0.1	ODC odc-small	ODC	NonN	TRUE	35985	25837	CA-1
CEMBA191127-8E-1-CEMBA191127-8E-2-C12_ad007	0.00494138	0.0122949	0.72437	1257924	878406	299721	66593	33347	0.75	0.17	0.08	ODC odc-small	ODC	NonN	TRUE	39822	25907	CA-1
CEMBA191127-8E-1-CEMBA191127-8E-2-C12_ad006	0.00441214	0.00617475	0.728305	1273955	880805	288363	76071	36066	0.72	0.19	0.09	OPC opc-large	OPC	NonN	TRUE	39475	25930	CA-1
CEMBA191127-8E-1-CEMBA191127-8E-2-C12_ad008	0.00531845	0.0114604	0.716224	1236611	721466	231661	59258	31377	0.72	0.18	0.1	ODC odc-small	ODC	NonN	TRUE	36953	25868	CA-1
CEMBA191127-8E-1-CEMBA191127-8E-2-C10_ad012	0.00479673	0.0095903	0.707057	2148521	1371050	436079	107460	60592	0.72	0.18	0.1	ODC odc-large	ODC	NonN	TRUE	44558	26018	CA-1
CEMBA191127-8E-1-CEMBA191127-8E-2-B6_ad004	0.00648617	0.0159754	0.689655	3404289	1893953	524743	202841	80455	0.65	0.25	0.1	CA1 Chrm3	CA1	Exc	TRUE	47410	26067	CA-1
CEMBA191127-8E-1-CEMBA191127-8E-2-C6_ad001	0.00529223	0.0118388	0.713278	1198169	827746	267341	66770	39305	0.72	0.18	0.11	ODC odc-large	ODC	NonN	TRUE	38987	25889	CA-1
CEMBA191127-8E-1-CEMBA191127-8E-2-C6_ad004	0.00604888	0.011688	0.723035	1445643	952349	302909	81852	43764	0.71	0.19	0.1	ODC odc-large	ODC	NonN	TRUE	40663	25906	CA-1
CEMBA191127-8E-1-CEMBA191127-8E-2-C2_ad002	0.0051343	0.0111541	0.712279	2282799	1455193	451768	122427	67860	0.7	0.19	0.11	ODC odc-large	ODC	NonN	TRUE	45296	26020	CA-1
CEMBA191127-8E-1-CEMBA191127-8E-2-D10_ad012	0.0050642	0.0113031	0.72446	1566116	1039752	328430	90741	44221	0.71	0.2	0.1	ODC odc-small	ODC	NonN	TRUE	41384	25958	CA-1
CEMBA191127-8E-1-CEMBA191127-8E-2-C6_ad006	0.00495977	0.00974088	0.719299	2047610	1413095	464322	111595	63328	0.73	0.17	0.1	ODC odc-small	ODC	NonN	TRUE	45063	25973	CA-1
CEMBA191127-8E-1-CEMBA191127-8E-2-C4_ad001	0.00528021	0.0116171	0.706854	3051988	1982881	631763	158397	91832	0.72	0.18	0.1	ODC odc-large	ODC	NonN	TRUE	48432	26109	CA-1
CEMBA191127-8E-1-CEMBA191127-8E-2-D11_ad001	0.00555205	0.0131258	0.733528	2424505	1542429	485738	125607	69110	0.71	0.18	0.1	ODC odc-small	ODC	NonN	TRUE	45918	26042	CA-1
CEMBA191127-8E-1-CEMBA191127-8E-2-C3_ad007	0.00491348	0.0108674	0.71789	5329048	3243125	1010110	266428	140623	0.71	0.19	0.1	ODC odc-large	ODC	NonN	TRUE	51517	26184	CA-1
CEMBA191127-8E-1-CEMBA191127-8E-2-D11_ad006	0.00726938	0.0225269	0.724302	2206393	1366679	392380	154083	58031	0.65	0.25	0.1	CA3 Cadm2	CA3	Exc	FALSE	38382	24101	CA-1
CEMBA191127-8E-1-CEMBA191127-8E-2-D10_ad010	0.00508434	0.0110391	0.723634	3351080	2214600	707125	187088	96643	0.71	0.19	0.1	ODC odc-small	ODC	NonN	TRUE	49227	26125	CA-1
CEMBA191127-8E-1-CEMBA191127-8E-2-D3_ad007	0.00453675	0.0110799	0.72507	2697506	1410711	446694	77889	46850	0.78	0.14	0.08	ODC odc-large	ODC	NonN	TRUE	45972	26065	CA-1
CEMBA191127-8E-1-CEMBA191127-8E-2-C3_ad006	0.00504939	0.00987286	0.725717	5994094	3646782	1140243	289184	166098	0.71	0.18	0.1	ODC odc-large	ODC	NonN	TRUE	52055	26217	CA-1
CEMBA191127-8E-1-CEMBA191127-8E-2-D5_ad008	0.00525336	0.0117832	0.718571	1990854	1271583	389334	114196	58558	0.69	0.2	0.1	ODC odc-small	ODC	NonN	TRUE	43844	26006	CA-1
CEMBA191127-8E-1-CEMBA191127-8E-2-D5_ad010	0.00439193	0.00559255	0.687104	2167457	1388215	446283	111837	55716	0.73	0.18	0.09	MGC mgc-all	MGC	NonN	TRUE	44434	26030	CA-1
CEMBA191127-8E-1-CEMBA191127-8E-2-D4_ad010	0.00498029	0.00748327	0.685979	2311444	1461007	444337	126672	72533	0.69	0.2	0.11	OPC opc-small	OPC	NonN	TRUE	45142	26033	CA-1
CEMBA191127-8E-1-CEMBA191127-8E-2-D8_ad008	0.00521535	0.0113601	0.722392	1519013	975089	308459	79716	41290	0.72	0.19	0.1	ODC odc-large	ODC	NonN	TRUE	40542	25922	CA-1
CEMBA191127-8E-1-CEMBA191127-8E-2-D8_ad012	0.00488059	0.0109183	0.710409	1537856	985095	308979	81197	43515	0.71	0.19	0.1	ODC odc-small	ODC	NonN	TRUE	40729	25940	CA-1
CEMBA191127-8E-1-CEMBA191127-8E-2-D7_ad001	0.00690149	0.0191355	0.702892	1970709	1257175	362245	140367	53435	0.65	0.25	0.1	CA1 Chrm3	CA1	Exc	TRUE	43774	25984	CA-1
CEMBA191127-8E-1-CEMBA191127-8E-2-D7_ad004	0.00505695	0.0117273	0.732606	2564798	1621464	515773	127724	71309	0.72	0.18	0.1	ODC odc-small	ODC	NonN	TRUE	46324	26054	CA-1
CEMBA191127-8E-1-CEMBA191127-8E-2-E11_ad008	0.00533254	0.0112658	0.72089	1654237	1111763	363272	84073	50348	0.73	0.17	0.1	ODC odc-large	ODC	NonN	TRUE	42488	25959	CA-1
CEMBA191127-8E-1-CEMBA191127-8E-2-E11_ad007	0.00483936	0.0100354	0.711007	1689485	1131864	361051	92878	53830	0.71	0.18	0.11	ODC odc-large	ODC	NonN	TRUE	42716	25956	CA-1
CEMBA191127-8E-1-CEMBA191127-8E-2-D9_ad007	0.0100223	0.0426167	0.799339	3148686	1753796	499590	191083	70520	0.66	0.25	0.09	MGE-Sst Rxra	MGE-Sst	Inh	TRUE	46902	26061	CA-1
CEMBA191127-8E-1-CEMBA191127-8E-2-E1_ad012	0.00447629	0.00559137	0.689841	2151164	1389749	446860	112461	56075	0.73	0.18	0.09	MGC mgc-all	MGC	NonN	TRUE	45012	26019	CA-1
CEMBA191127-8E-1-CEMBA191127-8E-2-E7_ad001	0.00660074	0.0183329	0.69275	1029423	726936	208903	86549	34815	0.63	0.26	0.11	CA1 Chrm3	CA1	Exc	TRUE	37313	25859	CA-1
CEMBA191127-8E-1-CEMBA191127-8E-2-E7_ad007	0.00491683	0.0120623	0.735555	1223318	853465	278716	75040	32508	0.72	0.19	0.08	ODC odc-small	ODC	NonN	TRUE	39526	25907	CA-1
CEMBA191127-8E-1-CEMBA191127-8E-2-D12_ad002	0.00484629	0.0100834	0.72339	6773942	4163491	1299896	305866	228465	0.71	0.17	0.12	ODC odc-large	ODC	NonN	TRUE	52356	26234	CA-1
CEMBA191127-8E-1-CEMBA191127-8E-2-E5_ad006	0.00665725	0.0185066	0.695363	2448250	1482275	416015	171896	68647	0.63	0.26	0.1	CA1 Chrm3	CA1	Exc	TRUE	45574	26034	CA-1
CEMBA191127-8E-1-CEMBA191127-8E-2-E2_ad002	0.00513734	0.011815	0.725346	2658800	1665853	515304	136799	80231	0.7	0.19	0.11	ODC odc-large	ODC	NonN	TRUE	46701	26071	CA-1
CEMBA191127-8E-1-CEMBA191127-8E-2-E12_ad006	0.00450666	0.00579989	0.687752	4003018	2492490	804517	188707	103504	0.73	0.17	0.09	MGC mgc-all	MGC	NonN	TRUE	49571	26105	CA-1
CEMBA191127-8E-1-CEMBA191127-8E-2-E8_ad010	0.00524473	0.0118083	0.724727	2290361	1501948	473673	128326	68044	0.71	0.19	0.1	ODC odc-large	ODC	NonN	TRUE	45849	26036	CA-1
CEMBA191127-8E-1-CEMBA191127-8E-2-F2_ad001	0.00524334	0.0115078	0.720731	1991521	1270703	402385	101576	56997	0.72	0.18	0.1	ODC odc-small	ODC	NonN	TRUE	43832	26003	CA-1
CEMBA191127-8E-1-CEMBA191127-8E-2-F11_ad004	0.00518206	0.0111491	0.716371	2529554	1601767	472421	141156	93369	0.67	0.2	0.13	ODC odc-large	ODC	NonN	TRUE	46218	26053	CA-1
CEMBA191127-8E-1-CEMBA191127-8E-2-E9_ad010	0.00514251	0.0098693	0.697043	2791555	1695994	524027	130059	83489	0.71	0.18	0.11	ODC odc-large	ODC	NonN	TRUE	46681	26060	CA-1
CEMBA191127-8E-1-CEMBA191127-8E-2-E9_ad004	0.00511104	0.0107688	0.709974	3040245	1840818	567905	145802	87643	0.71	0.18	0.11	ODC odc-small	ODC	NonN	TRUE	47372	26064	CA-1
CEMBA191127-8E-1-CEMBA191127-8E-2-F2_ad012	0.00470899	0.0102256	0.703246	2163704	1384960	442610	105328	63543	0.72	0.17	0.1	ODC odc-large	ODC	NonN	TRUE	44695	26010	CA-1
CEMBA191127-8E-1-CEMBA191127-8E-2-F5_ad002	0.00481703	0.0103027	0.707859	2395851	1521016	482069	126277	63002	0.72	0.19	0.09	ODC odc-large	ODC	NonN	TRUE	45918	26028	CA-1
CEMBA191127-8E-1-CEMBA191127-8E-2-F6_ad006	0.00495911	0.0096375	0.699858	3282140	2018209	639087	151912	93765	0.72	0.17	0.11	ODC odc-large	ODC	NonN	TRUE	48264	26110	CA-1
CEMBA191127-8E-1-CEMBA191127-8E-2-F7_ad008	0.00507412	0.0111548	0.719995	2231753	1424331	448276	113500	67169	0.71	0.18	0.11	ODC odc-large	ODC	NonN	TRUE	45262	26016	CA-1
CEMBA191127-8E-1-CEMBA191127-8E-2-F2_ad002	0.0050145	0.0117677	0.718589	4772276	3060026	961129	251990	143805	0.71	0.19	0.11	ODC odc-small	ODC	NonN	TRUE	51274	26201	CA-1
CEMBA191127-8E-1-CEMBA191127-8E-2-F8_ad007	0.00476478	0.0096303	0.709705	2569894	1657858	523055	146188	66710	0.71	0.2	0.09	ODC odc-large	ODC	NonN	TRUE	46676	26041	CA-1
CEMBA191127-8E-1-CEMBA191127-8E-2-G3_ad002	0.00493332	0.0117151	0.702262	2735024	1704595	535810	139127	73497	0.72	0.19	0.1	ODC odc-small	ODC	NonN	TRUE	46916	26071	CA-1
CEMBA191127-8E-1-CEMBA191127-8E-2-G7_ad002	0.00520707	0.010852	0.712762	2163353	1397129	451044	109854	58810	0.73	0.18	0.09	ODC odc-large	ODC	NonN	TRUE	44926	26022	CA-1
CEMBA191127-8E-1-CEMBA191127-8E-2-G5_ad004	0.00660724	0.0189966	0.706715	2982308	1867771	526154	219678	78826	0.64	0.27	0.1	CA1 Chrm3	CA1	Exc	TRUE	47889	26072	CA-1
CEMBA191127-8E-1-CEMBA191127-8E-2-F9_ad004	0.00466023	0.00649819	0.68227	4324406	2487668	738642	212046	116540	0.69	0.2	0.11	OPC opc-small	OPC	NonN	TRUE	49739	26138	CA-1
CEMBA191127-8E-1-CEMBA191127-8E-2-G8_ad006	0.00426253	0.00957795	0.708821	2463733	1264953	386929	62754	36697	0.8	0.13	0.08	ODC odc-large	ODC	NonN	TRUE	45107	26055	CA-1
CEMBA191127-8E-1-CEMBA191127-8E-2-F3_ad008	0.0062305	0.0152722	0.698619	7600455	4708430	1411981	463097	201780	0.68	0.22	0.1	CA1 Chrm3	CA1	Exc	TRUE	52822	26259	CA-1
CEMBA191127-8E-1-CEMBA191127-8E-2-H10_ad006	0.00481035	0.00820063	0.685172	3592500	2056921	627500	170078	98253	0.7	0.19	0.11	OPC opc-small	OPC	NonN	TRUE	48551	26105	CA-1
CEMBA191127-8E-1-CEMBA191127-8E-2-H10_ad010	0.00494378	0.0108385	0.703807	3134250	1894182	592307	148442	83767	0.72	0.18	0.1	ODC odc-large	ODC	NonN	TRUE	47702	26088	CA-1
CEMBA191127-8E-1-CEMBA191127-8E-2-H11_ad004	0.00501527	0.0113945	0.728405	3044409	1870324	589305	146975	81770	0.72	0.18	0.1	ODC odc-small	ODC	NonN	TRUE	47722	26086	CA-1
CEMBA191127-8E-1-CEMBA191127-8E-2-H12_ad001	0.00509607	0.0108664	0.716331	2290626	1439685	458126	108729	65616	0.72	0.17	0.1	ODC odc-small	ODC	NonN	TRUE	45195	26037	CA-1
CEMBA191127-8E-1-CEMBA191127-8E-2-H11_ad006	0.00481388	0.00977996	0.713978	3349267	2059540	655360	152418	94966	0.73	0.17	0.11	ODC odc-large	ODC	NonN	TRUE	48475	26105	CA-1
CEMBA191127-8E-1-CEMBA191127-8E-2-H12_ad008	0.0052715	0.0088429	0.695536	2930775	1845782	566943	156478	89802	0.7	0.19	0.11	ODC odc-large	ODC	NonN	TRUE	47730	26073	CA-1
CEMBA191127-8E-1-CEMBA191127-8E-2-F1_ad004	0.00504883	0.0118253	0.702889	10396011	6604787	2092354	559350	280546	0.71	0.19	0.1	ODC odc-large	ODC	NonN	TRUE	53395	26314	CA-1
CEMBA191127-8E-1-CEMBA191127-8E-2-G7_ad004	0.00439823	0.0056327	0.71558	5344269	3351350	1055677	284525	145484	0.71	0.19	0.1	MGC mgc-all	MGC	NonN	TRUE	51775	26206	CA-1
CEMBA191127-8E-1-CEMBA191127-8E-2-H2_ad006	0.00479495	0.00965849	0.700978	2448013	1570246	490615	127163	77656	0.71	0.18	0.11	ODC odc-large	ODC	NonN	TRUE	46183	26027	CA-1
CEMBA191127-8E-1-CEMBA191127-8E-2-H2_ad010	0.00498111	0.0106254	0.721083	2326410	1490584	474174	116088	68198	0.72	0.18	0.1	ODC odc-small	ODC	NonN	TRUE	45608	26043	CA-1
CEMBA191127-8E-1-CEMBA191127-8E-2-H4_ad004	0.00460282	0.00903963	0.71124	1531861	1052013	343911	86497	44718	0.72	0.18	0.09	ODC odc-large	ODC	NonN	TRUE	41879	25946	CA-1
CEMBA191127-8E-1-CEMBA191127-8E-2-H4_ad006	0.00736596	0.0253065	0.759061	1699635	1160323	337438	133516	54534	0.64	0.25	0.1	Unc5c Unc5c	Unc5c	Inh	TRUE	43076	25962	CA-1
CEMBA191127-8E-1-CEMBA191127-8E-2-H3_ad006	0.00487433	0.00993227	0.706879	3477068	2112685	678379	158596	86820	0.73	0.17	0.09	ODC odc-large	ODC	NonN	TRUE	48742	26111	CA-1
CEMBA191127-8E-1-CEMBA191127-8E-2-H3_ad012	0.0043619	0.00543379	0.698629	3225798	1990823	632170	152476	87743	0.72	0.17	0.1	MGC mgc-all	MGC	NonN	TRUE	48275	26101	CA-1
CEMBA191127-8E-1-CEMBA191127-8E-2-H5_ad012	0.0042227	0.00530998	0.704078	1958635	1314187	422311	108372	58912	0.72	0.18	0.1	MGC mgc-all	MGC	NonN	TRUE	44483	25988	CA-1
CEMBA191127-8E-1-CEMBA191127-8E-2-H5_ad004	0.00483632	0.0110556	0.725929	2140447	1409275	454398	116529	60079	0.72	0.18	0.1	ODC odc-small	ODC	NonN	TRUE	45373	26021	CA-1
CEMBA191127-8E-1-CEMBA191127-8E-2-H7_ad010	0.00655917	0.0197618	0.705753	1723746	1109101	310597	125528	54690	0.63	0.26	0.11	CA1 Chrm3	CA1	Exc	TRUE	42363	25956	CA-1
CEMBA191127-8E-1-CEMBA191127-8E-2-H7_ad006	0.00503709	0.0112075	0.721659	1899861	1214088	389440	94744	52429	0.73	0.18	0.1	ODC odc-small	ODC	NonN	TRUE	43229	25994	CA-1
CEMBA191127-8E-1-CEMBA191127-8E-2-H6_ad004	0.00506627	0.0102474	0.694044	2518353	1580747	502948	120906	73619	0.72	0.17	0.11	ODC odc-large	ODC	NonN	TRUE	46152	26068	CA-1
CEMBA191127-8E-1-CEMBA191127-8E-2-H8_ad002	0.00624192	0.0182049	0.695962	2098348	1379180	399446	152512	63481	0.65	0.25	0.1	CA1 Chrm3	CA1	Exc	TRUE	45155	26014	CA-1
CEMBA191127-8E-3-CEMBA191127-8E-4-A10_ad001	0.00523897	0.010459	0.713681	2610892	1621835	513838	125024	71912	0.72	0.18	0.1	ODC odc-small	ODC	NonN	TRUE	46513	26046	CA-1
CEMBA191127-8E-3-CEMBA191127-8E-4-A10_ad012	0.00502642	0.0111503	0.737297	3191699	1972772	641449	144475	78632	0.74	0.17	0.09	ODC odc-large	ODC	NonN	TRUE	48051	26080	CA-1
CEMBA191127-8E-1-CEMBA191127-8E-2-H6_ad001	0.00512865	0.0121333	0.718695	4472957	2887497	919695	226640	134395	0.72	0.18	0.1	ODC odc-large	ODC	NonN	TRUE	50937	26167	CA-1
CEMBA191127-8E-3-CEMBA191127-8E-4-A2_ad001	0.00529231	0.0112615	0.710883	2381202	1508622	480109	119347	65109	0.72	0.18	0.1	ODC odc-large	ODC	NonN	TRUE	45847	26024	CA-1
CEMBA191127-8E-3-CEMBA191127-8E-4-A5_ad002	0.00457664	0.00959356	0.68228	2205375	1449409	449880	128588	67401	0.7	0.2	0.1	ODC odc-large	ODC	NonN	TRUE	45468	26021	CA-1
CEMBA191127-8E-3-CEMBA191127-8E-4-A11_ad002	0.00507055	0.0104097	0.703626	4403761	2503322	766768	194296	109028	0.72	0.18	0.1	ODC odc-large	ODC	NonN	TRUE	49849	26137	CA-1
CEMBA191127-8E-3-CEMBA191127-8E-4-A4_ad010	0.00495424	0.0103051	0.702554	2265194	1442925	460263	113567	63534	0.72	0.18	0.1	ODC odc-large	ODC	NonN	TRUE	45006	26029	CA-1
CEMBA191127-8E-3-CEMBA191127-8E-4-A12_ad006	0.00536777	0.011996	0.720073	3724663	2262424	709241	171526	106733	0.72	0.17	0.11	ODC odc-small	ODC	NonN	TRUE	49296	26125	CA-1
CEMBA191127-8E-3-CEMBA191127-8E-4-A6_ad007	0.00472833	0.00951571	0.71615	3952016	2234783	673877	177131	100758	0.71	0.19	0.11	ODC odc-large	ODC	NonN	TRUE	49210	26109	CA-1
CEMBA191127-8E-3-CEMBA191127-8E-4-B4_ad008	0.00530541	0.0110128	0.721089	433043	303961	103962	20457	13085	0.76	0.15	0.1	ODC odc-small	ODC	NonN	TRUE	25700	25478	CA-1
CEMBA191127-8E-3-CEMBA191127-8E-4-A9_ad008	0.00549485	0.0115426	0.722231	3830558	2185399	697169	147223	90916	0.75	0.16	0.1	ODC odc-small	ODC	NonN	TRUE	48766	26114	CA-1
CEMBA191127-8E-3-CEMBA191127-8E-4-B4_ad001	0.00559774	0.0118591	0.732831	1134376	789150	269900	56812	32335	0.75	0.16	0.09	ODC odc-large	ODC	NonN	TRUE	38406	25864	CA-1
CEMBA191127-8E-3-CEMBA191127-8E-4-A8_ad012	0.00504305	0.0104863	0.709463	4749094	2993904	962294	230234	131642	0.73	0.17	0.1	ODC odc-large	ODC	NonN	TRUE	51133	26182	CA-1
CEMBA191127-8E-3-CEMBA191127-8E-4-B10_ad008	0.00525774	0.0108394	0.723335	3047395	1840997	586238	134447	78595	0.73	0.17	0.1	ODC odc-large	ODC	NonN	TRUE	47507	26087	CA-1
CEMBA191127-8E-3-CEMBA191127-8E-4-A9_ad010	0.00511671	0.0114256	0.713192	4419497	2513825	777961	183704	113006	0.72	0.17	0.11	ODC odc-large	ODC	NonN	TRUE	49942	26140	CA-1
CEMBA191127-8E-3-CEMBA191127-8E-4-B1_ad006	0.00514768	0.0105453	0.707438	3593390	2175764	687529	170061	93739	0.72	0.18	0.1	ODC odc-large	ODC	NonN	TRUE	49097	26132	CA-1
CEMBA191127-8E-3-CEMBA191127-8E-4-B3_ad012	0.00434318	0.00552479	0.703681	3362448	2010271	618819	161068	90293	0.71	0.19	0.1	MGC mgc-all	MGC	NonN	TRUE	48328	26093	CA-1
CEMBA191127-8E-3-CEMBA191127-8E-4-C12_ad007	0.00508253	0.0110107	0.715127	1299177	762319	245416	51215	32991	0.74	0.16	0.1	ODC odc-small	ODC	NonN	FALSE	21624	17647	CA-1
CEMBA191127-8E-3-CEMBA191127-8E-4-C11_ad004	0.00450259	0.010504	0.713951	3118349	1598835	507500	87862	45953	0.79	0.14	0.07	ODC odc-large	ODC	NonN	TRUE	47286	26078	CA-1
CEMBA191127-8E-3-CEMBA191127-8E-4-B6_ad010	0.00527315	0.0113927	0.695234	3575218	1980694	618546	127219	91636	0.74	0.15	0.11	ODC odc-large	ODC	NonN	TRUE	45348	25734	CA-1
CEMBA191127-8E-3-CEMBA191127-8E-4-C2_ad007	0.0048717	0.0102319	0.690214	3022400	1896722	612201	143419	80470	0.73	0.17	0.1	ODC odc-large	ODC	NonN	TRUE	47790	26091	CA-1
CEMBA191127-8E-3-CEMBA191127-8E-4-C7_ad002	0.00646449	0.0197615	0.706413	2052557	1373230	402444	155887	58213	0.65	0.25	0.09	CA1 Chrm3	CA1	Exc	TRUE	45111	26012	CA-1
CEMBA191127-8E-3-CEMBA191127-8E-4-C2_ad012	0.00509908	0.0115349	0.721781	2520514	1592690	504041	128850	69044	0.72	0.18	0.1	ODC odc-small	ODC	NonN	TRUE	46369	26036	CA-1
CEMBA191127-8E-3-CEMBA191127-8E-4-B9_ad010	0.0045997	0.00586742	0.708228	4605578	2668297	806819	212395	132174	0.7	0.18	0.11	OPC opc-large	OPC	NonN	TRUE	50258	26142	CA-1
CEMBA191127-8E-3-CEMBA191127-8E-4-C7_ad006	0.00642217	0.0201756	0.720488	2129498	1414332	415094	154982	64727	0.65	0.24	0.1	CA1 Chrm3	CA1	Exc	TRUE	45214	26027	CA-1
CEMBA191127-8E-3-CEMBA191127-8E-4-C4_ad004	0.00491901	0.0107199	0.714524	2738712	1717070	570172	117191	70128	0.75	0.15	0.09	ODC odc-large	ODC	NonN	TRUE	46908	26071	CA-1
CEMBA191127-8E-3-CEMBA191127-8E-4-B10_ad010	0.00516539	0.0108224	0.711837	7363920	4423772	1403935	327578	194757	0.73	0.17	0.1	ODC odc-small	ODC	NonN	TRUE	52638	26258	CA-1
CEMBA191127-8E-3-CEMBA191127-8E-4-B3_ad002	0.0048742	0.0102626	0.700448	7913171	4687041	1497973	323685	209435	0.74	0.16	0.1	ODC odc-large	ODC	NonN	TRUE	52786	26258	CA-1
CEMBA191127-8E-3-CEMBA191127-8E-4-C8_ad010	0.00506864	0.0110151	0.726523	2458126	1616595	518091	134444	69191	0.72	0.19	0.1	ODC odc-large	ODC	NonN	TRUE	46404	26063	CA-1
CEMBA191127-8E-3-CEMBA191127-8E-4-D10_ad002	0.00705769	0.0252165	0.753095	2754050	1565925	438838	181027	74012	0.63	0.26	0.11	Unc5c Unc5c	Unc5c	Inh	TRUE	46270	26041	CA-1
CEMBA191127-8E-3-CEMBA191127-8E-4-D12_ad001	0.00525323	0.0116195	0.7315	2585090	1600405	501754	123039	75107	0.72	0.18	0.11	ODC odc-small	ODC	NonN	TRUE	46301	26050	CA-1
CEMBA191127-8E-3-CEMBA191127-8E-4-D4_ad006	0.00500099	0.0112298	0.734925	2076057	1368857	444417	106872	60105	0.73	0.17	0.1	ODC odc-large	ODC	NonN	TRUE	44779	26021	CA-1
CEMBA191127-8E-3-CEMBA191127-8E-4-D3_ad008	0.00831484	0.00912501	0.686347	3388797	1871870	584773	141624	81611	0.72	0.18	0.1	MGC mgc-all	MGC	NonN	TRUE	47533	26062	CA-1
CEMBA191127-8E-3-CEMBA191127-8E-4-D3_ad006	0.00482741	0.00591329	0.6823	3895184	2351332	761714	166769	98605	0.74	0.16	0.1	MGC mgc-all	MGC	NonN	TRUE	49537	26123	CA-1
CEMBA191127-8E-3-CEMBA191127-8E-4-D8_ad007	0.00463169	0.0102917	0.710301	3177485	1941644	618198	157404	74227	0.73	0.19	0.09	ODC odc-large	ODC	NonN	TRUE	48091	26072	CA-1
CEMBA191127-8E-3-CEMBA191127-8E-4-D5_ad008	0.00461234	0.00635239	0.707915	3779714	2500520	791335	211277	115872	0.71	0.19	0.1	ASC str-hpf	ASC	NonN	TRUE	50057	26126	CA-1
CEMBA191127-8E-3-CEMBA191127-8E-4-D5_ad006	0.00465367	0.00850482	0.717168	4896254	3225256	1054495	248747	140942	0.73	0.17	0.1	ODC odc-small	ODC	NonN	TRUE	51650	26181	CA-1
CEMBA191127-8E-3-CEMBA191127-8E-4-D2_ad010	0.00528763	0.011447	0.718678	6371945	3856309	1195373	311188	176344	0.71	0.18	0.1	ODC odc-small	ODC	NonN	TRUE	52195	26235	CA-1
CEMBA191127-8E-3-CEMBA191127-8E-4-D10_ad001	0.00524226	0.0112535	0.706313	6834967	4413148	1403913	362679	194349	0.72	0.18	0.1	ODC odc-large	ODC	NonN	TRUE	52773	26243	CA-1
CEMBA191127-8E-3-CEMBA191127-8E-4-D9_ad001	0.0051621	0.011176	0.720152	4206695	2335224	718550	162768	104301	0.73	0.17	0.11	ODC odc-small	ODC	NonN	TRUE	49155	26126	CA-1
CEMBA191127-8E-3-CEMBA191127-8E-4-D8_ad004	0.00469784	0.00612175	0.66172	3928892	2408283	784927	172907	96213	0.74	0.16	0.09	MGC mgc-all	MGC	NonN	TRUE	49797	26135	CA-1
CEMBA191127-8E-3-CEMBA191127-8E-4-E11_ad010	0.00511108	0.0108039	0.72574	2088345	1375670	437414	108907	68844	0.71	0.18	0.11	ODC odc-small	ODC	NonN	TRUE	44964	26021	CA-1
CEMBA191127-8E-3-CEMBA191127-8E-4-E10_ad007	0.00512449	0.0112271	0.714933	2394233	1520898	482927	120516	70034	0.72	0.18	0.1	ODC odc-small	ODC	NonN	TRUE	45741	26020	CA-1
CEMBA191127-8E-3-CEMBA191127-8E-4-E1_ad002	0.00509683	0.0117399	0.717145	2366656	1542903	493915	123776	69642	0.72	0.18	0.1	ODC odc-small	ODC	NonN	TRUE	46126	26036	CA-1
CEMBA191127-8E-3-CEMBA191127-8E-4-E4_ad001	0.00520811	0.011313	0.729979	1986811	1287040	414916	100846	54155	0.73	0.18	0.1	ODC odc-small	ODC	NonN	TRUE	44008	26004	CA-1
CEMBA191127-8E-3-CEMBA191127-8E-4-E1_ad007	0.0047388	0.00991524	0.71264	2456271	1590421	518151	117781	71365	0.73	0.17	0.1	ODC odc-large	ODC	NonN	TRUE	46389	26047	CA-1
CEMBA191127-8E-3-CEMBA191127-8E-4-E5_ad007	0.00477291	0.0102145	0.709793	2383445	1534270	483181	127444	69903	0.71	0.19	0.1	ODC odc-large	ODC	NonN	TRUE	45938	26030	CA-1
CEMBA191127-8E-3-CEMBA191127-8E-4-E4_ad010	0.00524605	0.0117342	0.738495	2311135	1481198	470264	119243	66932	0.72	0.18	0.1	ODC odc-large	ODC	NonN	TRUE	45480	26038	CA-1
CEMBA191127-8E-3-CEMBA191127-8E-4-E10_ad004	0.00504927	0.0111973	0.713241	4891784	3114195	1001038	238956	140168	0.73	0.17	0.1	ODC odc-small	ODC	NonN	TRUE	51174	26221	CA-1
CEMBA191127-8E-3-CEMBA191127-8E-4-E5_ad006	0.0086127	0.0348942	0.788825	2454831	1570581	447201	168576	82154	0.64	0.24	0.12	CGE-Vip Ptprm	CGE-Vip	Inh	TRUE	46305	26035	CA-1
CEMBA191127-8E-3-CEMBA191127-8E-4-E5_ad012	0.00494484	0.0108065	0.718665	1773682	1151767	368421	93013	48810	0.72	0.18	0.1	ODC odc-small	ODC	NonN	TRUE	42696	25993	CA-1
CEMBA191127-8E-3-CEMBA191127-8E-4-E2_ad012	0.00673555	0.019407	0.70275	2978541	1835739	542019	187703	76666	0.67	0.23	0.1	CA1 Chrm3	CA1	Exc	TRUE	47607	26059	CA-1
CEMBA191127-8E-3-CEMBA191127-8E-4-E5_ad002	0.00619462	0.0177906	0.693485	2794856	1830060	526666	206155	82241	0.65	0.25	0.1	CA1 Chrm3	CA1	Exc	TRUE	47425	26054	CA-1
CEMBA191127-8E-3-CEMBA191127-8E-4-E7_ad007	0.00706339	0.0207659	0.721041	1508439	1041950	300314	127367	44572	0.64	0.27	0.09	IG-CA2 Peak1	IG-CA2	Exc	TRUE	41795	25960	CA-1
CEMBA191127-8E-3-CEMBA191127-8E-4-F12_ad012	0.00471274	0.0103264	0.714255	2045879	1298619	426232	94665	51789	0.74	0.17	0.09	ODC odc-large	ODC	NonN	TRUE	43869	25996	CA-1
CEMBA191127-8E-3-CEMBA191127-8E-4-F10_ad001	0.00445384	0.00539219	0.674099	3079474	1926932	632374	125083	88129	0.75	0.15	0.1	MGC mgc-all	MGC	NonN	TRUE	48047	26078	CA-1
CEMBA191127-8E-3-CEMBA191127-8E-4-E8_ad002	0.00433602	0.00667484	0.669916	3003397	1913394	593452	165630	86902	0.7	0.2	0.1	OPC opc-small	OPC	NonN	TRUE	48189	26099	CA-1
CEMBA191127-8E-3-CEMBA191127-8E-4-F12_ad004	0.00486415	0.010442	0.708582	3028205	1893176	611664	138662	83056	0.73	0.17	0.1	ODC odc-large	ODC	NonN	TRUE	47951	26071	CA-1
CEMBA191127-8E-3-CEMBA191127-8E-4-F11_ad002	0.00539686	0.0119081	0.733061	2954799	1824061	561521	156328	81894	0.7	0.2	0.1	ODC odc-small	ODC	NonN	TRUE	47514	26084	CA-1
CEMBA191127-8E-3-CEMBA191127-8E-4-F1_ad002	0.00519137	0.0120638	0.720745	3194188	2008318	627014	168258	88866	0.71	0.19	0.1	ODC odc-small	ODC	NonN	TRUE	48620	26110	CA-1
CEMBA191127-8E-3-CEMBA191127-8E-4-F5_ad008	0.00553149	0.0116178	0.706145	2564220	1598359	513875	111174	74053	0.74	0.16	0.11	ODC odc-large	ODC	NonN	TRUE	46151	26036	CA-1
CEMBA191127-8E-3-CEMBA191127-8E-4-F4_ad006	0.00675577	0.0205785	0.713635	2991205	1892383	547920	202196	88816	0.65	0.24	0.11	CA1 Chrm3	CA1	Exc	TRUE	47930	26092	CA-1
CEMBA191127-8E-3-CEMBA191127-8E-4-F1_ad010	0.00481969	0.00783944	0.690143	3123193	1963481	606845	166104	92680	0.7	0.19	0.11	ODC odc-large	ODC	NonN	TRUE	48160	26099	CA-1
CEMBA191127-8E-3-CEMBA191127-8E-4-F3_ad004	0.00461717	0.00556429	0.669839	4115090	2480566	802394	184766	93525	0.74	0.17	0.09	MGC mgc-all	MGC	NonN	TRUE	49842	26136	CA-1
CEMBA191127-8E-3-CEMBA191127-8E-4-F7_ad010	0.00466715	0.00557751	0.682881	2674703	1701991	542146	143925	67250	0.72	0.19	0.09	PAL-Inh Tcf7l2	PAL-Inh	Inh	TRUE	46824	26059	CA-1
CEMBA191127-8E-3-CEMBA191127-8E-4-F6_ad007	0.00490905	0.0105358	0.711096	4255039	2451165	784924	167278	100275	0.75	0.16	0.1	ODC odc-small	ODC	NonN	TRUE	49651	26128	CA-1
CEMBA191127-8E-3-CEMBA191127-8E-4-G12_ad008	0.00525697	0.0101322	0.699758	2141520	1357805	430218	107862	61970	0.72	0.18	0.1	ODC odc-large	ODC	NonN	TRUE	44270	26020	CA-1
CEMBA191127-8E-3-CEMBA191127-8E-4-G12_ad012	0.00480335	0.0108048	0.72292	2267756	1435227	469838	104976	57841	0.74	0.17	0.09	ODC odc-small	ODC	NonN	TRUE	44934	26003	CA-1
CEMBA191127-8E-3-CEMBA191127-8E-4-G11_ad008	0.0077123	0.0272951	0.759789	3266402	1974899	568641	196541	96551	0.66	0.23	0.11	Unc5c Unc5c	Unc5c	Inh	TRUE	47987	26099	CA-1
CEMBA191127-8E-3-CEMBA191127-8E-4-G11_ad012	0.00434275	0.00499396	0.709815	3195690	1949764	594423	159171	97572	0.7	0.19	0.11	MGC mgc-all	MGC	NonN	TRUE	48070	26098	CA-1
CEMBA191127-8E-3-CEMBA191127-8E-4-G1_ad007	0.00488184	0.0111303	0.7284	3288058	2078038	664617	156933	98318	0.72	0.17	0.11	ODC odc-large	ODC	NonN	TRUE	48676	26109	CA-1
CEMBA191127-8E-3-CEMBA191127-8E-4-G8_ad010	0.0050723	0.0111253	0.722168	2582605	1642126	526217	126445	72644	0.73	0.17	0.1	ODC odc-small	ODC	NonN	TRUE	46506	26056	CA-1
CEMBA191127-8E-3-CEMBA191127-8E-4-G5_ad012	0.00509934	0.0114465	0.720204	2585716	1648052	516224	137449	75242	0.71	0.19	0.1	ODC odc-small	ODC	NonN	TRUE	46855	26052	CA-1
CEMBA191127-8E-3-CEMBA191127-8E-4-G7_ad010	0.00621815	0.016764	0.707078	2951636	1929964	560781	215579	86258	0.65	0.25	0.1	CA1 Chrm3	CA1	Exc	TRUE	47730	26094	CA-1
CEMBA191127-8E-3-CEMBA191127-8E-4-G6_ad012	0.00469491	0.010099	0.703906	3466858	2048690	638808	159241	84980	0.72	0.18	0.1	ODC odc-large	ODC	NonN	TRUE	48437	26105	CA-1
CEMBA191127-8E-3-CEMBA191127-8E-4-G1_ad010	0.00516892	0.0107724	0.718965	3143016	1962922	633700	139622	92446	0.73	0.16	0.11	ODC odc-small	ODC	NonN	TRUE	48040	26085	CA-1
CEMBA191127-8E-3-CEMBA191127-8E-4-G6_ad008	0.00490084	0.00624678	0.702245	3128890	1879072	564155	159960	89129	0.69	0.2	0.11	OLF Xkr6	OLF	Inh	TRUE	47360	25691	CA-1
CEMBA191127-8E-3-CEMBA191127-8E-4-G2_ad012	0.00521066	0.0118837	0.709548	3850095	2230514	690364	166026	100700	0.72	0.17	0.11	ODC odc-large	ODC	NonN	TRUE	49000	26106	CA-1
CEMBA191127-8E-3-CEMBA191127-8E-4-H10_ad002	0.00452415	0.00672373	0.71801	3441789	2051865	651387	145651	92832	0.73	0.16	0.1	ASC str-hpf	ASC	NonN	TRUE	48405	26104	CA-1
CEMBA191127-8E-3-CEMBA191127-8E-4-G3_ad006	0.00524381	0.0118351	0.723057	3823792	2293536	720352	179646	98119	0.72	0.18	0.1	ODC odc-large	ODC	NonN	TRUE	49329	26126	CA-1
CEMBA191127-8E-3-CEMBA191127-8E-4-G2_ad006	0.00460171	0.00564249	0.673285	4903390	2826307	916955	187566	109281	0.76	0.15	0.09	MGC mgc-all	MGC	NonN	TRUE	50657	26181	CA-1
CEMBA191127-8E-3-CEMBA191127-8E-4-H11_ad010	0.00452664	0.00542662	0.671486	1787873	1194394	376402	102810	56645	0.7	0.19	0.11	OLF-Exc Sgcd	OLF-Exc	Exc	TRUE	43246	25968	CA-1
CEMBA191127-8E-3-CEMBA191127-8E-4-H11_ad008	0.00513479	0.0107042	0.715486	1869249	1236578	397975	99067	56574	0.72	0.18	0.1	ODC odc-large	ODC	NonN	TRUE	43784	25997	CA-1
CEMBA191127-8E-3-CEMBA191127-8E-4-H11_ad007	0.00479674	0.0108934	0.699771	1928750	1284965	424665	97955	54116	0.74	0.17	0.09	ODC odc-large	ODC	NonN	TRUE	43954	25999	CA-1
CEMBA191127-8E-3-CEMBA191127-8E-4-H2_ad001	0.00520473	0.0113213	0.717395	2508826	1530474	479226	119248	68520	0.72	0.18	0.1	ODC odc-large	ODC	NonN	TRUE	45772	26025	CA-1
CEMBA191127-8E-3-CEMBA191127-8E-4-H1_ad004	0.00491559	0.00986791	0.707289	3173827	2035453	640413	166684	95638	0.71	0.18	0.11	ODC odc-large	ODC	NonN	TRUE	48491	26086	CA-1
CEMBA191127-8E-3-CEMBA191127-8E-4-H12_ad004	0.00493533	0.0101587	0.70609	3027135	1853341	590274	138041	82705	0.73	0.17	0.1	ODC odc-large	ODC	NonN	TRUE	47693	26086	CA-1
CEMBA191127-8E-3-CEMBA191127-8E-4-H1_ad006	0.00494767	0.00848851	0.72585	3429359	2177001	695893	166043	104529	0.72	0.17	0.11	ASC cortex-olf	ASC	NonN	TRUE	49113	26101	CA-1
CEMBA191127-8E-3-CEMBA191127-8E-4-H2_ad004	0.00496051	0.011011	0.723125	3464378	2094295	645826	167722	99992	0.71	0.18	0.11	ODC odc-large	ODC	NonN	TRUE	48689	26131	CA-1
CEMBA191127-8E-3-CEMBA191127-8E-4-H2_ad010	0.00438752	0.00517272	0.661652	3101723	1883130	604098	139262	77886	0.74	0.17	0.09	MGC mgc-all	MGC	NonN	TRUE	47657	26085	CA-1
CEMBA191127-8E-3-CEMBA191127-8E-4-H12_ad006	0.00492461	0.00914205	0.708639	4923531	2047684	632015	164422	95936	0.71	0.18	0.11	ODC odc-large	ODC	NonN	TRUE	48514	26101	CA-1
CEMBA191127-8E-3-CEMBA191127-8E-4-H3_ad004	0.0045115	0.0104864	0.707858	2231515	1411028	582000	7471	29320	0.94	0.01	0.05	ODC odc-large	ODC	NonN	FALSE	40159	25016	CA-1
CEMBA191127-8E-3-CEMBA191127-8E-4-H3_ad006	0.004905	0.0106894	0.727994	3084476	1919500	619461	137671	87536	0.73	0.16	0.1	ODC odc-small	ODC	NonN	TRUE	47854	26083	CA-1
CEMBA191127-8E-3-CEMBA191127-8E-4-H3_ad008	0.00525346	0.0114414	0.711062	5329659	3342599	1090344	235513	147830	0.74	0.16	0.1	ODC odc-small	ODC	NonN	TRUE	51665	26201	CA-1
CEMBA191127-8E-3-CEMBA191127-8E-4-H7_ad002	0.00495678	0.0109238	0.721502	2606126	1658631	517137	144770	74027	0.7	0.2	0.1	ODC odc-large	ODC	NonN	TRUE	46869	26069	CA-1
CEMBA191127-8E-3-CEMBA191127-8E-4-H7_ad010	0.00517299	0.0114663	0.704847	2549094	1630336	532191	112857	78471	0.74	0.16	0.11	ODC odc-large	ODC	NonN	TRUE	46608	26060	CA-1
CEMBA191127-8E-3-CEMBA191127-8E-4-H3_ad007	0.00466141	0.00783388	0.684429	6444278	4025007	1255252	331959	191529	0.71	0.19	0.11	ODC odc-large	ODC	NonN	TRUE	52394	26246	CA-1
CEMBA191127-8E-3-CEMBA191127-8E-4-H4_ad007	0.0105316	0.04823	0.789289	3235339	1939508	552124	213643	81212	0.65	0.25	0.1	MGE-Sst Rxra	MGE-Sst	Inh	TRUE	48036	26081	CA-1
CEMBA191127-8E-3-CEMBA191127-8E-4-H4_ad004	0.0048004	0.00994294	0.690679	3333118	2022410	646195	146559	89186	0.73	0.17	0.1	ODC odc-large	ODC	NonN	TRUE	48317	26098	CA-1
CEMBA191127-8E-3-CEMBA191127-8E-4-H6_ad012	0.00565947	0.0118306	0.710649	4568699	2282842	706384	166139	96105	0.73	0.17	0.1	ODC odc-large	ODC	NonN	TRUE	49120	26110	CA-1
CEMBA191127-8E-3-CEMBA191127-8E-4-H9_ad001	0.00536711	0.0117098	0.717389	2248582	1421826	440375	119412	65139	0.7	0.19	0.1	ODC odc-small	ODC	NonN	TRUE	45157	26012	CA-1
CEMBA191127-8E-3-CEMBA191127-8E-4-H7_ad012	0.00416401	0.0052061	0.68745	2568262	1670533	533327	134474	74634	0.72	0.18	0.1	MGC mgc-all	MGC	NonN	TRUE	46948	26057	CA-1
CEMBA191127-8E-3-CEMBA191127-8E-4-H9_ad008	0.00525413	0.0108573	0.679784	2110847	1332539	424052	99884	61006	0.72	0.17	0.1	ODC odc-large	ODC	NonN	TRUE	44301	26001	CA-1
CEMBA191127-8E-3-CEMBA191127-8E-4-H8_ad010	0.00511343	0.0118061	0.727937	3622496	2415684	778048	197951	107713	0.72	0.18	0.1	ODC odc-small	ODC	NonN	TRUE	49880	26128	CA-1
CEMBA191127-9H-1-CEMBA191127-9H-2-A10_ad004	0.0047489	0.00605859	0.723072	3407080	2100295	645252	191768	85521	0.7	0.21	0.09	MGC mgc-all	MGC	NonN	TRUE	48806	26101	CA-2
CEMBA191127-9H-1-CEMBA191127-9H-2-A12_ad001	0.00719505	0.0193836	0.709755	3230214	1928882	553320	200233	84947	0.66	0.24	0.1	CA1 Chrm3	CA1	Exc	TRUE	47964	26083	CA-2
CEMBA191127-9H-1-CEMBA191127-9H-2-A1_ad001	0.00491819	0.00576082	0.659668	2556038	1614778	500437	129528	82777	0.7	0.18	0.12	OLF-Exc Sgcd	OLF-Exc	Exc	TRUE	46535	26052	CA-2
CEMBA191127-9H-1-CEMBA191127-9H-2-A10_ad010	0.00522424	0.0108773	0.717636	3356262	2070887	663487	156761	89746	0.73	0.17	0.1	ODC odc-large	ODC	NonN	TRUE	48581	26104	CA-2
CEMBA191127-9H-1-CEMBA191127-9H-2-A11_ad002	0.00475882	0.00633986	0.66666	3823959	2244058	665641	194790	111096	0.69	0.2	0.11	OPC opc-small	OPC	NonN	TRUE	49191	26112	CA-2
CEMBA191127-9H-1-CEMBA191127-9H-2-A11_ad010	0.0103783	0.0443594	0.795092	3752573	2206678	624129	218556	113421	0.65	0.23	0.12	MGE-Sst Ptpre	MGE-Sst	Inh	TRUE	49077	26126	CA-2
CEMBA191127-9H-1-CEMBA191127-9H-2-A2_ad007	0.00590473	0.0173268	0.716735	1037516	639986	186112	70986	24231	0.66	0.25	0.09	IG-CA2 Peak1	IG-CA2	Exc	FALSE	26204	20005	CA-2
CEMBA191127-9H-1-CEMBA191127-9H-2-A1_ad007	0.00686968	0.0177105	0.67323	6547195	2307175	575256	234329	118906	0.62	0.25	0.13	CA1 Chrm3	CA1	Exc	TRUE	49112	26084	CA-2
CEMBA191127-9H-1-CEMBA191127-9H-2-A1_ad008	0.00500104	0.0063552	0.710027	2945930	1871722	559085	163506	105351	0.68	0.2	0.13	OPC opc-large	OPC	NonN	TRUE	47363	26038	CA-2
CEMBA191127-9H-1-CEMBA191127-9H-2-A11_ad012	0.00494266	0.00865578	0.704232	5282146	3153725	977585	253180	137860	0.71	0.18	0.1	ODC odc-large	ODC	NonN	TRUE	51297	26176	CA-2
CEMBA191127-9H-1-CEMBA191127-9H-2-A2_ad002	0.00653968	0.0190408	0.699255	2439504	1510489	438469	158751	66399	0.66	0.24	0.1	CA1 Chrm3	CA1	Exc	TRUE	45608	26030	CA-2
CEMBA191127-9H-1-CEMBA191127-9H-2-A2_ad006	0.00684908	0.0193753	0.709094	2834629	1759250	503352	198119	72801	0.65	0.26	0.09	CA1 Chrm3	CA1	Exc	TRUE	47128	26072	CA-2
CEMBA191127-9H-1-CEMBA191127-9H-2-A5_ad001	0.00509419	0.0107152	0.714849	1543786	1012153	315808	87889	46922	0.7	0.2	0.1	ODC odc-large	ODC	NonN	TRUE	41404	25916	CA-2
CEMBA191127-9H-1-CEMBA191127-9H-2-A4_ad007	0.00663117	0.0210353	0.724668	2317777	1459029	426939	157373	62188	0.66	0.24	0.1	CA3 Cadm2	CA3	Exc	TRUE	44143	25677	CA-2
CEMBA191127-9H-1-CEMBA191127-9H-2-A2_ad008	0.00553613	0.00969957	0.686745	2453650	1446973	454673	112107	66203	0.72	0.18	0.1	ODC odc-large	ODC	NonN	TRUE	45109	26018	CA-2
CEMBA191127-9H-1-CEMBA191127-9H-2-A12_ad006	0.00513293	0.00901654	0.704274	7871223	4696303	1441454	392732	215178	0.7	0.19	0.1	ODC odc-large	ODC	NonN	TRUE	52782	26272	CA-2
CEMBA191127-9H-1-CEMBA191127-9H-2-A4_ad012	0.00479937	0.00746849	0.692132	2594839	1626309	499526	144915	76034	0.69	0.2	0.11	OPC opc-small	OPC	NonN	TRUE	46473	26063	CA-2
CEMBA191127-9H-1-CEMBA191127-9H-2-A5_ad007	0.00683038	0.0203292	0.707491	1921452	1251375	357983	149448	51309	0.64	0.27	0.09	CA1 Chrm3	CA1	Exc	TRUE	43794	25996	CA-2
CEMBA191127-9H-1-CEMBA191127-9H-2-A8_ad001	0.0108115	0.0417398	0.788892	2366971	729428	157038	23088	21322	0.78	0.11	0.11	MGE-Sst Ptpre	MGE-Sst	Inh	TRUE	39979	25910	CA-2
CEMBA191127-9H-1-CEMBA191127-9H-2-A6_ad007	0.0045249	0.00789351	0.7236	2715327	1654475	515955	125909	74619	0.72	0.18	0.1	ASC mid	ASC	NonN	TRUE	43791	25333	CA-2
CEMBA191127-9H-1-CEMBA191127-9H-2-A7_ad012	0.00637445	0.019169	0.717319	2151999	1394312	401636	161873	56931	0.65	0.26	0.09	CA1 Chrm3	CA1	Exc	TRUE	45074	26024	CA-2
CEMBA191127-9H-1-CEMBA191127-9H-2-A6_ad004	0.00530173	0.0104322	0.719637	3681190	2135269	546795	225105	145718	0.6	0.25	0.16	DG dg-all	DG	Exc	TRUE	48892	26098	CA-2
CEMBA191127-9H-1-CEMBA191127-9H-2-A4_ad002	0.00468531	0.00836844	0.686573	5158049	3270296	1021709	279933	148794	0.7	0.19	0.1	ODC odc-large	ODC	NonN	TRUE	51532	26194	CA-2
CEMBA191127-9H-1-CEMBA191127-9H-2-A8_ad004	0.00687995	0.0180269	0.708397	2981553	898324	190846	30915	24311	0.78	0.13	0.1	CA1 Chrm3	CA1	Exc	TRUE	42691	25930	CA-2
CEMBA191127-9H-1-CEMBA191127-9H-2-A5_ad002	0.00477417	0.0101015	0.70501	5321648	3517556	1094571	318305	163089	0.69	0.2	0.1	ODC odc-large	ODC	NonN	TRUE	51983	26194	CA-2
CEMBA191127-9H-1-CEMBA191127-9H-2-A6_ad012	0.004946	0.0106822	0.702339	7150650	4025584	1209929	332606	185334	0.7	0.19	0.11	ODC odc-large	ODC	NonN	TRUE	52360	26236	CA-2
CEMBA191127-9H-1-CEMBA191127-9H-2-A8_ad006	0.00980412	0.0297216	0.734743	3373100	1028352	222616	36129	26193	0.78	0.13	0.09	CA3 Cadm2	CA3	Exc	TRUE	44127	25961	CA-2
CEMBA191127-9H-1-CEMBA191127-9H-2-A7_ad006	0.00575138	0.0129043	0.701752	4819823	3106110	942328	308492	133651	0.68	0.22	0.1	CA1 Chrm3	CA1	Exc	TRUE	51483	26202	CA-2
CEMBA191127-9H-1-CEMBA191127-9H-2-A8_ad007	0.00538272	0.0108183	0.706152	5150081	1596390	335588	39218	44131	0.8	0.09	0.11	ODC odc-large	ODC	NonN	TRUE	48954	26067	CA-2
CEMBA191127-9H-1-CEMBA191127-9H-2-B10_ad004	0.00763071	0.0245832	0.739974	4388807	2753050	798255	292056	117566	0.66	0.24	0.1	CA1 Chrm3	CA1	Exc	TRUE	50261	26109	CA-2
CEMBA191127-9H-1-CEMBA191127-9H-2-B12_ad001	0.00680521	0.0179554	0.696392	1221596	694449	203349	69219	27419	0.68	0.23	0.09	D1L-Fstl4 Sipa1l2	D1L-Fstl4	Inh	FALSE	28716	21363	CA-2
CEMBA191127-9H-1-CEMBA191127-9H-2-B10_ad012	0.00593153	0.0172725	0.710318	3127805	1450448	389194	112181	38094	0.72	0.21	0.07	CA1 Chrm3	CA1	Exc	TRUE	46473	26061	CA-2
CEMBA191127-9H-1-CEMBA191127-9H-2-B10_ad007	0.00447358	0.00578075	0.672995	3167401	1917517	606312	152411	76490	0.73	0.18	0.09	MGC mgc-all	MGC	NonN	TRUE	47724	26063	CA-2
CEMBA191127-9H-1-CEMBA191127-9H-2-B10_ad010	0.00492834	0.0101514	0.711593	3275526	1973051	621410	151430	87609	0.72	0.18	0.1	ODC odc-large	ODC	NonN	TRUE	48051	26110	CA-2
CEMBA191127-9H-1-CEMBA191127-9H-2-B12_ad010	0.00667347	0.0193276	0.710653	3030123	1861800	534178	204330	78912	0.65	0.25	0.1	CA1 Chrm3	CA1	Exc	TRUE	47738	26052	CA-2
CEMBA191127-9H-1-CEMBA191127-9H-2-B12_ad008	0.00728663	0.0213232	0.716396	2604058	1592468	460002	172891	64914	0.66	0.25	0.09	CA3 Cadm2	CA3	Exc	TRUE	46205	26057	CA-2
CEMBA191127-9H-1-CEMBA191127-9H-2-B1_ad006	0.00526045	0.0108281	0.724499	3803854	2237938	699480	171813	97226	0.72	0.18	0.1	ODC odc-large	ODC	NonN	TRUE	49121	26131	CA-2
CEMBA191127-9H-1-CEMBA191127-9H-2-B1_ad010	0.00690889	0.0207976	0.717145	3748416	2217373	625273	251375	86059	0.65	0.26	0.09	CA3 Cadm2	CA3	Exc	TRUE	49098	26110	CA-2
CEMBA191127-9H-1-CEMBA191127-9H-2-B11_ad007	0.00746151	0.0255378	0.768572	4199019	2477466	745043	235690	97138	0.69	0.22	0.09	Unc5c Unc5c	Unc5c	Inh	TRUE	49892	26144	CA-2
CEMBA191127-9H-1-CEMBA191127-9H-2-B3_ad007	0.00679004	0.0191849	0.707689	1289745	754192	219246	77886	29555	0.67	0.24	0.09	CA1 Chrm3	CA1	Exc	FALSE	28621	21329	CA-2
CEMBA191127-9H-1-CEMBA191127-9H-2-B2_ad010	0.00514964	0.0106452	0.716488	3153687	1883382	586681	150964	79119	0.72	0.18	0.1	ODC odc-large	ODC	NonN	TRUE	47655	26090	CA-2
CEMBA191127-9H-1-CEMBA191127-9H-2-B2_ad008	0.00478146	0.00566094	0.669914	2585020	1554785	459629	138464	77135	0.68	0.21	0.11	PC pc-all	PC	NonN	TRUE	45891	26051	CA-2
CEMBA191127-9H-1-CEMBA191127-9H-2-B2_ad007	0.00441284	0.0052621	0.679013	3096722	1843974	559679	149611	89958	0.7	0.19	0.11	VLMC Col4a1	VLMC	NonN	TRUE	47465	26094	CA-2
CEMBA191127-9H-1-CEMBA191127-9H-2-B3_ad002	0.00763872	0.0278333	0.780683	3237130	1955050	562565	205492	85704	0.66	0.24	0.1	CGE-Vip Ptprm	CGE-Vip	Inh	TRUE	48186	26099	CA-2
CEMBA191127-9H-1-CEMBA191127-9H-2-B2_ad002	0.00651859	0.0205869	0.731887	4631285	2717428	805464	251550	119892	0.68	0.21	0.1	MGE-Sst Ptpre	MGE-Sst	Inh	TRUE	50336	26165	CA-2
CEMBA191127-9H-1-CEMBA191127-9H-2-B4_ad002	0.00482402	0.010373	0.717554	1051690	639102	196346	56102	25479	0.71	0.2	0.09	ODC odc-large	ODC	NonN	FALSE	26090	19369	CA-2
CEMBA191127-9H-1-CEMBA191127-9H-2-B3_ad008	0.00728609	0.0210514	0.712161	3091537	1893811	550425	199188	78905	0.66	0.24	0.1	CA1 Chrm3	CA1	Exc	TRUE	47608	25704	CA-2
CEMBA191127-9H-1-CEMBA191127-9H-2-B5_ad002	0.00461093	0.00734799	0.719116	976135	663044	211899	54784	30915	0.71	0.18	0.1	ASC cortex-olf	ASC	NonN	TRUE	35299	24930	CA-2
CEMBA191127-9H-1-CEMBA191127-9H-2-B4_ad001	0.00735071	0.0192787	0.700105	2075697	1269414	370473	129421	54241	0.67	0.23	0.1	CA1 Chrm3	CA1	Exc	TRUE	43491	25971	CA-2
CEMBA191127-9H-1-CEMBA191127-9H-2-B5_ad007	0.00670291	0.0194395	0.707576	1297898	879856	250648	108321	36756	0.63	0.27	0.09	CA1 Chrm3	CA1	Exc	TRUE	39506	25897	CA-2
CEMBA191127-9H-1-CEMBA191127-9H-2-B5_ad006	0.00683075	0.020415	0.715321	1255113	844709	241915	100529	36664	0.64	0.27	0.1	CA1 Chrm3	CA1	Exc	TRUE	39045	25911	CA-2
CEMBA191127-9H-1-CEMBA191127-9H-2-B3_ad006	0.00514031	0.00982157	0.691325	7032089	4267140	1336133	338795	194580	0.71	0.18	0.1	ODC odc-large	ODC	NonN	TRUE	52542	26191	CA-2
CEMBA191127-9H-1-CEMBA191127-9H-2-B6_ad006	0.00553237	0.0100373	0.712897	2812819	1564550	435309	156356	68758	0.66	0.24	0.1	DG dg-all	DG	Exc	FALSE	37553	24460	CA-2
CEMBA191127-9H-1-CEMBA191127-9H-2-B7_ad002	0.00464205	0.00863506	0.692459	1591540	1086691	348010	91014	51053	0.71	0.19	0.1	ODC odc-large	ODC	NonN	TRUE	42316	25959	CA-2
CEMBA191127-9H-1-CEMBA191127-9H-2-B7_ad004	0.00711621	0.0191726	0.700623	1804749	1222269	356300	145333	50097	0.65	0.26	0.09	CA1 Chrm3	CA1	Exc	TRUE	43794	25982	CA-2
CEMBA191127-9H-1-CEMBA191127-9H-2-B8_ad001	0.00671421	0.0195038	0.697892	1371965	856598	246984	91892	39845	0.65	0.24	0.11	CA1 Chrm3	CA1	Exc	TRUE	35312	23741	CA-2
CEMBA191127-9H-1-CEMBA191127-9H-2-B7_ad010	0.00607542	0.01738	0.69907	1543151	1056286	300291	127421	49620	0.63	0.27	0.1	CA1 Chrm3	CA1	Exc	TRUE	41891	25941	CA-2
CEMBA191127-9H-1-CEMBA191127-9H-2-B4_ad006	0.00518966	0.011552	0.734358	3179941	1922656	603026	154486	81095	0.72	0.18	0.1	ODC odc-small	ODC	NonN	TRUE	47715	26085	CA-2
CEMBA191127-9H-1-CEMBA191127-9H-2-B7_ad006	0.00550358	0.0180961	0.713125	2075050	1370668	576615	9608	28144	0.94	0.02	0.05	CA1 Chrm3	CA1	Exc	FALSE	44176	26017	CA-2
CEMBA191127-9H-1-CEMBA191127-9H-2-B7_ad012	0.00499375	0.00906415	0.703613	1686976	1149819	336962	133419	49236	0.65	0.26	0.09	DG dg-all	DG	Exc	TRUE	43113	25973	CA-2
CEMBA191127-9H-1-CEMBA191127-9H-2-B6_ad010	0.00684872	0.0196704	0.706644	4419890	2405412	675622	238434	103687	0.66	0.23	0.1	CA1 Chrm3	CA1	Exc	TRUE	49478	26126	CA-2
CEMBA191127-9H-1-CEMBA191127-9H-2-B8_ad008	0.00534955	0.0117865	0.714804	2198575	1407123	447563	115422	59792	0.72	0.19	0.1	ODC odc-small	ODC	NonN	TRUE	45078	26005	CA-2
CEMBA191127-9H-1-CEMBA191127-9H-2-C11_ad001	0.0093374	0.0383758	0.788678	2612149	1578242	450662	159193	79009	0.65	0.23	0.11	CGE-Vip Ptprm	CGE-Vip	Inh	TRUE	46076	26009	CA-2
CEMBA191127-9H-1-CEMBA191127-9H-2-C11_ad008	0.00696573	0.0181593	0.692074	3227852	1975231	569663	204303	90643	0.66	0.24	0.1	CA1 Chrm3	CA1	Exc	TRUE	48291	26100	CA-2
CEMBA191127-9H-1-CEMBA191127-9H-2-C11_ad012	0.00678067	0.0212578	0.705675	3502664	2150518	622653	227702	93174	0.66	0.24	0.1	CA1 Chrm3	CA1	Exc	TRUE	48954	26104	CA-2
CEMBA191127-9H-1-CEMBA191127-9H-2-C10_ad006	0.00548436	0.0117468	0.729317	5018573	2913540	899304	224622	133311	0.72	0.18	0.11	ODC odc-large	ODC	NonN	TRUE	50759	26172	CA-2
CEMBA191127-9H-1-CEMBA191127-9H-2-B9_ad010	0.005179	0.0114226	0.732027	4434809	2579635	788347	206811	116216	0.71	0.19	0.1	ODC odc-large	ODC	NonN	TRUE	50071	26129	CA-2
CEMBA191127-9H-1-CEMBA191127-9H-2-B8_ad010	0.00486854	0.0105419	0.715781	5380499	3443795	1091457	285843	155169	0.71	0.19	0.1	ODC odc-large	ODC	NonN	TRUE	51854	26211	CA-2
CEMBA191127-9H-1-CEMBA191127-9H-2-C12_ad002	0.00453617	0.00542986	0.668581	3675826	2182141	637943	193949	114451	0.67	0.2	0.12	OPC opc-large	OPC	NonN	TRUE	49029	26124	CA-2
CEMBA191127-9H-1-CEMBA191127-9H-2-C1_ad010	0.00486397	0.00973267	0.709842	2923468	1835528	587908	138457	83079	0.73	0.17	0.1	ODC odc-large	ODC	NonN	TRUE	47618	26087	CA-2
CEMBA191127-9H-1-CEMBA191127-9H-2-C2_ad006	0.00506507	0.00715494	0.684592	2902826	1824092	546103	172256	88142	0.68	0.21	0.11	EC Sema3g	EC	NonN	TRUE	47701	26092	CA-2
CEMBA191127-9H-1-CEMBA191127-9H-2-C12_ad010	0.00524154	0.0107175	0.717339	5317525	3178854	978915	255773	146718	0.71	0.19	0.11	ODC odc-large	ODC	NonN	TRUE	50955	26158	CA-2
CEMBA191127-9H-1-CEMBA191127-9H-2-C10_ad008	0.00542441	0.0111311	0.714907	8093337	4732519	1467036	342300	233838	0.72	0.17	0.11	ODC odc-small	ODC	NonN	TRUE	52759	26271	CA-2
CEMBA191127-9H-1-CEMBA191127-9H-2-C3_ad008	0.00707831	0.0196592	0.701234	2628409	1622348	470147	170185	72408	0.66	0.24	0.1	CA1 Chrm3	CA1	Exc	TRUE	46459	26049	CA-2
CEMBA191127-9H-1-CEMBA191127-9H-2-C2_ad007	0.00488314	0.0105086	0.708412	3050395	1926517	599287	159771	91376	0.7	0.19	0.11	ODC odc-large	ODC	NonN	TRUE	47913	26074	CA-2
CEMBA191127-9H-1-CEMBA191127-9H-2-B9_ad006	0.00667361	0.0165056	0.717907	8929116	5247529	1543710	503356	233469	0.68	0.22	0.1	CA1 Kif26a	CA1	Exc	TRUE	53017	26276	CA-2
CEMBA191127-9H-1-CEMBA191127-9H-2-C3_ad002	0.0108097	0.0462122	0.786531	2984888	1839500	513253	220281	74980	0.63	0.27	0.09	MGE-Sst Rxra	MGE-Sst	Inh	TRUE	47630	26076	CA-2
CEMBA191127-9H-1-CEMBA191127-9H-2-C2_ad010	0.00683423	0.0195531	0.732459	3194182	2056375	583979	238775	88931	0.64	0.26	0.1	CA3-St18 Nuak1	CA3-St18	Exc	TRUE	48344	26072	CA-2
CEMBA191127-9H-1-CEMBA191127-9H-2-C4_ad001	0.00560063	0.0119365	0.723782	2100823	1353250	435386	105981	59112	0.73	0.18	0.1	ODC odc-large	ODC	NonN	TRUE	44687	26016	CA-2
CEMBA191127-9H-1-CEMBA191127-9H-2-C6_ad002	0.00461778	0.00712604	0.731799	1366685	938206	300115	74156	49427	0.71	0.18	0.12	ASC mid	ASC	NonN	TRUE	40551	25927	CA-2
CEMBA191127-9H-1-CEMBA191127-9H-2-C3_ad010	0.00656003	0.0185514	0.689814	3597290	2220876	642929	233617	100950	0.66	0.24	0.1	CA1 Chrm3	CA1	Exc	TRUE	48901	26083	CA-2
CEMBA191127-9H-1-CEMBA191127-9H-2-C7_ad004	0.00685827	0.0185501	0.713115	2419011	1540100	448086	171980	65376	0.65	0.25	0.1	CA1 Chrm3	CA1	Exc	TRUE	45773	26039	CA-2
CEMBA191127-9H-1-CEMBA191127-9H-2-C7_ad002	0.00771122	0.025559	0.723485	2435906	1581710	448833	198864	57671	0.64	0.28	0.08	CA3 Cadm2	CA3	Exc	TRUE	46401	26056	CA-2
CEMBA191127-9H-1-CEMBA191127-9H-2-C7_ad008	0.008521	0.0263748	0.728822	1906622	1234221	359124	143289	46281	0.65	0.26	0.08	IG-CA2 Peak1	IG-CA2	Exc	TRUE	43525	26001	CA-2
CEMBA191127-9H-1-CEMBA191127-9H-2-C8_ad001	0.00451589	0.00563198	0.662752	1750379	1172515	374442	100687	49751	0.71	0.19	0.09	MGC mgc-all	MGC	NonN	TRUE	43270	25965	CA-2
CEMBA191127-9H-1-CEMBA191127-9H-2-C7_ad012	0.00462757	0.00955997	0.727054	2172653	1415253	446609	115611	67225	0.71	0.18	0.11	ODC odc-small	ODC	NonN	TRUE	45246	26025	CA-2
CEMBA191127-9H-1-CEMBA191127-9H-2-C8_ad007	0.00503058	0.010832	0.705254	1993314	1319024	424599	107714	58352	0.72	0.18	0.1	ODC odc-large	ODC	NonN	TRUE	44486	26001	CA-2
CEMBA191127-9H-1-CEMBA191127-9H-2-D11_ad007	0.0048496	0.0103684	0.70855	2941992	1837745	582857	148658	79405	0.72	0.18	0.1	ODC odc-large	ODC	NonN	TRUE	47509	26075	CA-2
CEMBA191127-9H-1-CEMBA191127-9H-2-C9_ad006	0.00537749	0.0117982	0.729297	4654833	2711452	845639	210601	116802	0.72	0.18	0.1	ODC odc-small	ODC	NonN	TRUE	50447	26165	CA-2
CEMBA191127-9H-1-CEMBA191127-9H-2-C9_ad010	0.00789608	0.0297287	0.801547	4147227	2417252	710958	219854	112745	0.68	0.21	0.11	MGE-Sst Rxra	MGE-Sst	Inh	TRUE	49595	26130	CA-2
CEMBA191127-9H-1-CEMBA191127-9H-2-C9_ad007	0.00472044	0.00795831	0.708672	4259776	2486744	743537	207967	124884	0.69	0.19	0.12	OPC opc-small	OPC	NonN	TRUE	49832	26125	CA-2
CEMBA191127-9H-1-CEMBA191127-9H-2-D1_ad002	0.00496282	0.0108017	0.707244	2125175	1356999	411648	119114	69403	0.69	0.2	0.12	ODC odc-large	ODC	NonN	TRUE	42479	25113	CA-2
CEMBA191127-9H-1-CEMBA191127-9H-2-D1_ad001	0.00779106	0.0242266	0.722434	2196659	1385308	380196	176671	55390	0.62	0.29	0.09	CA3 Cadm2	CA3	Exc	TRUE	45043	26009	CA-2
CEMBA191127-9H-1-CEMBA191127-9H-2-D12_ad007	0.00562316	0.0145708	0.748285	3402634	2105759	653576	179740	94591	0.7	0.19	0.1	OLF Xkr6	OLF	Inh	TRUE	48422	26081	CA-2
CEMBA191127-9H-1-CEMBA191127-9H-2-D1_ad006	0.00516513	0.0108252	0.709068	3041453	1897564	598704	146786	91385	0.72	0.18	0.11	ODC odc-large	ODC	NonN	TRUE	47822	26109	CA-2
CEMBA191127-9H-1-CEMBA191127-9H-2-D1_ad012	0.00428118	0.00522342	0.641856	1404322	903781	282229	79116	37681	0.71	0.2	0.09	Gfra1 Gfra1	Gfra1	Exc	FALSE	33148	22675	CA-2
CEMBA191127-9H-1-CEMBA191127-9H-2-D3_ad006	0.00471861	0.00586879	0.6878	2707836	1628531	509679	131403	70858	0.72	0.18	0.1	OLF-Exc Sgcd	OLF-Exc	Exc	TRUE	44398	25412	CA-2
CEMBA191127-9H-1-CEMBA191127-9H-2-D1_ad007	0.0048935	0.0106857	0.694704	2721131	1712091	534837	147840	73608	0.71	0.2	0.1	ODC odc-large	ODC	NonN	TRUE	47002	26063	CA-2
CEMBA191127-9H-1-CEMBA191127-9H-2-D2_ad010	0.0078741	0.0250989	0.727208	2882765	1791546	506454	210141	73429	0.64	0.27	0.09	IG-CA2 Peak1	IG-CA2	Exc	TRUE	47434	26069	CA-2
CEMBA191127-9H-1-CEMBA191127-9H-2-D3_ad008	0.00681377	0.0176313	0.688517	2888324	1758419	511901	179882	77890	0.67	0.23	0.1	CA1 Chrm3	CA1	Exc	TRUE	47084	26073	CA-2
CEMBA191127-9H-1-CEMBA191127-9H-2-D6_ad001	0.00790282	0.0254819	0.733628	572070	385470	112244	45615	15080	0.65	0.26	0.09	CA3 Cadm2	CA3	Exc	FALSE	26390	22987	CA-2
CEMBA191127-9H-1-CEMBA191127-9H-2-D11_ad012	0.00499477	0.0106068	0.71184	6390638	4035029	1273564	336222	178850	0.71	0.19	0.1	ODC odc-large	ODC	NonN	TRUE	52454	26225	CA-2
CEMBA191127-9H-1-CEMBA191127-9H-2-D4_ad012	0.0064625	0.0191365	0.696792	1859583	1230273	349957	146566	53830	0.64	0.27	0.1	CA1 Chrm3	CA1	Exc	TRUE	43562	26009	CA-2
CEMBA191127-9H-1-CEMBA191127-9H-2-D12_ad004	0.00513845	0.00883241	0.714311	6423218	3985265	1226746	337513	195638	0.7	0.19	0.11	ODC odc-large	ODC	NonN	TRUE	52364	26222	CA-2
CEMBA191127-9H-1-CEMBA191127-9H-2-D5_ad002	0.00502062	0.0113082	0.700815	1860834	1234510	386935	110266	54700	0.7	0.2	0.1	ODC odc-large	ODC	NonN	TRUE	43817	25983	CA-2
CEMBA191127-9H-1-CEMBA191127-9H-2-D4_ad010	0.00621796	0.0165821	0.693434	2528814	1572629	455992	174220	69419	0.65	0.25	0.1	CA1 Chrm3	CA1	Exc	TRUE	45972	26014	CA-2
CEMBA191127-9H-1-CEMBA191127-9H-2-D3_ad010	0.00509659	0.0103633	0.715909	3681686	2236868	711609	169798	95550	0.73	0.17	0.1	ODC odc-large	ODC	NonN	TRUE	49171	26099	CA-2
CEMBA191127-9H-1-CEMBA191127-9H-2-D6_ad008	0.00519513	0.0113086	0.727266	840800	593007	187270	53051	28388	0.7	0.2	0.11	ODC odc-large	ODC	NonN	TRUE	34549	25803	CA-2
CEMBA191127-9H-1-CEMBA191127-9H-2-D7_ad012	0.00630021	0.0194034	0.710187	1863428	1201822	342704	135018	55344	0.64	0.25	0.1	CA1 Chrm3	CA1	Exc	TRUE	43257	25976	CA-2
CEMBA191127-9H-1-CEMBA191127-9H-2-D7_ad006	0.00441261	0.00523847	0.673527	1930803	1229262	378574	109599	55068	0.7	0.2	0.1	MGC mgc-all	MGC	NonN	TRUE	42910	25974	CA-2
CEMBA191127-9H-1-CEMBA191127-9H-2-D8_ad001	0.00712861	0.0193259	0.713072	2018823	1255763	365105	132129	53876	0.66	0.24	0.1	CA1 Chrm3	CA1	Exc	TRUE	43602	25992	CA-2
CEMBA191127-9H-1-CEMBA191127-9H-2-D7_ad001	0.00508851	0.00714586	0.722266	1923567	1239436	386308	109052	53449	0.7	0.2	0.1	ASC cortex-olf	ASC	NonN	TRUE	43610	25982	CA-2
CEMBA191127-9H-1-CEMBA191127-9H-2-D7_ad004	0.00457117	0.00561707	0.698894	2191812	1396481	424075	119254	75209	0.69	0.19	0.12	OPC opc-large	OPC	NonN	TRUE	44954	26027	CA-2
CEMBA191127-9H-1-CEMBA191127-9H-2-D5_ad006	0.00478727	0.00871092	0.70681	4000471	2625993	845703	221069	112013	0.72	0.19	0.1	ODC odc-large	ODC	NonN	TRUE	50568	26149	CA-2
CEMBA191127-9H-1-CEMBA191127-9H-2-D8_ad002	0.00940449	0.0385763	0.800495	2576394	1591881	455557	170274	73270	0.65	0.24	0.1	MGE-Sst Rxra	MGE-Sst	Inh	TRUE	46137	26046	CA-2
CEMBA191127-9H-1-CEMBA191127-9H-2-D8_ad007	0.00488598	0.0106413	0.715204	2816410	1725007	550427	127842	76740	0.73	0.17	0.1	ODC odc-large	ODC	NonN	TRUE	47024	26068	CA-2
CEMBA191127-9H-1-CEMBA191127-9H-2-D8_ad012	0.00509948	0.0102592	0.714284	2161408	1339383	417993	108525	60475	0.71	0.18	0.1	ODC odc-large	ODC	NonN	TRUE	44234	26007	CA-2
CEMBA191127-9H-1-CEMBA191127-9H-2-D5_ad004	0.00556248	0.0125684	0.696181	4025002	2662707	821434	262609	112311	0.69	0.22	0.09	CA1 Chrm3	CA1	Exc	TRUE	50765	26159	CA-2
CEMBA191127-9H-1-CEMBA191127-9H-2-E10_ad001	0.005404	0.0114792	0.735403	2617750	1649095	513426	139736	74154	0.71	0.19	0.1	ODC odc-large	ODC	NonN	TRUE	46598	26041	CA-2
CEMBA191127-9H-1-CEMBA191127-9H-2-E11_ad007	0.00659755	0.0187703	0.699294	2192017	1441273	420139	161975	63202	0.65	0.25	0.1	CA1 Chrm3	CA1	Exc	TRUE	45295	26022	CA-2
CEMBA191127-9H-1-CEMBA191127-9H-2-E10_ad008	0.00749174	0.0198089	0.698566	3031934	1870007	541291	200841	84438	0.65	0.24	0.1	CA1 Chrm3	CA1	Exc	TRUE	47855	26080	CA-2
CEMBA191127-9H-1-CEMBA191127-9H-2-E10_ad004	0.00458988	0.00569834	0.684449	3517621	2197973	698432	174063	96606	0.72	0.18	0.1	MGC mgc-all	MGC	NonN	TRUE	49065	26119	CA-2
CEMBA191127-9H-1-CEMBA191127-9H-2-E12_ad006	0.00967725	0.040726	0.776305	3420823	1943854	564406	193867	84209	0.67	0.23	0.1	CGE-Vip Ntng1	CGE-Vip	Inh	TRUE	46180	25989	CA-2
CEMBA191127-9H-1-CEMBA191127-9H-2-D9_ad004	0.00690575	0.0191695	0.703902	4850298	2723348	776276	268488	120327	0.67	0.23	0.1	CA1 Chrm3	CA1	Exc	TRUE	50406	26155	CA-2
CEMBA191127-9H-1-CEMBA191127-9H-2-E1_ad007	0.00428523	0.00584115	0.758342	2964872	1861987	571262	163521	86252	0.7	0.2	0.11	MGC mgc-all	MGC	NonN	TRUE	47791	26069	CA-2
CEMBA191127-9H-1-CEMBA191127-9H-2-E1_ad002	0.00648205	0.0179524	0.691484	3043713	1891720	541767	210496	81667	0.65	0.25	0.1	CA1 Chrm3	CA1	Exc	TRUE	47967	26063	CA-2
CEMBA191127-9H-1-CEMBA191127-9H-2-E12_ad008	0.00696658	0.0186819	0.70496	4086046	2458507	704550	263591	107593	0.65	0.25	0.1	CA1 Chrm3	CA1	Exc	TRUE	49847	26137	CA-2
CEMBA191127-9H-1-CEMBA191127-9H-2-E2_ad001	0.00844593	0.0267453	0.723646	2747367	1670435	459570	194024	78031	0.63	0.27	0.11	Gfra1 Gfra1	Gfra1	Exc	TRUE	46828	26027	CA-2
CEMBA191127-9H-1-CEMBA191127-9H-2-E10_ad010	0.0048958	0.00855832	0.692612	5891617	3740309	1156192	322988	178771	0.7	0.19	0.11	ODC odc-large	ODC	NonN	TRUE	52104	26112	CA-2
CEMBA191127-9H-1-CEMBA191127-9H-2-E2_ad012	0.0050115	0.0105503	0.714776	3309375	2024016	636370	159324	89106	0.72	0.18	0.1	ODC odc-large	ODC	NonN	TRUE	48548	26110	CA-2
CEMBA191127-9H-1-CEMBA191127-9H-2-E3_ad008	0.00746538	0.0214111	0.708909	2308719	1484006	426465	167316	65013	0.65	0.25	0.1	CA1 Chrm3	CA1	Exc	TRUE	45568	26032	CA-2
CEMBA191127-9H-1-CEMBA191127-9H-2-E3_ad010	0.00687208	0.0201597	0.753917	2423674	1552639	441769	166717	81058	0.64	0.24	0.12	Unc5c Unc5c	Unc5c	Inh	TRUE	46038	26037	CA-2
CEMBA191127-9H-1-CEMBA191127-9H-2-E7_ad007	0.00478363	0.0114102	0.738703	1546449	1044109	332188	93225	45522	0.71	0.2	0.1	ODC odc-large	ODC	NonN	TRUE	41946	25946	CA-2
CEMBA191127-9H-1-CEMBA191127-9H-2-E3_ad007	0.00435645	0.00594856	0.657292	5394944	3400902	1089442	247222	171267	0.72	0.16	0.11	PC pc-all	PC	NonN	TRUE	51533	26178	CA-2
CEMBA191127-9H-1-CEMBA191127-9H-2-E5_ad002	0.00581503	0.017052	0.741139	4712481	3060890	887842	318944	158919	0.65	0.23	0.12	CGE-Vip Ntng1	CGE-Vip	Inh	TRUE	51398	26179	CA-2
CEMBA191127-9H-1-CEMBA191127-9H-2-E7_ad001	0.00610785	0.0158076	0.718065	2158196	1495305	452851	155807	68255	0.67	0.23	0.1	ODC odc-small	ODC	NonN	TRUE	46007	26038	CA-2
CEMBA191127-9H-1-CEMBA191127-9H-2-E8_ad002	0.00618766	0.0174895	0.697495	2244741	1480511	417610	187554	58091	0.63	0.28	0.09	CA1 Chrm3	CA1	Exc	TRUE	45681	26046	CA-2
CEMBA191127-9H-1-CEMBA191127-9H-2-E5_ad008	0.00614751	0.0142514	0.709316	4713670	3069004	907508	313319	147336	0.66	0.23	0.11	CA1 Chrm3	CA1	Exc	TRUE	51353	26153	CA-2
CEMBA191127-9H-1-CEMBA191127-9H-2-E6_ad006	0.00683672	0.0193478	0.722648	5141273	2905445	831249	293399	121759	0.67	0.24	0.1	CA1 Chrm3	CA1	Exc	TRUE	50883	26168	CA-2
CEMBA191127-9H-1-CEMBA191127-9H-2-E6_ad004	0.00670743	0.0176775	0.708102	5526081	3113153	878088	316539	140936	0.66	0.24	0.11	CA1 Chrm3	CA1	Exc	TRUE	51018	26175	CA-2
CEMBA191127-9H-1-CEMBA191127-9H-2-E6_ad007	0.00449849	0.00560968	0.704302	4784953	2712066	814817	231592	113956	0.7	0.2	0.1	MGC mgc-all	MGC	NonN	TRUE	50455	26155	CA-2
CEMBA191127-9H-1-CEMBA191127-9H-2-E4_ad008	0.00520436	0.0108052	0.714401	6387397	4061494	1280929	332648	185977	0.71	0.18	0.1	ODC odc-large	ODC	NonN	TRUE	52411	26221	CA-2
CEMBA191127-9H-1-CEMBA191127-9H-2-F11_ad012	0.00655804	0.0187412	0.699878	1148723	720811	208365	79337	30498	0.65	0.25	0.1	CA1 Chrm3	CA1	Exc	FALSE	25706	19972	CA-2
CEMBA191127-9H-1-CEMBA191127-9H-2-F10_ad002	0.00640704	0.0175368	0.690378	3102831	1957584	562300	226231	78461	0.65	0.26	0.09	CA1 Chrm3	CA1	Exc	TRUE	48370	26080	CA-2
CEMBA191127-9H-1-CEMBA191127-9H-2-E9_ad010	0.00721135	0.0213881	0.717159	3713366	2175844	611585	240642	88557	0.65	0.26	0.09	CA3 Cadm2	CA3	Exc	TRUE	48892	26115	CA-2
CEMBA191127-9H-1-CEMBA191127-9H-2-E9_ad007	0.00491999	0.0107794	0.71132	3989244	2340174	723875	190017	97606	0.72	0.19	0.1	ODC odc-large	ODC	NonN	TRUE	49489	26129	CA-2
CEMBA191127-9H-1-CEMBA191127-9H-2-F11_ad004	0.00686652	0.019269	0.698876	3521604	2159354	623317	226101	101296	0.66	0.24	0.11	CA1 Chrm3	CA1	Exc	TRUE	48941	26110	CA-2
CEMBA191127-9H-1-CEMBA191127-9H-2-F10_ad006	0.0109976	0.0468297	0.801166	2988347	1859922	534707	198593	88688	0.65	0.24	0.11	MGE-Sst Ptpre	MGE-Sst	Inh	TRUE	47887	26060	CA-2
CEMBA191127-9H-1-CEMBA191127-9H-2-F11_ad010	0.00470082	0.00545372	0.66394	3211865	2006781	615529	170939	99076	0.7	0.19	0.11	ANP anp-dg	ANP	NonN	TRUE	48387	26097	CA-2
CEMBA191127-9H-1-CEMBA191127-9H-2-F11_ad007	0.00464552	0.00557847	0.672277	3529714	2212212	648525	216294	113926	0.66	0.22	0.12	PC pc-all	PC	NonN	TRUE	49318	26126	CA-2
CEMBA191127-9H-1-CEMBA191127-9H-2-F1_ad001	0.00743087	0.0205497	0.707836	2021444	1297809	375167	144102	57770	0.65	0.25	0.1	CA1 Chrm3	CA1	Exc	TRUE	44106	25985	CA-2
CEMBA191127-9H-1-CEMBA191127-9H-2-E8_ad007	0.00544951	0.0136324	0.723887	6915626	4518612	1418493	417767	190559	0.7	0.21	0.09	ODC odc-large	ODC	NonN	TRUE	52743	26253	CA-2
CEMBA191127-9H-1-CEMBA191127-9H-2-F1_ad006	0.006443	0.0170226	0.728373	2709742	1735527	485662	219045	69339	0.63	0.28	0.09	CA3-St18 Epha5	CA3-St18	Exc	TRUE	47363	26075	CA-2
CEMBA191127-9H-1-CEMBA191127-9H-2-F12_ad007	0.00498345	0.0102784	0.721567	3925315	2391980	746627	194360	108463	0.71	0.19	0.1	ODC odc-small	ODC	NonN	TRUE	49823	26100	CA-2
CEMBA191127-9H-1-CEMBA191127-9H-2-F1_ad012	0.00454744	0.00620809	0.713218	3663869	2418754	767855	201650	112133	0.71	0.19	0.1	MGC mgc-all	MGC	NonN	TRUE	49485	26158	CA-2
CEMBA191127-9H-1-CEMBA191127-9H-2-F2_ad006	0.00684083	0.0192204	0.70148	3881536	2372332	680307	264235	98705	0.65	0.25	0.09	CA1 Chrm3	CA1	Exc	TRUE	49800	26131	CA-2
CEMBA191127-9H-1-CEMBA191127-9H-2-F3_ad006	0.00653976	0.0176402	0.697291	3468075	2105057	604289	231644	86775	0.65	0.25	0.09	CA1 Chrm3	CA1	Exc	TRUE	48714	26111	CA-2
CEMBA191127-9H-1-CEMBA191127-9H-2-F12_ad002	0.00639971	0.0166102	0.685875	6952072	4278040	1209276	487322	187766	0.64	0.26	0.1	CA1 Chrm3	CA1	Exc	TRUE	52613	26247	CA-2
CEMBA191127-9H-1-CEMBA191127-9H-2-F2_ad010	0.0059715	0.0205895	0.718223	3644108	2128142	867799	11605	45032	0.94	0.01	0.05	CA3 Cadm2	CA3	Exc	FALSE	46018	25880	CA-2
CEMBA191127-9H-1-CEMBA191127-9H-2-F4_ad001	0.0056259	0.0116812	0.721194	2879812	1774102	553901	147188	74810	0.71	0.19	0.1	ODC odc-large	ODC	NonN	TRUE	47256	26069	CA-2
CEMBA191127-9H-1-CEMBA191127-9H-2-F3_ad007	0.00630346	0.0172176	0.692544	3637296	2199380	630897	239007	94760	0.65	0.25	0.1	CA1 Chrm3	CA1	Exc	TRUE	48908	26117	CA-2
CEMBA191127-9H-1-CEMBA191127-9H-2-F4_ad012	0.00645064	0.0176581	0.691597	1706644	1031639	300345	109155	42104	0.67	0.24	0.09	CA1 Chrm3	CA1	Exc	FALSE	34984	23383	CA-2
CEMBA191127-9H-1-CEMBA191127-9H-2-F4_ad010	0.00656617	0.0179226	0.696771	3607255	2215048	627941	241982	102824	0.65	0.25	0.11	CA1 Chrm3	CA1	Exc	TRUE	49140	26129	CA-2
CEMBA191127-9H-1-CEMBA191127-9H-2-F5_ad001	0.00692137	0.0184484	0.695937	2382302	1507502	442003	160887	62119	0.66	0.24	0.09	CA1 Chrm3	CA1	Exc	TRUE	45598	26026	CA-2
CEMBA191127-9H-1-CEMBA191127-9H-2-F2_ad008	0.00528068	0.0108579	0.700251	7299047	4517880	1389596	381132	216665	0.7	0.19	0.11	ODC odc-large	ODC	NonN	TRUE	52782	26261	CA-2
CEMBA191127-9H-1-CEMBA191127-9H-2-F5_ad012	0.00515812	0.00929262	0.700898	2587922	1648106	467916	188653	72450	0.64	0.26	0.1	DG dg-all	DG	Exc	TRUE	46613	26047	CA-2
CEMBA191127-9H-1-CEMBA191127-9H-2-F6_ad008	0.00668371	0.0183021	0.682318	1832608	1075722	310130	112497	42027	0.67	0.24	0.09	CA1 Chrm3	CA1	Exc	FALSE	33695	23173	CA-2
CEMBA191127-9H-1-CEMBA191127-9H-2-F6_ad012	0.00640782	0.0176184	0.699304	2331913	1373376	401559	139703	53164	0.68	0.24	0.09	CA1 Chrm3	CA1	Exc	FALSE	39653	24869	CA-2
CEMBA191127-9H-1-CEMBA191127-9H-2-F7_ad001	0.00678353	0.0184455	0.701786	2657467	1667636	494266	175697	64531	0.67	0.24	0.09	CA1 Chrm3	CA1	Exc	TRUE	46805	26048	CA-2
CEMBA191127-9H-1-CEMBA191127-9H-2-F8_ad001	0.00572044	0.0149613	0.764046	1897620	1259752	389802	114944	59653	0.69	0.2	0.11	OLF Xkr6	OLF	Inh	TRUE	43943	25974	CA-2
CEMBA191127-9H-1-CEMBA191127-9H-2-F8_ad008	0.00522104	0.0109288	0.721749	1353603	909648	289701	76057	42907	0.71	0.19	0.1	ODC odc-large	ODC	NonN	TRUE	37718	24604	CA-2
CEMBA191127-9H-1-CEMBA191127-9H-2-F7_ad004	0.00808886	0.0251644	0.731526	2733854	1697041	487245	185755	73985	0.65	0.25	0.1	IG-CA2 Peak1	IG-CA2	Exc	TRUE	46730	26044	CA-2
CEMBA191127-9H-1-CEMBA191127-9H-2-F4_ad006	0.00630282	0.0174196	0.738963	9182775	5629686	1712069	490059	277320	0.69	0.2	0.11	LSX-Inh Cacna1i	LSX-Inh	Inh	TRUE	53204	26300	CA-2
CEMBA191127-9H-1-CEMBA191127-9H-2-G10_ad010	0.0096356	0.0400966	0.766241	3013825	1865643	531606	204040	85977	0.65	0.25	0.1	MGE-Sst Ptpre	MGE-Sst	Inh	TRUE	47772	26092	CA-2
CEMBA191127-9H-1-CEMBA191127-9H-2-F8_ad006	0.0047557	0.00858675	0.735636	4782527	3170833	1033803	258616	134021	0.72	0.18	0.09	ODC odc-large	ODC	NonN	TRUE	51556	26192	CA-2
CEMBA191127-9H-1-CEMBA191127-9H-2-G11_ad004	0.00530447	0.0118182	0.72347	3427874	2077529	655621	165645	85843	0.72	0.18	0.09	ODC odc-small	ODC	NonN	TRUE	48563	26099	CA-2
CEMBA191127-9H-1-CEMBA191127-9H-2-F6_ad007	0.00636154	0.019693	0.695015	8839869	5251409	1500374	574084	213632	0.66	0.25	0.09	CA1 Chrm3	CA1	Exc	TRUE	53014	26268	CA-2
CEMBA191127-9H-1-CEMBA191127-9H-2-F6_ad006	0.00706523	0.0204298	0.708972	9310374	5522861	1585607	590321	234347	0.66	0.24	0.1	CA1 Chrm3	CA1	Exc	TRUE	53157	26294	CA-2
CEMBA191127-9H-1-CEMBA191127-9H-2-G10_ad001	0.00523626	0.00839297	0.6957	5327997	3344714	1013666	315350	147443	0.69	0.21	0.1	DG dg-all	DG	Exc	TRUE	51659	26185	CA-2
CEMBA191127-9H-1-CEMBA191127-9H-2-G11_ad012	0.00513192	0.0107636	0.712534	3488541	2116724	667859	173410	84308	0.72	0.19	0.09	ODC odc-large	ODC	NonN	TRUE	48701	26114	CA-2
CEMBA191127-9H-1-CEMBA191127-9H-2-G12_ad002	0.00705968	0.0208479	0.708585	3772701	2266214	631334	264953	93255	0.64	0.27	0.09	CA3 Cadm2	CA3	Exc	TRUE	49267	26113	CA-2
CEMBA191127-9H-1-CEMBA191127-9H-2-G1_ad001	0.00693098	0.0197693	0.713456	2407614	1546967	449018	171015	68652	0.65	0.25	0.1	CA1 Chrm3	CA1	Exc	TRUE	46078	26056	CA-2
CEMBA191127-9H-1-CEMBA191127-9H-2-G11_ad007	0.00512969	0.0119732	0.720388	6698013	4077796	1244615	352609	193364	0.7	0.2	0.11	DG dg-all	DG	Exc	TRUE	52404	26242	CA-2
CEMBA191127-9H-1-CEMBA191127-9H-2-G12_ad007	0.00660477	0.0195261	0.696726	4371588	2603970	752169	265073	120961	0.66	0.23	0.11	CA1 Chrm3	CA1	Exc	TRUE	50258	26144	CA-2
CEMBA191127-9H-1-CEMBA191127-9H-2-G1_ad002	0.00886207	0.0344282	0.7727	2343403	1497087	433924	165761	66172	0.65	0.25	0.1	MGE-Sst Ptpre	MGE-Sst	Inh	TRUE	45706	26016	CA-2
CEMBA191127-9H-1-CEMBA191127-9H-2-G2_ad001	0.006672	0.0179586	0.687419	3226846	1910205	547783	205280	74661	0.66	0.25	0.09	CA1 Chrm3	CA1	Exc	TRUE	47872	26065	CA-2
CEMBA191127-9H-1-CEMBA191127-9H-2-G12_ad010	0.00459884	0.00544514	0.662233	4214992	2549671	796611	204658	111419	0.72	0.18	0.1	MGC mgc-all	MGC	NonN	TRUE	50156	26144	CA-2
CEMBA191127-9H-1-CEMBA191127-9H-2-F9_ad010	0.005396	0.0120507	0.694877	9500676	5628911	1701238	516543	229286	0.7	0.21	0.09	CA1 Chrm3	CA1	Exc	TRUE	53124	26283	CA-2
CEMBA191127-9H-1-CEMBA191127-9H-2-G1_ad004	0.00473569	0.00541448	0.722043	3083640	1968262	608444	163328	103613	0.7	0.19	0.12	PAL-Inh Tcf7l2	PAL-Inh	Inh	TRUE	48254	26082	CA-2
CEMBA191127-9H-1-CEMBA191127-9H-2-G2_ad004	0.00780766	0.025173	0.726161	4024057	2350952	651052	251505	116577	0.64	0.25	0.11	Gfra1 Gfra1	Gfra1	Exc	TRUE	49623	26122	CA-2
CEMBA191127-9H-1-CEMBA191127-9H-2-G3_ad002	0.00431725	0.00694521	0.721881	3226601	1961443	617373	160727	78539	0.72	0.19	0.09	ASC cortex-olf	ASC	NonN	TRUE	48194	26073	CA-2
CEMBA191127-9H-1-CEMBA191127-9H-2-G3_ad006	0.0045711	0.00565667	0.666772	3478054	2111457	663377	173576	86564	0.72	0.19	0.09	MGC mgc-all	MGC	NonN	TRUE	48729	26082	CA-2
CEMBA191127-9H-1-CEMBA191127-9H-2-G5_ad001	0.00530064	0.011316	0.731831	1936903	1221329	382686	100937	53776	0.71	0.19	0.1	ODC odc-large	ODC	NonN	TRUE	43317	25987	CA-2
CEMBA191127-9H-1-CEMBA191127-9H-2-G5_ad002	0.00700715	0.0209941	0.710665	2416491	1519783	438704	170463	61611	0.65	0.25	0.09	CA1 Chrm3	CA1	Exc	TRUE	45721	26033	CA-2
CEMBA191127-9H-1-CEMBA191127-9H-2-G2_ad007	0.00520699	0.012073	0.723664	4201421	2457053	762224	196011	103874	0.72	0.18	0.1	ODC odc-large	ODC	NonN	TRUE	49801	26138	CA-2
CEMBA191127-9H-1-CEMBA191127-9H-2-G5_ad006	0.00474679	0.00779104	0.673126	2670891	1679009	531022	132360	76275	0.72	0.18	0.1	VLMC Col4a1	VLMC	NonN	TRUE	46640	26070	CA-2
CEMBA191127-9H-1-CEMBA191127-9H-2-G5_ad007	0.00488056	0.00976321	0.691793	2441249	1539665	480628	132610	65352	0.71	0.2	0.1	ODC odc-large	ODC	NonN	TRUE	45833	26032	CA-2
CEMBA191127-9H-1-CEMBA191127-9H-2-G5_ad012	0.00640647	0.0194152	0.714149	806453	534474	153228	63266	21508	0.64	0.27	0.09	CA3 Cadm2	CA3	Exc	FALSE	24866	18488	CA-2
CEMBA191127-9H-1-CEMBA191127-9H-2-G3_ad012	0.00558984	0.0145604	0.714122	6667233	4086144	1237626	383330	173279	0.69	0.21	0.1	ODC odc-large	ODC	NonN	TRUE	52405	26215	CA-2
CEMBA191127-9H-1-CEMBA191127-9H-2-G4_ad007	0.0057039	0.0155701	0.715177	6280320	3886207	1202737	349049	161921	0.7	0.2	0.09	CA3 Cadm2	CA3	Exc	TRUE	52212	26234	CA-2
CEMBA191127-9H-1-CEMBA191127-9H-2-G6_ad012	0.00629604	0.0181025	0.710068	2102195	1162112	329964	126232	47119	0.66	0.25	0.09	CA1 Chrm3	CA1	Exc	TRUE	37200	24639	CA-2
CEMBA191127-9H-1-CEMBA191127-9H-2-G6_ad001	0.00531921	0.0111115	0.712449	2678565	1634242	507572	131364	75023	0.71	0.18	0.11	ODC odc-large	ODC	NonN	TRUE	46557	26047	CA-2
CEMBA191127-9H-1-CEMBA191127-9H-2-G7_ad008	0.00482584	0.0115373	0.729902	1890797	1044728	338062	61081	30181	0.79	0.14	0.07	ODC odc-small	ODC	NonN	TRUE	42664	26004	CA-2
CEMBA191127-9H-1-CEMBA191127-9H-2-G6_ad004	0.00787629	0.0254117	0.72763	3479106	2097934	588565	244163	84990	0.64	0.27	0.09	CA3 Cadm2	CA3	Exc	TRUE	48819	26102	CA-2
CEMBA191127-9H-1-CEMBA191127-9H-2-G6_ad008	0.00698836	0.0193178	0.693559	2798234	1698285	482279	182880	77115	0.65	0.25	0.1	CA1 Chrm3	CA1	Exc	TRUE	46775	26036	CA-2
CEMBA191127-9H-1-CEMBA191127-9H-2-G7_ad002	0.00441076	0.0104587	0.700009	1942766	1064378	341081	64045	34630	0.78	0.15	0.08	ODC odc-large	ODC	NonN	TRUE	42895	25991	CA-2
CEMBA191127-9H-1-CEMBA191127-9H-2-G6_ad007	0.00496392	0.0107879	0.720846	3688556	2226648	701763	173857	95785	0.72	0.18	0.1	ODC odc-small	ODC	NonN	TRUE	49125	26137	CA-2
CEMBA191127-9H-1-CEMBA191127-9H-2-G4_ad012	0.00477277	0.0103546	0.720732	6422628	3994689	1253550	329923	177046	0.71	0.19	0.1	ODC odc-small	ODC	NonN	TRUE	52417	26238	CA-2
CEMBA191127-9H-1-CEMBA191127-9H-2-G8_ad008	0.00724572	0.0186669	0.70493	2105775	1331432	394701	138388	58182	0.67	0.23	0.1	CA1 Chrm3	CA1	Exc	TRUE	44407	25995	CA-2
CEMBA191127-9H-1-CEMBA191127-9H-2-G9_ad001	0.00728481	0.0199288	0.705015	3008302	1793646	503834	198239	77732	0.65	0.25	0.1	CA1 Chrm3	CA1	Exc	TRUE	47381	26077	CA-2
CEMBA191127-9H-1-CEMBA191127-9H-2-G9_ad008	0.00546263	0.00906673	0.696946	3264986	1952380	557101	200300	91373	0.66	0.24	0.11	DG dg-all	DG	Exc	TRUE	47933	26082	CA-2
CEMBA191127-9H-1-CEMBA191127-9H-2-G9_ad002	0.00462594	0.0056762	0.714271	3497198	2074873	635210	179868	83760	0.71	0.2	0.09	MGC mgc-all	MGC	NonN	TRUE	48590	26112	CA-2
CEMBA191127-9H-1-CEMBA191127-9H-2-H10_ad002	0.00533829	0.0109339	0.705626	2781541	1725199	504294	182063	71721	0.67	0.24	0.09	DG dg-all	DG	Exc	TRUE	47005	26066	CA-2
CEMBA191127-9H-1-CEMBA191127-9H-2-G9_ad006	0.00658113	0.0181424	0.705896	3667357	2167746	621952	232067	88343	0.66	0.25	0.09	CA1 Chrm3	CA1	Exc	TRUE	48882	26118	CA-2
CEMBA191127-9H-1-CEMBA191127-9H-2-H10_ad006	0.00507786	0.0109149	0.719364	3315695	2044295	629885	177109	92248	0.7	0.2	0.1	ODC odc-large	ODC	NonN	TRUE	48527	26114	CA-2
CEMBA191127-9H-1-CEMBA191127-9H-2-H12_ad004	0.00485033	0.00799235	0.697654	828807	492273	153209	36761	25360	0.71	0.17	0.12	Chd7 Megf11	Chd7	Inh	FALSE	19690	15356	CA-2
CEMBA191127-9H-1-CEMBA191127-9H-2-G8_ad012	0.00440794	0.00676414	0.636599	5869851	3977705	1235832	372227	182252	0.69	0.21	0.1	ODC odc-small	ODC	NonN	TRUE	52116	26174	CA-2
CEMBA191127-9H-1-CEMBA191127-9H-2-H11_ad002	0.00550688	0.0141731	0.716753	3580502	2265864	683564	218267	103418	0.68	0.22	0.1	CA1 Chrm3	CA1	Exc	TRUE	48702	26073	CA-2
CEMBA191127-9H-1-CEMBA191127-9H-2-H11_ad008	0.00475061	0.0054555	0.668349	2714468	1724578	547057	145704	70669	0.72	0.19	0.09	MGC mgc-all	MGC	NonN	TRUE	47049	26052	CA-2
CEMBA191127-9H-1-CEMBA191127-9H-2-H11_ad012	0.00496599	0.0112884	0.727573	2563710	1627571	514598	137082	69525	0.71	0.19	0.1	ODC odc-small	ODC	NonN	TRUE	46332	26027	CA-2
CEMBA191127-9H-1-CEMBA191127-9H-2-H10_ad007	0.00492772	0.010808	0.730984	5874568	3637437	1152221	290065	160854	0.72	0.18	0.1	ODC odc-small	ODC	NonN	TRUE	52049	26221	CA-2
CEMBA191127-9H-1-CEMBA191127-9H-2-H12_ad012	0.00508139	0.0110573	0.728406	3377680	2090849	658218	171338	89936	0.72	0.19	0.1	ODC odc-small	ODC	NonN	TRUE	48580	26106	CA-2
CEMBA191127-9H-1-CEMBA191127-9H-2-H12_ad006	0.00505384	0.0108054	0.713251	3650117	2229886	719190	157338	103117	0.73	0.16	0.11	ODC odc-large	ODC	NonN	TRUE	49161	26134	CA-2
CEMBA191127-9H-1-CEMBA191127-9H-2-H1_ad004	0.00515503	0.0108474	0.715107	3075562	1964705	632450	157006	84724	0.72	0.18	0.1	ODC odc-large	ODC	NonN	TRUE	48269	26077	CA-2
CEMBA191127-9H-1-CEMBA191127-9H-2-H1_ad006	0.00524141	0.0114699	0.741064	3296257	2111340	690935	165009	84780	0.73	0.18	0.09	ODC odc-small	ODC	NonN	TRUE	48913	26111	CA-2
CEMBA191127-9H-1-CEMBA191127-9H-2-H1_ad010	0.00518791	0.0102881	0.699481	3037439	1953709	617135	167896	86072	0.71	0.19	0.1	ODC odc-large	ODC	NonN	TRUE	48286	26085	CA-2
CEMBA191127-9H-1-CEMBA191127-9H-2-H2_ad004	0.00515995	0.0114745	0.730344	3346373	2044001	621633	185195	90590	0.69	0.21	0.1	ODC odc-large	ODC	NonN	TRUE	48703	26089	CA-2
CEMBA191127-9H-1-CEMBA191127-9H-2-H11_ad006	0.00570209	0.0145705	0.714652	6278491	3987142	1214264	386433	174318	0.68	0.22	0.1	ODC odc-large	ODC	NonN	TRUE	52408	26247	CA-2
CEMBA191127-9H-1-CEMBA191127-9H-2-H2_ad006	0.00521208	0.0109532	0.731767	3220589	1978317	622980	160732	86458	0.72	0.18	0.1	ODC odc-large	ODC	NonN	TRUE	48165	26096	CA-2
CEMBA191127-9H-1-CEMBA191127-9H-2-H2_ad012	0.00687839	0.0197701	0.710113	3060315	1902596	556263	203753	78091	0.66	0.24	0.09	CA1 Chrm3	CA1	Exc	TRUE	47911	26076	CA-2
CEMBA191127-9H-1-CEMBA191127-9H-2-H5_ad006	0.00559361	0.00614824	0.694869	676801	407261	123067	42992	16323	0.67	0.24	0.09	MGE-Sst Unc5b	MGE-Sst	Inh	FALSE	18447	14298	CA-2
CEMBA191127-9H-1-CEMBA191127-9H-2-H3_ad004	0.00489447	0.00986966	0.713262	2967728	1872547	599863	141508	86734	0.72	0.17	0.1	ODC odc-small	ODC	NonN	TRUE	47856	26076	CA-2
CEMBA191127-9H-1-CEMBA191127-9H-2-H2_ad010	0.0077139	0.0253949	0.71862	3162887	1949042	537723	231227	88335	0.63	0.27	0.1	CA3 Cadm2	CA3	Exc	TRUE	48090	26101	CA-2
CEMBA191127-9H-1-CEMBA191127-9H-2-H3_ad008	0.0072404	0.0212842	0.71934	2548905	1621844	467565	175048	75981	0.65	0.24	0.11	CA1 Chrm3	CA1	Exc	TRUE	46478	26045	CA-2
CEMBA191127-9H-1-CEMBA191127-9H-2-H3_ad006	0.00713916	0.0188756	0.72551	3091464	1946669	564687	212698	86547	0.65	0.25	0.1	CA1 Chrm3	CA1	Exc	TRUE	48149	26091	CA-2
CEMBA191127-9H-1-CEMBA191127-9H-2-H4_ad001	0.00526431	0.0113108	0.714641	2551083	1597064	508056	125357	68191	0.72	0.18	0.1	ODC odc-small	ODC	NonN	TRUE	46248	26043	CA-2
CEMBA191127-9H-1-CEMBA191127-9H-2-H4_ad004	0.00516278	0.0111745	0.724913	2983000	1849364	581344	148722	83148	0.71	0.18	0.1	ODC odc-small	ODC	NonN	TRUE	47532	26094	CA-2
CEMBA191127-9H-1-CEMBA191127-9H-2-H4_ad006	0.00501538	0.0104469	0.711501	3384266	2100312	679813	157478	87269	0.74	0.17	0.09	ODC odc-large	ODC	NonN	TRUE	48822	26096	CA-2
CEMBA191127-9H-1-CEMBA191127-9H-2-H5_ad002	0.00487071	0.00931114	0.720248	3591503	2308377	717959	207999	97964	0.7	0.2	0.1	ODC odc-small	ODC	NonN	TRUE	49539	26087	CA-2
CEMBA191127-9H-1-CEMBA191127-9H-2-H5_ad010	0.00503939	0.0109258	0.721769	2653989	1688553	538249	134491	74603	0.72	0.18	0.1	ODC odc-small	ODC	NonN	TRUE	46883	26055	CA-2
CEMBA191127-9H-1-CEMBA191127-9H-2-H7_ad001	0.00520061	0.0112058	0.738609	2327146	1480329	456086	121170	76463	0.7	0.19	0.12	ODC odc-large	ODC	NonN	TRUE	45486	26012	CA-2
CEMBA191127-9H-1-CEMBA191127-9H-2-H8_ad004	0.00436029	0.00525188	0.692177	1998794	1317908	406056	114374	69285	0.69	0.19	0.12	PAL-Inh Tcf7l2	PAL-Inh	Inh	TRUE	44557	26004	CA-2
CEMBA191127-9H-1-CEMBA191127-9H-2-H7_ad004	0.00524287	0.010905	0.700198	2908420	1823227	581115	141811	81429	0.72	0.18	0.1	ODC odc-large	ODC	NonN	TRUE	47471	26084	CA-2
CEMBA191127-9H-1-CEMBA191127-9H-2-H8_ad006	0.00441069	0.00528149	0.661156	2013722	1328573	420835	114671	58791	0.71	0.19	0.1	MGC mgc-all	MGC	NonN	TRUE	44415	26015	CA-2
CEMBA191127-9H-1-CEMBA191127-9H-2-H7_ad008	0.0070239	0.0218708	0.751418	2789953	1785499	517452	182676	90120	0.65	0.23	0.11	Unc5c Unc5c	Unc5c	Inh	TRUE	47309	26055	CA-2
CEMBA191127-9H-1-CEMBA191127-9H-2-H8_ad008	0.00671593	0.0176099	0.693987	1910537	1267740	369561	141625	56362	0.65	0.25	0.1	CA1 Chrm3	CA1	Exc	TRUE	44010	26001	CA-2
CEMBA191127-9H-1-CEMBA191127-9H-2-H6_ad010	0.00445306	0.00535922	0.672692	4623736	2588400	807987	187593	109941	0.73	0.17	0.1	MGC mgc-all	MGC	NonN	TRUE	50007	26141	CA-2
CEMBA191127-9H-1-CEMBA191127-9H-2-H6_ad007	0.00681937	0.0239705	0.75267	4675352	2660545	734321	285148	122484	0.64	0.25	0.11	Unc5c Unc5c	Unc5c	Inh	TRUE	50429	26147	CA-2
CEMBA191127-9H-1-CEMBA191127-9H-2-H9_ad002	0.00486818	0.0056923	0.692408	1058746	633297	181710	33950	61037	0.66	0.12	0.22	OLF-Exc Sgcd	OLF-Exc	Exc	TRUE	32496	25411	CA-2
CEMBA191127-9H-1-CEMBA191127-9H-2-H8_ad010	0.00486221	0.0105544	0.710275	1963427	1295033	416205	99461	62905	0.72	0.17	0.11	ODC odc-large	ODC	NonN	TRUE	44198	26004	CA-2
CEMBA191127-9H-1-CEMBA191127-9H-2-H8_ad012	0.00493256	0.0110784	0.713859	1937432	1278009	409741	102391	59866	0.72	0.18	0.1	ODC odc-large	ODC	NonN	TRUE	43993	25989	CA-2
CEMBA191127-9H-1-CEMBA191127-9H-2-H9_ad001	0.00524527	0.0106594	0.700202	1627086	1064316	323394	97956	52070	0.68	0.21	0.11	ODC odc-large	ODC	NonN	TRUE	41995	25971	CA-2
CEMBA191127-9H-3-CEMBA191127-9H-4-A11_ad002	0.00497939	0.010739	0.705899	462211	334194	110055	27281	15991	0.72	0.18	0.1	ODC odc-large	ODC	NonN	TRUE	27423	25581	CA-2
CEMBA191127-9H-3-CEMBA191127-9H-4-A11_ad007	0.00394628	0.00512732	0.690115	519694	387219	131875	31008	15543	0.74	0.17	0.09	MGE-Sst Unc5b	MGE-Sst	Inh	TRUE	29214	25610	CA-2
CEMBA191127-9H-1-CEMBA191127-9H-2-H9_ad012	0.00496125	0.010838	0.699998	1706963	1117793	347449	98168	51848	0.7	0.2	0.1	ODC odc-large	ODC	NonN	TRUE	42400	25955	CA-2
CEMBA191127-9H-1-CEMBA191127-9H-2-H9_ad004	0.00519416	0.0114548	0.71592	2065734	1345861	423903	116781	57625	0.71	0.2	0.1	ODC odc-small	ODC	NonN	TRUE	44518	26013	CA-2
CEMBA191127-9H-3-CEMBA191127-9H-4-A4_ad006	0.00915833	0.0381349	0.792255	801749	539100	164553	49249	29900	0.68	0.2	0.12	PAL-Inh Tcf7l2	PAL-Inh	Inh	TRUE	27233	20143	CA-2
CEMBA191127-9H-3-CEMBA191127-9H-4-A4_ad001	0.00648422	0.0186463	0.695215	1710241	1155574	348486	124534	48897	0.67	0.24	0.09	CA1 Chrm3	CA1	Exc	TRUE	42914	25811	CA-2
CEMBA191127-9H-3-CEMBA191127-9H-4-A7_ad006	0.00509285	0.00600421	0.674838	618559	380726	124092	28339	15542	0.74	0.17	0.09	Gfra1 Gfra1	Gfra1	Exc	FALSE	18604	14353	CA-2
CEMBA191127-9H-3-CEMBA191127-9H-4-A12_ad001	0.00785622	0.0232795	0.714603	2343560	1507105	426711	180963	62082	0.64	0.27	0.09	CA3 Cadm2	CA3	Exc	TRUE	45842	26024	CA-2
CEMBA191127-9H-3-CEMBA191127-9H-4-A10_ad008	0.00652137	0.0170304	0.684382	3365654	2031992	581831	219130	86615	0.66	0.25	0.1	CA1 Chrm3	CA1	Exc	TRUE	48442	26109	CA-2
CEMBA191127-9H-3-CEMBA191127-9H-4-A10_ad001	0.00670935	0.0188408	0.68806	3439399	2079324	579085	246158	82759	0.64	0.27	0.09	CA1 Chrm3	CA1	Exc	TRUE	48631	26091	CA-2
CEMBA191127-9H-3-CEMBA191127-9H-4-A12_ad010	0.00880551	0.0353024	0.801815	2519816	1612662	472125	175851	68740	0.66	0.25	0.1	MGE-Sst Rxra	MGE-Sst	Inh	TRUE	46388	26055	CA-2
CEMBA191127-9H-3-CEMBA191127-9H-4-A2_ad002	0.00590554	0.0173526	0.690067	2212765	1438664	413950	167523	60273	0.65	0.26	0.09	CA1 Chrm3	CA1	Exc	TRUE	45418	26015	CA-2
CEMBA191127-9H-3-CEMBA191127-9H-4-A1_ad012	0.00923439	0.0390747	0.791393	2372681	1516991	437942	159877	75366	0.65	0.24	0.11	MGE-Sst Ptpre	MGE-Sst	Inh	TRUE	45592	26035	CA-2
CEMBA191127-9H-3-CEMBA191127-9H-4-A4_ad010	0.00508351	0.0102326	0.687335	1804538	1226420	388546	111182	53885	0.7	0.2	0.1	ODC odc-large	ODC	NonN	TRUE	43867	25983	CA-2
CEMBA191127-9H-3-CEMBA191127-9H-4-A5_ad007	0.00567188	0.0176202	0.703052	1660344	1130399	319872	135644	54311	0.63	0.27	0.11	CA1 Chrm3	CA1	Exc	TRUE	42756	25956	CA-2
CEMBA191127-9H-3-CEMBA191127-9H-4-A7_ad007	0.00665786	0.020647	0.71881	1553857	1039573	308905	116353	44318	0.66	0.25	0.09	CA1 Chrm3	CA1	Exc	TRUE	41819	25966	CA-2
CEMBA191127-9H-3-CEMBA191127-9H-4-A7_ad010	0.0047979	0.00884754	0.717643	1133261	733830	236791	56498	34228	0.72	0.17	0.1	ODC odc-small	ODC	NonN	FALSE	31759	23446	CA-2
CEMBA191127-9H-3-CEMBA191127-9H-4-B10_ad012	0.00646907	0.0186084	0.709098	2022505	1326975	382271	146474	63022	0.65	0.25	0.11	CA1 Chrm3	CA1	Exc	TRUE	44384	26017	CA-2
CEMBA191127-9H-3-CEMBA191127-9H-4-A9_ad002	0.00682317	0.0193891	0.739581	3536472	2086548	602218	222874	79316	0.67	0.25	0.09	CA3-St18 Epha5	CA3-St18	Exc	TRUE	48644	26098	CA-2
CEMBA191127-9H-3-CEMBA191127-9H-4-A9_ad007	0.00469611	0.00773266	0.735795	4001309	2321162	725825	174410	100596	0.73	0.17	0.1	ASC mid	ASC	NonN	TRUE	49336	26126	CA-2
CEMBA191127-9H-3-CEMBA191127-9H-4-B12_ad007	0.00483543	0.0108829	0.71402	2924878	1904918	608241	160881	83644	0.71	0.19	0.1	ODC odc-large	ODC	NonN	TRUE	47893	26086	CA-2
CEMBA191127-9H-3-CEMBA191127-9H-4-B1_ad001	0.00679696	0.0194946	0.712932	2552640	1580899	467970	172037	63911	0.66	0.24	0.09	CA1 Chrm3	CA1	Exc	TRUE	46308	26019	CA-2
CEMBA191127-9H-3-CEMBA191127-9H-4-A9_ad010	0.00501366	0.0100922	0.732208	4394899	2566325	780945	213255	111847	0.71	0.19	0.1	ODC odc-large	ODC	NonN	TRUE	50085	26136	CA-2
CEMBA191127-9H-3-CEMBA191127-9H-4-A8_ad002	0.00545858	0.0138812	0.706992	3589009	2392233	739006	230872	103843	0.69	0.22	0.1	CA1 Chrm3	CA1	Exc	TRUE	49952	26163	CA-2
CEMBA191127-9H-3-CEMBA191127-9H-4-A8_ad010	0.00502432	0.0110509	0.705939	3792151	2514480	800707	211729	113391	0.71	0.19	0.1	ODC odc-small	ODC	NonN	TRUE	50282	26158	CA-2
CEMBA191127-9H-3-CEMBA191127-9H-4-B12_ad010	0.00512473	0.0108044	0.715792	3146322	2064776	670134	157175	96450	0.73	0.17	0.1	ODC odc-large	ODC	NonN	TRUE	48262	26071	CA-2
CEMBA191127-9H-3-CEMBA191127-9H-4-B4_ad006	0.00708667	0.0189826	0.709619	914817	543133	158292	54272	24863	0.67	0.23	0.1	PAL-Inh Chat	PAL-Inh	Inh	FALSE	24883	19473	CA-2
CEMBA191127-9H-3-CEMBA191127-9H-4-B12_ad004	0.00492673	0.00866265	0.711917	5454802	3573837	1150885	298084	155788	0.72	0.19	0.1	ODC odc-large	ODC	NonN	TRUE	52081	26205	CA-2
CEMBA191127-9H-3-CEMBA191127-9H-4-B1_ad012	0.00629868	0.018555	0.703648	1636523	1079466	323981	115896	42104	0.67	0.24	0.09	CA1 Chrm3	CA1	Exc	TRUE	38443	24592	CA-2
CEMBA191127-9H-3-CEMBA191127-9H-4-B1_ad002	0.00644378	0.0198471	0.710892	2193041	1423359	427178	149124	57958	0.67	0.24	0.09	CA1 Chrm3	CA1	Exc	TRUE	44660	26061	CA-2
CEMBA191127-9H-3-CEMBA191127-9H-4-B5_ad002	0.004215	0.00579413	0.753494	976018	616868	185998	5122	77752	0.69	0.02	0.29	PAL-Inh Deptor	PAL-Inh	Inh	FALSE	34422	25861	CA-2
CEMBA191127-9H-3-CEMBA191127-9H-4-B4_ad010	0.00663672	0.018587	0.699986	2086954	1347834	402668	140457	57025	0.67	0.23	0.1	CA1 Chrm3	CA1	Exc	TRUE	44253	26001	CA-2
CEMBA191127-9H-3-CEMBA191127-9H-4-B4_ad002	0.00683044	0.022921	0.751173	2113157	1341812	396492	138928	59978	0.67	0.23	0.1	Unc5c Unc5c	Unc5c	Inh	TRUE	44217	26001	CA-2
CEMBA191127-9H-3-CEMBA191127-9H-4-B3_ad006	0.00771304	0.0248886	0.729391	3002521	1879208	536384	220008	74031	0.65	0.26	0.09	CA3 Cadm2	CA3	Exc	TRUE	48030	26074	CA-2
CEMBA191127-9H-3-CEMBA191127-9H-4-B2_ad012	0.00637768	0.0177575	0.719654	3566887	2152475	603982	247107	87412	0.64	0.26	0.09	CA1 Chrm3	CA1	Exc	TRUE	48925	26115	CA-2
CEMBA191127-9H-3-CEMBA191127-9H-4-B2_ad004	0.0080832	0.0294176	0.788414	3859710	2275141	664026	219939	103851	0.67	0.22	0.11	CGE-Vip Ptprm	CGE-Vip	Inh	TRUE	49219	26126	CA-2
CEMBA191127-9H-3-CEMBA191127-9H-4-B5_ad008	0.00454963	0.00547857	0.681247	1855130	1220027	385573	104230	53563	0.71	0.19	0.1	MGC mgc-all	MGC	NonN	TRUE	43433	25975	CA-2
CEMBA191127-9H-3-CEMBA191127-9H-4-B6_ad004	0.00716713	0.020577	0.703382	2285508	1364753	398688	138654	55806	0.67	0.23	0.09	CA1 Chrm3	CA1	Exc	TRUE	44189	26007	CA-2
CEMBA191127-9H-3-CEMBA191127-9H-4-B2_ad001	0.00540402	0.0117516	0.699875	4631021	2829581	865161	232581	134210	0.7	0.19	0.11	CA1 Chrm3	CA1	Exc	TRUE	50406	26103	CA-2
CEMBA191127-9H-3-CEMBA191127-9H-4-B6_ad008	0.00540697	0.0121046	0.708058	1876735	1126151	352115	86328	49517	0.72	0.18	0.1	ODC odc-large	ODC	NonN	TRUE	42031	25976	CA-2
CEMBA191127-9H-3-CEMBA191127-9H-4-B7_ad004	0.00613746	0.0168478	0.698254	1714207	1147706	323063	148760	44002	0.63	0.29	0.09	CA1 Chrm3	CA1	Exc	TRUE	43042	25992	CA-2
CEMBA191127-9H-3-CEMBA191127-9H-4-B7_ad008	0.00515578	0.0104665	0.712451	1636873	1103297	350529	92982	51190	0.71	0.19	0.1	ODC odc-large	ODC	NonN	TRUE	42456	25959	CA-2
CEMBA191127-9H-3-CEMBA191127-9H-4-B8_ad001	0.00504146	0.0113689	0.718975	1561833	1054615	318315	107354	48318	0.67	0.23	0.1	ODC odc-large	ODC	NonN	TRUE	41925	25945	CA-2
CEMBA191127-9H-3-CEMBA191127-9H-4-B8_ad004	0.00666657	0.0198548	0.73721	1769778	1179821	344567	142493	43420	0.65	0.27	0.08	CA3-St18 Epha5	CA3-St18	Exc	TRUE	42935	25989	CA-2
CEMBA191127-9H-3-CEMBA191127-9H-4-B5_ad007	0.00542668	0.0132964	0.712293	4353226	2899784	858509	295063	147233	0.66	0.23	0.11	CA1 Chrm3	CA1	Exc	TRUE	51111	26151	CA-2
CEMBA191127-9H-3-CEMBA191127-9H-4-B6_ad012	0.0049562	0.0107832	0.715029	4249933	2557047	803282	205144	104217	0.72	0.18	0.09	ODC odc-large	ODC	NonN	TRUE	49825	26116	CA-2
CEMBA191127-9H-3-CEMBA191127-9H-4-C10_ad012	0.00708434	0.0226343	0.71756	1720781	1091720	323211	119789	40202	0.67	0.25	0.08	CA3 Cadm2	CA3	Exc	TRUE	40281	25366	CA-2
CEMBA191127-9H-3-CEMBA191127-9H-4-C1_ad001	0.00637986	0.0174534	0.695756	621916	454830	139162	50336	19369	0.67	0.24	0.09	CA1 Chrm3	CA1	Exc	TRUE	31413	25702	CA-2
CEMBA191127-9H-3-CEMBA191127-9H-4-C1_ad002	0.00517091	0.011788	0.726247	737123	535724	175787	46119	23607	0.72	0.19	0.1	ODC odc-large	ODC	NonN	TRUE	33514	25778	CA-2
CEMBA191127-9H-3-CEMBA191127-9H-4-C10_ad004	0.00484208	0.0083694	0.709698	2824234	1815013	563811	155624	85522	0.7	0.19	0.11	ODC odc-large	ODC	NonN	TRUE	47325	25671	CA-2
CEMBA191127-9H-3-CEMBA191127-9H-4-C1_ad008	0.00529616	0.00899159	0.704443	576723	418838	132581	41870	17551	0.69	0.22	0.09	DG dg-all	DG	Exc	TRUE	28863	24881	CA-2
CEMBA191127-9H-3-CEMBA191127-9H-4-B9_ad002	0.00473177	0.00734029	0.721013	4976671	2808586	862515	209959	125441	0.72	0.18	0.1	ASC str-hpf	ASC	NonN	TRUE	50639	26179	CA-2
CEMBA191127-9H-3-CEMBA191127-9H-4-C1_ad012	0.00504091	0.00950421	0.698761	628420	464213	149264	46174	18208	0.7	0.22	0.09	DG dg-all	DG	Exc	TRUE	31414	25740	CA-2
CEMBA191127-9H-3-CEMBA191127-9H-4-C1_ad010	0.00456588	0.00710483	0.716983	669124	485123	163827	37973	20808	0.74	0.17	0.09	ASC cortex-olf	ASC	NonN	TRUE	31997	25733	CA-2
CEMBA191127-9H-3-CEMBA191127-9H-4-B9_ad007	0.0062296	0.0181245	0.706279	5024431	2818131	790915	284193	129085	0.66	0.24	0.11	CA1 Chrm3	CA1	Exc	TRUE	50715	26178	CA-2
CEMBA191127-9H-3-CEMBA191127-9H-4-C2_ad001	0.00536127	0.0115583	0.716762	1462664	915438	292720	72448	38335	0.73	0.18	0.1	ODC odc-large	ODC	NonN	TRUE	37564	25189	CA-2
CEMBA191127-9H-3-CEMBA191127-9H-4-B9_ad004	0.0055266	0.0112481	0.723581	5290941	2928093	886822	227065	132199	0.71	0.18	0.11	ODC odc-large	ODC	NonN	TRUE	50837	26161	CA-2
CEMBA191127-9H-3-CEMBA191127-9H-4-C12_ad006	0.00533553	0.0111797	0.724684	4150389	2327318	734747	160755	103354	0.74	0.16	0.1	ODC odc-large	ODC	NonN	TRUE	46777	26063	CA-2
CEMBA191127-9H-3-CEMBA191127-9H-4-C12_ad001	0.00601387	0.0114701	0.720389	4175313	2391766	736939	186038	103327	0.72	0.18	0.1	ODC odc-small	ODC	NonN	TRUE	49716	26144	CA-2
CEMBA191127-9H-3-CEMBA191127-9H-4-C3_ad010	0.00463814	0.00602691	0.678028	1272757	842675	277832	57592	39620	0.74	0.15	0.11	PAL-Inh Chat	PAL-Inh	Inh	FALSE	28657	20914	CA-2
CEMBA191127-9H-3-CEMBA191127-9H-4-C2_ad004	0.00705961	0.0202681	0.705353	2446567	1556599	449839	176989	64428	0.65	0.26	0.09	CA1 Chrm3	CA1	Exc	TRUE	46089	26037	CA-2
CEMBA191127-9H-3-CEMBA191127-9H-4-C2_ad010	0.00496918	0.0102843	0.723301	2286725	1573008	501986	5866	0	0.99	0.01	0	ODC odc-small	ODC	NonN	FALSE	45370	26036	CA-2
CEMBA191127-9H-3-CEMBA191127-9H-4-C2_ad006	0.00733756	0.0198063	0.699812	2632012	1670656	475543	195039	72508	0.64	0.26	0.1	CA1 Chrm3	CA1	Exc	TRUE	46843	26058	CA-2
CEMBA191127-9H-3-CEMBA191127-9H-4-C5_ad001	0.00541312	0.0110546	0.703008	2384609	1502165	460949	134411	67059	0.7	0.2	0.1	ODC odc-large	ODC	NonN	TRUE	45737	26017	CA-2
CEMBA191127-9H-3-CEMBA191127-9H-4-C7_ad012	0.00487318	0.0105156	0.726336	1744529	1147398	362411	97612	50614	0.71	0.19	0.1	ODC odc-small	ODC	NonN	TRUE	42830	25977	CA-2
CEMBA191127-9H-3-CEMBA191127-9H-4-C5_ad002	0.00437751	0.00546192	0.662032	2621492	1682479	531609	145982	67247	0.71	0.2	0.09	MGC mgc-all	MGC	NonN	TRUE	46827	26051	CA-2
CEMBA191127-9H-3-CEMBA191127-9H-4-C5_ad012	0.00423997	0.00549089	0.682005	2697351	1720417	532844	150366	77300	0.7	0.2	0.1	MGC mgc-all	MGC	NonN	TRUE	47001	26060	CA-2
CEMBA191127-9H-3-CEMBA191127-9H-4-C8_ad004	0.00535699	0.0121893	0.72507	2312393	1519127	489660	128283	61581	0.72	0.19	0.09	ODC odc-small	ODC	NonN	TRUE	45776	26027	CA-2
CEMBA191127-9H-3-CEMBA191127-9H-4-C8_ad008	0.00722649	0.0208132	0.714549	1768311	1184071	335368	142583	53685	0.63	0.27	0.1	CA3 Cadm2	CA3	Exc	TRUE	43293	26020	CA-2
CEMBA191127-9H-3-CEMBA191127-9H-4-C8_ad002	0.00631439	0.0180612	0.696504	2677186	1807600	517323	220102	77296	0.63	0.27	0.09	CA1 Chrm3	CA1	Exc	TRUE	47527	26033	CA-2
CEMBA191127-9H-3-CEMBA191127-9H-4-C3_ad012	0.00492808	0.0103705	0.714815	4777412	3052602	963416	262335	125570	0.71	0.19	0.09	ODC odc-large	ODC	NonN	TRUE	51342	26197	CA-2
CEMBA191127-9H-3-CEMBA191127-9H-4-D10_ad007	0.00495075	0.0109313	0.728472	2396117	1553912	492236	132258	67244	0.71	0.19	0.1	ODC odc-large	ODC	NonN	TRUE	46013	26059	CA-2
CEMBA191127-9H-3-CEMBA191127-9H-4-D10_ad004	0.00544051	0.0108343	0.703284	2330694	1504784	448267	158867	62506	0.67	0.24	0.09	DG dg-all	DG	Exc	TRUE	45800	26045	CA-2
CEMBA191127-9H-3-CEMBA191127-9H-4-C9_ad012	0.00507508	0.0109255	0.728068	4763430	2666483	812922	201960	117530	0.72	0.18	0.1	ODC odc-small	ODC	NonN	TRUE	50200	26160	CA-2
CEMBA191127-9H-3-CEMBA191127-9H-4-D11_ad002	0.00512739	0.0115509	0.715644	3596352	2232639	704256	178637	100203	0.72	0.18	0.1	ODC odc-large	ODC	NonN	TRUE	49151	26154	CA-2
CEMBA191127-9H-3-CEMBA191127-9H-4-D11_ad006	0.00491607	0.00823615	0.729996	3731966	2308544	728567	189866	98295	0.72	0.19	0.1	ASC mid	ASC	NonN	TRUE	49589	26130	CA-2
CEMBA191127-9H-3-CEMBA191127-9H-4-D12_ad012	0.00670602	0.0190822	0.707564	2616154	1674048	485751	184226	71870	0.65	0.25	0.1	CA1 Chrm3	CA1	Exc	TRUE	46813	26081	CA-2
CEMBA191127-9H-3-CEMBA191127-9H-4-D11_ad012	0.00654206	0.019257	0.718091	3200353	2017143	586621	218248	87305	0.66	0.24	0.1	CA1 Chrm3	CA1	Exc	TRUE	48468	26089	CA-2
CEMBA191127-9H-3-CEMBA191127-9H-4-D11_ad004	0.00540675	0.0115874	0.69961	3648397	2246946	709089	175101	104367	0.72	0.18	0.11	ODC odc-large	ODC	NonN	TRUE	49111	26129	CA-2
CEMBA191127-9H-3-CEMBA191127-9H-4-D1_ad002	0.00614535	0.0167326	0.711311	3762371	2314011	652666	261493	101844	0.64	0.26	0.1	CA1 Chrm3	CA1	Exc	TRUE	49574	26114	CA-2
CEMBA191127-9H-3-CEMBA191127-9H-4-D1_ad004	0.00554155	0.0125255	0.740185	3991901	2425298	757111	197063	106471	0.71	0.19	0.1	ODC odc-large	ODC	NonN	TRUE	49849	26138	CA-2
CEMBA191127-9H-3-CEMBA191127-9H-4-D2_ad002	0.00697981	0.0202432	0.697826	2812614	1747306	487476	199570	79022	0.64	0.26	0.1	CA1 Chrm3	CA1	Exc	TRUE	46965	26049	CA-2
CEMBA191127-9H-3-CEMBA191127-9H-4-D4_ad002	0.0048683	0.0113306	0.708141	1855068	1201051	388931	93549	50237	0.73	0.18	0.09	ODC odc-large	ODC	NonN	TRUE	43172	25993	CA-2
CEMBA191127-9H-3-CEMBA191127-9H-4-D4_ad004	0.00488528	0.00807489	0.723773	1993674	1266044	397172	104399	59725	0.71	0.19	0.11	ASC cortex-olf	ASC	NonN	TRUE	43756	26013	CA-2
CEMBA191127-9H-3-CEMBA191127-9H-4-D3_ad008	0.00543295	0.0114474	0.71189	2488126	1579830	499079	124926	74831	0.71	0.18	0.11	ODC odc-large	ODC	NonN	TRUE	46070	26038	CA-2
CEMBA191127-9H-3-CEMBA191127-9H-4-D4_ad012	0.00433314	0.0067142	0.743021	1685021	1107369	351226	91651	49911	0.71	0.19	0.1	ODC odc-large	ODC	NonN	TRUE	38127	24625	CA-2
CEMBA191127-9H-3-CEMBA191127-9H-4-D5_ad004	0.0065014	0.0178861	0.699998	2178774	1401545	405158	153956	64318	0.65	0.25	0.1	CA1 Chrm3	CA1	Exc	TRUE	45106	26009	CA-2
CEMBA191127-9H-3-CEMBA191127-9H-4-D5_ad007	0.00794091	0.0308598	0.795591	2110313	1357165	402414	134218	65754	0.67	0.22	0.11	MGE-Sst Rxra	MGE-Sst	Inh	TRUE	44507	26006	CA-2
CEMBA191127-9H-3-CEMBA191127-9H-4-D7_ad001	0.00782552	0.0261813	0.776134	1780712	1159485	324748	136338	55403	0.63	0.26	0.11	NP-L6 Cntnap4	NP-L6	Exc	TRUE	43012	25988	CA-2
CEMBA191127-9H-3-CEMBA191127-9H-4-D12_ad002	0.00504979	0.0106773	0.709012	8298479	5263926	1694433	413151	226567	0.73	0.18	0.1	ODC odc-large	ODC	NonN	TRUE	53036	26278	CA-2
CEMBA191127-9H-3-CEMBA191127-9H-4-D3_ad012	0.00455149	0.00725237	0.736694	4980719	3212861	1017744	260671	149039	0.71	0.18	0.1	OPC opc-small	OPC	NonN	TRUE	51580	26184	CA-2
CEMBA191127-9H-3-CEMBA191127-9H-4-D4_ad006	0.00492403	0.00880002	0.726498	4281729	2778088	871330	234993	133494	0.7	0.19	0.11	ODC odc-large	ODC	NonN	TRUE	50830	26168	CA-2
CEMBA191127-9H-3-CEMBA191127-9H-4-D8_ad001	0.00489597	0.0059741	0.680043	892305	619296	196424	58726	23894	0.7	0.21	0.09	MGC mgc-all	MGC	NonN	TRUE	35007	25819	CA-2
CEMBA191127-9H-3-CEMBA191127-9H-4-D2_ad006	0.0053181	0.0101741	0.707515	6261457	3873018	1184938	324209	192566	0.7	0.19	0.11	ODC odc-large	ODC	NonN	TRUE	52266	26213	CA-2
CEMBA191127-9H-3-CEMBA191127-9H-4-D8_ad002	0.00717078	0.0294226	0.769173	951803	660677	184607	84974	28904	0.62	0.28	0.1	Unc5c Unc5c	Unc5c	Inh	TRUE	36117	25842	CA-2
CEMBA191127-9H-3-CEMBA191127-9H-4-D8_ad012	0.0047722	0.00984656	0.698939	923531	639195	209367	51441	27100	0.73	0.18	0.09	ODC odc-large	ODC	NonN	TRUE	35388	25820	CA-2
CEMBA191127-9H-3-CEMBA191127-9H-4-D1_ad012	0.00650839	0.0198742	0.757137	7741793	4800555	1456572	438059	219426	0.69	0.21	0.1	CGE-Vip Ptprm	CGE-Vip	Inh	TRUE	52881	26277	CA-2
CEMBA191127-9H-3-CEMBA191127-9H-4-E10_ad010	0.00515093	0.00989355	0.704858	618466	388135	115975	36249	20262	0.67	0.21	0.12	MGE-Sst Unc5b	MGE-Sst	Inh	FALSE	18392	15649	CA-2
CEMBA191127-9H-3-CEMBA191127-9H-4-D7_ad012	0.00445948	0.00744826	0.724205	1846676	1196861	373904	104142	53864	0.7	0.2	0.1	ASC cortex-olf	ASC	NonN	TRUE	42786	25999	CA-2
CEMBA191127-9H-3-CEMBA191127-9H-4-D5_ad008	0.00510751	0.0087751	0.703512	4190533	2724184	836586	243605	132661	0.69	0.2	0.11	ODC odc-large	ODC	NonN	TRUE	50632	26134	CA-2
CEMBA191127-9H-3-CEMBA191127-9H-4-E11_ad007	0.00535393	0.00891117	0.727473	605047	423619	134280	40412	18343	0.7	0.21	0.1	Gfra1 Gfra1	Gfra1	Exc	FALSE	20746	15877	CA-2
CEMBA191127-9H-3-CEMBA191127-9H-4-E12_ad007	0.00896901	0.0360526	0.780899	1504670	862612	248821	84692	40624	0.67	0.23	0.11	PAL-Inh Tcf7l2	PAL-Inh	Inh	FALSE	27359	20396	CA-2
CEMBA191127-9H-3-CEMBA191127-9H-4-E10_ad001	0.00528153	0.00811629	0.643931	2530300	1590085	478656	143624	81470	0.68	0.2	0.12	OLF Gabbr2	OLF	Inh	TRUE	46292	26081	CA-2
CEMBA191127-9H-3-CEMBA191127-9H-4-E1_ad002	0.00532939	0.0102733	0.696782	2447670	1605674	480804	165619	71699	0.67	0.23	0.1	DG dg-all	DG	Exc	TRUE	46539	26052	CA-2
CEMBA191127-9H-3-CEMBA191127-9H-4-D7_ad004	0.00493648	0.00873085	0.711603	4606918	2963374	921912	256372	142514	0.7	0.19	0.11	DG dg-all	DG	Exc	TRUE	51095	26184	CA-2
CEMBA191127-9H-3-CEMBA191127-9H-4-E1_ad008	0.00713025	0.0195006	0.703457	2297060	1491595	445458	155511	64486	0.67	0.23	0.1	CA1 Chrm3	CA1	Exc	TRUE	45695	26033	CA-2
CEMBA191127-9H-3-CEMBA191127-9H-4-E1_ad006	0.004679	0.00730859	0.721632	3000824	1953297	623403	160288	89007	0.71	0.18	0.1	ASC mid	ASC	NonN	TRUE	48174	26096	CA-2
CEMBA191127-9H-3-CEMBA191127-9H-4-D9_ad008	0.00736191	0.019461	0.693802	5233053	3006973	869213	305036	119270	0.67	0.24	0.09	CA1 Chrm3	CA1	Exc	TRUE	50978	26160	CA-2
CEMBA191127-9H-3-CEMBA191127-9H-4-E2_ad010	0.00516025	0.00990424	0.68665	2737224	1755246	575106	132333	71715	0.74	0.17	0.09	ODC odc-large	ODC	NonN	TRUE	47291	26057	CA-2
CEMBA191127-9H-3-CEMBA191127-9H-4-E11_ad002	0.0062246	0.0173919	0.692812	3536541	2421769	727088	268310	102792	0.66	0.24	0.09	CA1 Chrm3	CA1	Exc	TRUE	50102	26136	CA-2
CEMBA191127-9H-3-CEMBA191127-9H-4-E4_ad012	0.00453087	0.00630486	0.693756	528352	393362	123943	38894	18303	0.68	0.21	0.1	OPC opc-small	OPC	NonN	TRUE	29545	25669	CA-2
CEMBA191127-9H-3-CEMBA191127-9H-4-E3_ad001	0.00527223	0.00793975	0.717423	1795575	1198653	376480	112971	48253	0.7	0.21	0.09	OLF Xkr6	OLF	Inh	TRUE	43485	26001	CA-2
CEMBA191127-9H-3-CEMBA191127-9H-4-E4_ad010	0.00501463	0.0111764	0.723012	987697	733574	247678	60056	30020	0.73	0.18	0.09	ODC odc-small	ODC	NonN	TRUE	37510	25847	CA-2
CEMBA191127-9H-3-CEMBA191127-9H-4-E2_ad012	0.00480669	0.00929784	0.700651	2621200	1696422	544279	132771	77451	0.72	0.18	0.1	ODC odc-large	ODC	NonN	TRUE	47074	26052	CA-2
CEMBA191127-9H-3-CEMBA191127-9H-4-E3_ad004	0.00520301	0.0109993	0.716607	2240979	1466484	472118	119668	65227	0.72	0.18	0.1	ODC odc-large	ODC	NonN	TRUE	45564	26034	CA-2
CEMBA191127-9H-3-CEMBA191127-9H-4-E3_ad006	0.00692119	0.0207315	0.708949	2305186	1510389	444898	167935	66463	0.65	0.25	0.1	CA1 Chrm3	CA1	Exc	TRUE	45869	26035	CA-2
CEMBA191127-9H-3-CEMBA191127-9H-4-E3_ad007	0.00495686	0.0110087	0.710265	2293752	1526264	478458	138998	68090	0.7	0.2	0.1	ODC odc-small	ODC	NonN	TRUE	46100	26028	CA-2
CEMBA191127-9H-3-CEMBA191127-9H-4-E1_ad007	0.00558179	0.0144146	0.708408	5505943	3601600	1099462	360548	154728	0.68	0.22	0.1	ODC odc-large	ODC	NonN	TRUE	51998	26208	CA-2
CEMBA191127-9H-3-CEMBA191127-9H-4-E7_ad008	0.00674612	0.0203596	0.703281	1108404	765911	222138	91569	32741	0.64	0.26	0.09	CA1 Chrm3	CA1	Exc	TRUE	37841	25879	CA-2
CEMBA191127-9H-3-CEMBA191127-9H-4-E5_ad002	0.00644951	0.0192158	0.712212	2004787	1308311	378446	151298	52550	0.65	0.26	0.09	CA3 Cadm2	CA3	Exc	TRUE	44170	26010	CA-2
CEMBA191127-9H-3-CEMBA191127-9H-4-E7_ad010	0.00492764	0.0107936	0.736894	1395323	964369	314072	82632	39305	0.72	0.19	0.09	ODC odc-small	ODC	NonN	TRUE	40724	25938	CA-2
CEMBA191127-9H-3-CEMBA191127-9H-4-E7_ad004	0.00666021	0.0193713	0.703596	1401768	963507	280850	113164	41796	0.64	0.26	0.1	CA1 Chrm3	CA1	Exc	TRUE	40770	25950	CA-2
CEMBA191127-9H-3-CEMBA191127-9H-4-E7_ad012	0.00478616	0.0104669	0.712385	1274235	870106	276363	75411	41501	0.7	0.19	0.11	ODC odc-large	ODC	NonN	TRUE	39621	25929	CA-2
CEMBA191127-9H-3-CEMBA191127-9H-4-E9_ad004	0.00502267	0.0102071	0.716357	1052536	666184	208852	53529	29805	0.71	0.18	0.1	OLF-Exc Sgcd	OLF-Exc	Exc	FALSE	26062	18960	CA-2
CEMBA191127-9H-3-CEMBA191127-9H-4-E6_ad008	0.00705647	0.0195464	0.717875	3667458	2035338	588502	202091	89967	0.67	0.23	0.1	CA1 Chrm3	CA1	Exc	TRUE	48418	26102	CA-2
CEMBA191127-9H-3-CEMBA191127-9H-4-F10_ad002	0.00501515	0.0112226	0.714787	1874325	1254034	390495	113255	59688	0.69	0.2	0.11	ODC odc-small	ODC	NonN	TRUE	43958	25993	CA-2
CEMBA191127-9H-3-CEMBA191127-9H-4-E5_ad008	0.00589431	0.0138628	0.735057	4108944	2681062	805946	245424	143867	0.67	0.21	0.12	CGE-Vip Galnt17	CGE-Vip	Inh	TRUE	50711	26159	CA-2
CEMBA191127-9H-3-CEMBA191127-9H-4-E9_ad008	0.00505268	0.0110369	0.705324	2446318	1555184	494032	117074	74484	0.72	0.17	0.11	ODC odc-large	ODC	NonN	TRUE	45895	26023	CA-2
CEMBA191127-9H-3-CEMBA191127-9H-4-E8_ad004	0.0047973	0.00864356	0.718411	3744283	2482800	802407	203294	108701	0.72	0.18	0.1	ODC odc-large	ODC	NonN	TRUE	50085	26162	CA-2
CEMBA191127-9H-3-CEMBA191127-9H-4-F11_ad007	0.00611392	0.0183725	0.70395	831641	488189	143938	50301	19391	0.67	0.24	0.09	PAL-Inh Meis1	PAL-Inh	Inh	FALSE	17821	14719	CA-2
CEMBA191127-9H-3-CEMBA191127-9H-4-F10_ad010	0.0052282	0.0120453	0.737084	2104368	1407917	458571	114548	59309	0.73	0.18	0.09	ODC odc-small	ODC	NonN	TRUE	45065	26041	CA-2
CEMBA191127-9H-3-CEMBA191127-9H-4-F10_ad012	0.00634032	0.0190522	0.710763	1769444	1189952	358340	126412	50718	0.67	0.24	0.09	CA1 Chrm3	CA1	Exc	TRUE	43256	25982	CA-2
CEMBA191127-9H-3-CEMBA191127-9H-4-F1_ad002	0.00530401	0.0125309	0.720972	2261557	1480110	473110	125482	62435	0.72	0.19	0.09	ODC odc-small	ODC	NonN	TRUE	45714	26046	CA-2
CEMBA191127-9H-3-CEMBA191127-9H-4-F1_ad001	0.00592609	0.0109566	0.705261	2129022	1397083	413910	149078	61493	0.66	0.24	0.1	IG-CA2 Chrm3	IG-CA2	Exc	TRUE	45101	26013	CA-2
CEMBA191127-9H-3-CEMBA191127-9H-4-F11_ad006	0.00500994	0.0104183	0.733351	2521245	1622568	515065	132890	74299	0.71	0.18	0.1	ODC odc-large	ODC	NonN	TRUE	46519	26043	CA-2
CEMBA191127-9H-3-CEMBA191127-9H-4-F1_ad004	0.00517858	0.0104512	0.712784	2614448	1684872	536558	144017	71091	0.71	0.19	0.09	ODC odc-large	ODC	NonN	TRUE	46804	26134	CA-2
CEMBA191127-9H-3-CEMBA191127-9H-4-F2_ad012	0.00784469	0.0271091	0.729262	1596056	1113082	329074	134355	43444	0.65	0.27	0.09	CA3 Cadm2	CA3	Exc	TRUE	42613	25970	CA-2
CEMBA191127-9H-3-CEMBA191127-9H-4-F3_ad001	0.00706223	0.0194382	0.710562	2590651	1626811	474055	181949	63186	0.66	0.25	0.09	CA1 Chrm3	CA1	Exc	TRUE	46438	26033	CA-2
CEMBA191127-9H-3-CEMBA191127-9H-4-F10_ad007	0.00546236	0.01438	0.702212	4239439	2845402	895502	272907	116725	0.7	0.21	0.09	CA1 Chrm3	CA1	Exc	TRUE	51048	26131	CA-2
CEMBA191127-9H-3-CEMBA191127-9H-4-F10_ad004	0.00510672	0.00955914	0.699419	3917664	2628063	800614	268834	115992	0.68	0.23	0.1	DG dg-all	DG	Exc	TRUE	50475	26162	CA-2
CEMBA191127-9H-3-CEMBA191127-9H-4-F4_ad002	0.00629008	0.0179565	0.689931	2334538	1537182	468196	157608	61726	0.68	0.23	0.09	CA1 Chrm3	CA1	Exc	TRUE	46019	26030	CA-2
CEMBA191127-9H-3-CEMBA191127-9H-4-F4_ad012	0.00641596	0.0179353	0.703434	2092095	1386250	400528	159604	60531	0.65	0.26	0.1	CA1 Chrm3	CA1	Exc	TRUE	44756	25994	CA-2
CEMBA191127-9H-3-CEMBA191127-9H-4-F4_ad007	0.00660134	0.00769128	0.686027	2621617	1593709	503331	135585	68249	0.71	0.19	0.1	MGC mgc-all	MGC	NonN	TRUE	46356	26040	CA-2
CEMBA191127-9H-3-CEMBA191127-9H-4-F6_ad001	0.00497148	0.00832505	0.724856	2300521	1454705	463015	112187	64706	0.72	0.18	0.1	ASC mid	ASC	NonN	TRUE	45178	26040	CA-2
CEMBA191127-9H-3-CEMBA191127-9H-4-F5_ad002	0.00893389	0.0360312	0.788904	3047230	1890560	530706	202752	94961	0.64	0.24	0.11	CGE-Vip Ptprm	CGE-Vip	Inh	TRUE	48000	26079	CA-2
CEMBA191127-9H-3-CEMBA191127-9H-4-F5_ad010	0.00488147	0.0058927	0.698198	3607619	2244218	673086	193016	118021	0.68	0.2	0.12	OPC opc-large	OPC	NonN	TRUE	48925	26115	CA-2
CEMBA191127-9H-3-CEMBA191127-9H-4-F8_ad001	0.00674924	0.0186221	0.708719	1560384	1032707	305761	111834	44582	0.66	0.24	0.1	CA1 Chrm3	CA1	Exc	TRUE	41532	25953	CA-2
CEMBA191127-9H-3-CEMBA191127-9H-4-F6_ad010	0.00684384	0.0221163	0.738635	4936310	3097044	941129	288852	135441	0.69	0.21	0.1	MGE-Sst Unc5b	MGE-Sst	Inh	TRUE	51198	26201	CA-2
CEMBA191127-9H-3-CEMBA191127-9H-4-F7_ad004	0.00464294	0.00587065	0.725881	2100810	1388692	429691	123284	65657	0.69	0.2	0.11	OPC opc-large	OPC	NonN	TRUE	44666	25984	CA-2
CEMBA191127-9H-3-CEMBA191127-9H-4-F9_ad004	0.00617191	0.0173038	0.696746	3615077	2138049	600286	230496	97744	0.65	0.25	0.11	CA1 Chrm3	CA1	Exc	TRUE	48798	26103	CA-2
CEMBA191127-9H-3-CEMBA191127-9H-4-G10_ad002	0.00477361	0.00581773	0.681964	2647886	1643186	594187	71953	55445	0.82	0.1	0.08	MGC mgc-all	MGC	NonN	TRUE	46257	26061	CA-2
CEMBA191127-9H-3-CEMBA191127-9H-4-F9_ad002	0.0046775	0.00754097	0.688061	4011887	2400642	724396	199318	119811	0.69	0.19	0.11	MGC mgc-all	MGC	NonN	TRUE	49577	26207	CA-2
CEMBA191127-9H-3-CEMBA191127-9H-4-G10_ad007	0.00824882	0.0324263	0.81192	2874633	1796878	541553	173529	78344	0.68	0.22	0.1	PAL-Inh Tcf7l2	PAL-Inh	Inh	TRUE	47347	26086	CA-2
CEMBA191127-9H-3-CEMBA191127-9H-4-F9_ad012	0.00480332	0.00886553	0.709695	3369483	2016495	612749	178430	84041	0.7	0.2	0.1	OPC opc-small	OPC	NonN	TRUE	48044	26096	CA-2
CEMBA191127-9H-3-CEMBA191127-9H-4-G10_ad012	0.00672655	0.0216677	0.724373	2728598	1729968	506934	184567	73693	0.66	0.24	0.1	CA1 Chrm3	CA1	Exc	TRUE	46991	26041	CA-2
CEMBA191127-9H-3-CEMBA191127-9H-4-G10_ad004	0.00964195	0.0396322	0.78219	3293331	2052231	582391	228479	95947	0.64	0.25	0.11	MGE-Sst Ptpre	MGE-Sst	Inh	TRUE	48696	26116	CA-2
CEMBA191127-9H-3-CEMBA191127-9H-4-F7_ad002	0.00542633	0.0137498	0.716342	4656057	3075896	943297	296685	137751	0.68	0.22	0.1	ODC odc-large	ODC	NonN	TRUE	51417	26200	CA-2
CEMBA191127-9H-3-CEMBA191127-9H-4-G12_ad006	0.00779635	0.0258274	0.726989	2773513	1765360	506606	210836	67018	0.65	0.27	0.09	CA3 Cadm2	CA3	Exc	TRUE	47247	26063	CA-2
CEMBA191127-9H-3-CEMBA191127-9H-4-G11_ad007	0.00614494	0.016676	0.698147	3491996	2171277	629812	245855	82310	0.66	0.26	0.09	CA1 Chrm3	CA1	Exc	TRUE	48952	26095	CA-2
CEMBA191127-9H-3-CEMBA191127-9H-4-G2_ad001	0.00702572	0.0201598	0.699522	2116700	1369096	402639	146576	61544	0.66	0.24	0.1	CA1 Chrm3	CA1	Exc	TRUE	44743	26014	CA-2
CEMBA191127-9H-3-CEMBA191127-9H-4-G1_ad008	0.00688456	0.0182528	0.688102	3651970	2261157	667264	239203	92277	0.67	0.24	0.09	CA1 Chrm3	CA1	Exc	TRUE	49493	26100	CA-2
CEMBA191127-9H-3-CEMBA191127-9H-4-G2_ad007	0.00540623	0.0110544	0.724928	2492327	1619121	491177	163537	69182	0.68	0.23	0.1	IG-CA2 Xpr1	IG-CA2	Exc	TRUE	46448	26034	CA-2
CEMBA191127-9H-3-CEMBA191127-9H-4-G2_ad004	0.00648122	0.0185059	0.692676	2642593	1698995	497811	185340	75228	0.66	0.24	0.1	CA1 Chrm3	CA1	Exc	TRUE	47055	26069	CA-2
CEMBA191127-9H-3-CEMBA191127-9H-4-G1_ad006	0.00660769	0.0180036	0.69956	4340881	2692689	785238	287411	120322	0.66	0.24	0.1	CA1 Chrm3	CA1	Exc	TRUE	50644	26123	CA-2
CEMBA191127-9H-3-CEMBA191127-9H-4-G1_ad012	0.00425017	0.0052324	0.689569	3419442	2147346	696650	162018	89837	0.73	0.17	0.09	MGC mgc-all	MGC	NonN	TRUE	48902	26108	CA-2
CEMBA191127-9H-3-CEMBA191127-9H-4-G3_ad010	0.00535647	0.0114667	0.717168	3104396	1958149	616118	163059	86960	0.71	0.19	0.1	ODC odc-large	ODC	NonN	TRUE	48097	26112	CA-2
CEMBA191127-9H-3-CEMBA191127-9H-4-G4_ad006	0.00534804	0.0102265	0.724188	2260657	1329518	422985	96469	58377	0.73	0.17	0.1	ODC odc-large	ODC	NonN	TRUE	40300	25409	CA-2
CEMBA191127-9H-3-CEMBA191127-9H-4-G3_ad012	0.00481535	0.00977256	0.695862	2768285	1761550	554474	144351	81225	0.71	0.19	0.1	ODC odc-large	ODC	NonN	TRUE	47313	26082	CA-2
CEMBA191127-9H-3-CEMBA191127-9H-4-G7_ad006	0.00526229	0.0114986	0.738544	518191	337305	105540	28218	16646	0.7	0.19	0.11	ODC odc-large	ODC	NonN	FALSE	20422	16637	CA-2
CEMBA191127-9H-3-CEMBA191127-9H-4-G7_ad007	0.00983384	0.0434455	0.788633	1574855	1052223	313120	116548	43507	0.66	0.25	0.09	CGE-Vip Ntng1	CGE-Vip	Inh	TRUE	41654	25972	CA-2
CEMBA191127-9H-3-CEMBA191127-9H-4-G5_ad001	0.00684183	0.0192602	0.715625	2369486	1526087	446199	170757	61531	0.66	0.25	0.09	CA3 Cadm2	CA3	Exc	TRUE	45947	26035	CA-2
CEMBA191127-9H-3-CEMBA191127-9H-4-G7_ad012	0.00612654	0.0184241	0.702285	1561133	1062528	300190	133015	46250	0.63	0.28	0.1	CA1 Chrm3	CA1	Exc	TRUE	42105	25949	CA-2
CEMBA191127-9H-3-CEMBA191127-9H-4-G8_ad002	0.00441662	0.0062423	0.713651	1352721	926161	298460	75700	42291	0.72	0.18	0.1	Gfra1 Gfra1	Gfra1	Exc	TRUE	38301	24738	CA-2
CEMBA191127-9H-3-CEMBA191127-9H-4-G5_ad002	0.00495867	0.011333	0.721641	2477059	1585997	509976	126744	66528	0.73	0.18	0.09	ODC odc-large	ODC	NonN	TRUE	46338	26037	CA-2
CEMBA191127-9H-3-CEMBA191127-9H-4-G5_ad012	0.00532067	0.0114574	0.721367	2255851	1465399	433330	154946	63985	0.66	0.24	0.1	IG-CA2 Xpr1	IG-CA2	Exc	TRUE	45434	26023	CA-2
CEMBA191127-9H-3-CEMBA191127-9H-4-G6_ad007	0.00489165	0.00975043	0.71384	3359479	2026347	613420	169002	99687	0.7	0.19	0.11	ODC odc-large	ODC	NonN	TRUE	48375	26096	CA-2
CEMBA191127-9H-3-CEMBA191127-9H-4-H10_ad006	0.00488645	0.00568849	0.738466	575279	310702	106409	1859	25681	0.79	0.01	0.19	DG-po Kctd8	DG-po	Exc	FALSE	23351	25432	CA-2
CEMBA191127-9H-3-CEMBA191127-9H-4-G4_ad007	0.00576059	0.014454	0.705021	6704410	4111562	1263412	370937	175893	0.7	0.2	0.1	ODC odc-large	ODC	NonN	TRUE	52447	26242	CA-2
CEMBA191127-9H-3-CEMBA191127-9H-4-G9_ad001	0.00699425	0.018733	0.694395	3534292	2082675	599016	218693	83596	0.66	0.24	0.09	CA1 Chrm3	CA1	Exc	TRUE	48479	26110	CA-2
[truncated: 3,400 more rows]
