# Supplementary material for: DNA methylation atlas of the mouse brain at single-cell resolution
Source: Nature. 2021 Oct 6;598(7879):120–8. doi: 10.1038/s41586-020-03182-8 (PMC8494641; doi:10.1038/s41586-020-03182-8)
Supplement: Supplementary file 15 — Overlap Score between methylome and chromatin accessibility subtypes. [file 41586_2020_3182_MOESM15_ESM.xlsx]

## Sheet: ST11 snATAC-seq snmC-seq2 clust
Supplementary Table 11. Overlap Scores between methylation based and chromatin accessibility based cell types
Columns are methylation based cell types
Rows are chromatin accessibility based cell types
	CA1 Ak5	CA1 Ptprg	CA1 Chrm3	CA1 Kif26a	Gfra1 Gfra1	CA1 Lingo2	CA3-St18 Epha5	CA3-St18 Nuak1	CA3-St18 Tead1	DG-po Calb2	DG-po Kctd8	CA3 Efnb2	CA3 Cadm2	DG-po Bcl11a	IG-CA2 Chrm3	IG-CA2 Peak1	DG dg-all	IT-L23 Cux1	IT-L23 Ptprt	IT-L23 Tenm2	IT-L23 Foxp1	IT-L4 Astn2	IT-L4 Shc3	IT-L5 Cdh8	IT-L5 Etv1	IT-L5 Grik3	IT-L6 Oxr1	IT-L6 Cadps2	IT-L6 Fstl4	IT-L6 Man1c1	EP Rgs8	CLA Bcl11a	CLA Cdh8	ET-L5 Kcnh1	ET-L5 Abca12	ET-L5 Astn2	ET-L5 Ptprt	ET-L5 Nectin1	ET-L5 Plcb4	ET-L5 Tmtc2	ET-L5 Tenm2	ET-L5 Unc5b	CT-L6 Hcrtr2	CT-L6 Map4	CT-L6 Megf9	CT-L6 Il1rap	L6b Pkhd1	L6b Adcy8	L6b Kcnk2
CA1sp_10	0.823389	0.0035461	0	0.0150376	0	0	0	0	0	0	0	0	0	0	0	0	0	0	0	0	0	0	0	0	0	0	0	0	0	0	0	0	0	0	0	0	0	0	0	0	0	0	0	0	0	0	0	0	0
CA1sp_5	0.805017	0.0124113	0.00036166	0.123098	0.0930233	0	0.0326016	0.0232558	0.0232558	0	0	0	0.00656743	0.139535	0.121729	0.116279	0	0	0	0	0	0	0	0	0	0	0	0	0	0	0	0	0	0	0	0	0	0	0	0	0	0	0	0	0	0	0	0	0
CA1sp_9	0.830549	0.0035461	0	0.0150376	0	0	0	0	0.0701754	0	0	0.0701754	0.0701754	0.0545455	0	0	0	0	0	0	0	0	0	0	0	0	0	0	0	0	0	0	0	0	0	0	0	0	0	0	0	0	0	0	0	0	0	0	0
CA1sp_4	0.368011	0.560537	0.209901	0.0225564	0	0.0196078	0	0	0	0	0	0	0.00131349	0	0	0	0	0	0	0	0	0	0	0	0	0	0	0	0	0	0	0	0	0	0	0	0	0	0	0	0	0	0	0	0	0	0	0	0
CA1sp/SUB-sp Kcnip1_1	0.026253	0.565603	0.0137432	0.027927	0.0204082	0.0196078	0	0	0	0	0	0	0	0	0	0	0	0	0	0	0	0	0	0	0	0	0	0	0	0	0	0	0	0	0	0	0	0	0	0	0	0	0	0	0	0	0	0	0
CA1sp/SUB-sp Kcnip1_3	0.026253	0.565603	0.0137432	0.0247602	0.0172414	0.0196078	0	0	0	0	0	0	0	0	0	0	0	0	0	0	0	0	0	0	0	0	0	0	0	0	0	0	0	0	0	0	0	0	0	0	0	0	0	0	0	0	0	0	0
CA1sp_1	0.0927274	0.630499	0.0495479	0.0348263	0.0122699	0.0196078	0	0	0	0	0	0	0	0	0	0	0	0	0	0	0	0	0	0	0	0	0	0	0	0	0	0	0	0	0	0	0	0	0	0	0	0	0	0	0	0	0	0	0
CA1sp_2	0.116598	0.513121	0.0491863	0.0225564	0	0.0196078	0	0	0	0	0	0	0	0	0	0	0	0	0	0	0	0	0	0	0	0	0	0	0	0	0	0	0	0	0	0	0	0	0	0	0	0	0	0	0	0	0	0	0
IT RHP Dcn_4	0.0501193	0.409574	0.0358047	0	0	0	0	0	0	0	0	0	0	0	0	0	0	0	0	0	0	0	0	0	0	0	0	0	0	0	0	0	0	0	0	0	0	0	0	0	0	0	0	0	0	0	0	0	0
CA1sp_3	0.171824	0.445761	0.474028	0.0225564	0	0.0113636	0	0	0	0	0	0	0.00131349	0	0	0	0	0	0	0	0	0	0	0	0	0	0	0	0	0	0	0	0	0	0	0	0	0	0	0	0	0	0	0	0	0	0	0	0
CA1sp_6	0.121844	0.533688	0.474693	0.0357143	0.0131579	0.0196078	0	0	0	0	0	0	0	0	0	0	0	0	0	0	0	0	0	0	0	0	0	0	0	0	0	0	0	0	0	0	0	0	0	0	0	0	0	0	0	0	0	0	0
CA1sp_7	0.0207825	0.0325126	0.827169	0	0	0	0	0	0	0	0	0	0.00356068	0.00224719	0	0	0	0	0	0	0	0	0	0	0	0	0	0	0	0	0	0	0	0	0	0	0	0	0	0	0	0	0	0	0	0	0	0	0
CA1sp_8	0.0141977	0.0259278	0.321309	0.00465116	0	0.00465116	0	0	0	0	0	0	0.00131349	0	0	0	0	0	0	0	0	0	0	0	0	0	0	0	0	0	0	0	0	0	0	0	0	0	0	0	0	0	0	0	0	0	0	0	0
CA1sp/SUB-sp Kcnip1_2	0.026253	0.133865	0.0137432	0.882519	0.875	0.0196078	0	0	0	0	0	0	0	0	0	0	0	0	0	0	0	0	0	0	0	0	0	0	0	0	0	0	0	0	0	0	0	0	0	0	0	0	0	0	0	0	0	0	0
SUB-Sp Ndst4_1	0.0143198	0.00886525	0.00036166	0.962406	1	0	0	0	0	0	0	0	0	0	0	0	0	0	0	0	0	0	0	0	0	0	0	0	0	0	0	0	0	0	0	0	0	0	0	0	0	0	0	0	0	0	0	0	0
SUB-Sp Ndst4_2	0.0143198	0.00886525	0.00036166	0.962406	1	0	0	0	0	0	0	0	0	0	0	0	0	0	0	0	0	0	0	0	0	0	0	0	0	0	0	0	0	0	0	0	0	0	0	0	0	0	0	0	0	0	0	0	0
SUB-Sp Ndst4_5	0.0143198	0.00886525	0.00036166	0.962406	1	0	0	0	0	0	0	0	0	0	0	0	0	0	0	0	0	0	0	0	0	0	0	0	0	0	0	0	0	0	0	0	0	0	0	0	0	0	0	0	0	0	0	0	0
IT RHP Dcn_3	0	0	0	0	0	0.980392	0	0	0	0	0	0	0	0	0	0	0	0	0	0	0	0	0	0	0	0	0	0	0	0	0	0	0	0	0	0	0	0	0	0	0	0	0	0	0	0	0	0	0
CA3sp_3	0.0477327	0	0	0.0150376	0	0	0.933333	0.933333	0.971212	0	0	0.0666667	0.0679802	0.0909091	0.00544959	0	0	0	0	0	0	0	0	0	0	0	0	0	0	0	0	0	0	0	0	0	0	0	0	0	0	0	0	0	0	0	0	0	0
CA3sp_4	0.0477327	0	0	0.0150376	0	0	0.928571	0.928571	0.975974	0	0	0.0714286	0.0727421	0.0909091	0.00544959	0	0	0	0	0	0	0	0	0	0	0	0	0	0	0	0	0	0	0	0	0	0	0	0	0	0	0	0	0	0	0	0	0	0
CA3sp_1	0.0071599	0	0	0	0	0	0	0	0.0954545	0.555556	0.555556	0.444444	0.0862522	0.0727273	0	0	0	0	0	0	0	0	0	0	0	0	0	0	0	0	0	0	0	0	0	0	0	0	0	0	0	0	0	0	0	0	0	0	0
CA3sp_2	0.0071599	0	0	0	0	0	0	0	0.0954545	0	0	0.605263	0.480989	0.0545455	0	0	0	0	0	0	0	0	0	0	0	0	0	0	0	0	0	0	0	0	0	0	0	0	0	0	0	0	0	0	0	0	0	0	0
CA3sp_7	0	0	0	0	0	0	0	0	0	0	0	0	0.504057	0.0666667	0	0	0	0	0	0	0	0	0	0	0	0	0	0	0	0	0	0	0	0	0	0	0	0	0	0	0	0	0	0	0	0	0	0	0
CA3sp_5	0	0	0	0	0	0	0	0	0	0	0	0	0.650295	0.709091	0	0	0	0	0	0	0	0	0	0	0	0	0	0	0	0	0	0	0	0	0	0	0	0	0	0	0	0	0	0	0	0	0	0	0
CA3sp_6	0	0	0	0	0	0	0	0	0	0	0	0	0.763778	0.704698	0	0	0	0	0	0	0	0	0	0	0	0	0	0	0	0	0	0	0	0	0	0	0	0	0	0	0	0	0	0	0	0	0	0	0
CA2sp/IG	0	0	0	0	0	0	0.00934579	0	0	0	0	0	0.0552539	0.231818	0.95	0.95	0	0	0	0	0	0	0	0	0	0	0	0	0	0	0	0	0	0	0	0	0	0	0	0	0	0	0	0	0	0	0	0	0
DG_1	0.0334129	0	0	0	0	0	0	0	0	0	0	0	0	0	0	0	0.215122	0	0	0	0	0	0	0	0	0	0	0	0	0	0	0	0	0	0	0	0	0	0	0	0	0	0	0	0	0	0	0	0
DG_2	0.0363369	0	0	0	0	0	0.00167084	0.00292398	0	0	0	0	0.00167084	0.00167084	0.00167084	0.00167084	0.560353	0	0	0	0	0	0	0	0	0	0	0	0	0	0	0	0	0	0	0	0	0	0	0	0	0	0	0	0	0	0	0	0
DG_3	0.0334129	0	0	0	0	0	0	0	0	0	0	0	0.0263158	0.0263158	0	0	0.538745	0	0	0	0	0	0	0	0	0	0	0	0	0	0	0	0	0	0	0	0	0	0	0	0	0	0	0	0	0	0	0	0
L2/3 IT Otof_1	0	0	0	0	0	0	0	0	0	0	0	0	0	0	0	0	0	0.669113	0.0552801	0.076067	0.0653841	0.00036496	0.00125313	0	0	0	0	0	0	0	0	0	0	0	0	0	0	0	0	0	0	0	0	0	0	0	0	0	0
L2/3 IT Otof_10	0	0	0	0	0	0	0	0	0	0	0	0	0	0	0	0	0	0.313108	0.0118846	0.0986377	0.0187041	0.133577	0.115288	0.0035828	0	0	0	0	0	0	0	0	0	0	0	0	0	0	0	0	0	0	0	0	0	0	0	0	0
L2/3 IT Otof_4	0	0	0	0	0	0	0	0	0	0	0	0	0	0	0	0	0	0.610043	0.0383171	0.07279	0.0484438	0.0338222	0.0347104	0.0035828	0	0	0	0	0	0	0	0	0	0	0	0	0	0	0	0	0	0	0	0	0	0	0	0	0
L2/3 IT Otof_5	0	0	0	0	0	0	0	0	0	0	0	0	0	0	0	0	0	0.797824	0.0437327	0.0696324	0.200632	0.0220317	0.0255135	0.00414201	0.00177515	0	0	0	0	0.00039968	0	0	0	0	0	0	0	0	0	0	0	0	0	0	0	0	0	0	0
L2/3 IT Otof_7	0	0	0	0	0	0	0	0	0	0	0	0	0	0	0	0	0	0.631016	0.0152801	0.0364963	0.149537	0.016238	0.0171261	0	0	0	0	0	0	0	0	0	0	0	0	0	0	0	0	0	0	0	0	0	0	0	0	0	0
L2/3 IT Otof_8	0	0	0	0	0	0	0	0	0	0	0	0	0	0	0	0	0	0.716534	0.0925297	0.11489	0.0494322	0.160257	0.142231	0.0035828	0	0	0	0	0	0	0	0	0	0	0	0	0	0	0	0	0	0	0	0	0	0	0	0	0
L2/3 IT Otof_11	0	0	0	0	0	0	0	0	0	0	0	0	0	0	0	0	0	0.385622	0.251698	0.0618291	0.0253841	0.00036496	0.00062657	0	0	0	0	0	0	0	0	0	0	0	0	0	0	0	0	0	0	0	0	0	0	0	0	0	0
L2/3 IT Otof_6	0	0	0	0	0	0	0	0	0	0	0	0	0	0	0	0	0	0.434565	0.516791	0.178638	0.1286	0.00036496	0.00501253	0.00691563	0.00691563	0	0	0	0	0.00039968	0	0	0	0	0	0	0	0	0	0	0	0	0	0	0	0	0	0	0
L2/3 IT Otof_9	0	0	0	0	0	0	0	0	0	0	0	0	0	0	0	0	0	0.201235	0.657147	0.210344	0.0566215	0.0696719	0.0705601	0.0035828	0	0	0	0	0	0	0	0	0	0	0	0	0	0	0	0	0	0	0	0	0	0	0	0	0
L2/3 IT Otof_12	0	0	0	0	0	0	0	0	0	0	0	0	0	0	0	0	0	0.189558	0.251698	0.0618291	0.0287241	0.133942	0.115915	0.0035828	0	0	0	0	0	0	0	0	0	0	0	0	0	0	0	0	0	0	0	0	0	0	0	0	0
L2/3 IT Otof_13	0	0	0	0	0	0	0	0	0	0	0	0	0	0	0	0	0	0.20116	0.346916	0.0712752	0.185037	0	0.00062657	0	0	0	0	0	0	0	0	0	0	0	0	0	0	0	0	0	0	0	0	0	0	0	0	0	0
IT RHP Dcn_2	0	0	0	0	0	0	0	0	0	0	0	0	0	0	0	0	0	0.026027	0.511885	0.548519	0.0394122	0	0	0	0	0	0	0	0	0	0	0	0	0	0	0	0	0	0	0	0	0	0	0	0	0	0	0	0
L2/3 IT Otof_2	0	0	0	0	0	0	0	0	0	0	0	0	0	0	0	0	0	0.0292001	0.0215188	0.896287	0.0312371	0.00072993	0.00814536	0.00793651	0	0	0	0	0	0.00039968	0	0	0	0	0	0	0	0	0	0	0	0	0	0	0	0	0	0	0
L2/3 IT Otof_3	0	0	0	0	0	0	0	0	0	0	0	0	0	0	0	0	0	0.098027	0.0596537	0.774552	0.289376	0.0127299	0.0245313	0.0319618	0.024	0	0	0	0	0.00079936	0	0	0	0	0	0	0	0	0	0	0	0	0	0	0	0	0	0	0
L2/3 IT Cxcl14_1	0	0	0	0	0	0	0	0	0	0	0	0	0	0	0	0	0	0.00015679	0	0.0468012	0.318637	0.00036496	0.00814536	0.00875796	0	0	0	0.00232829	0.00083752	0.167066	0	0	0	0	0	0	0	0	0	0	0	0	0	0	0	0	0	0	0
L2/3 IT Cxcl14_10	0	0	0	0	0	0	0	0	0	0	0	0	0	0	0	0	0	0.0403541	0.0135823	0.160491	0.333333	0.00072993	0.00814536	0.00796178	0	0	0	0	0	0.00039968	0	0	0	0	0	0	0	0	0	0	0	0	0	0	0	0	0	0	0
L4/5 IT_7	0	0	0	0	0	0	0	0	0	0	0	0	0	0	0	0	0	0.0439408	0.0253959	0.0666714	0.37115	0.0699606	0.0961815	0.164477	0.163498	0	0	0	0	0.00079936	0	0	0	0	0	0	0	0	0	0	0	0	0	0	0	0	0	0	0
L2/3 IT Cxcl14_9	0	0	0	0	0	0	0	0	0	0	0	0	0	0	0	0	0	0.0188679	0	0.028314	0.0255479	0.0192329	0.0263867	0.00796178	0	0	0	0	0	0.00039968	0	0	0	0	0	0	0	0	0	0	0	0	0	0	0	0	0	0	0
L2/3 IT Ndst4 Endou_2	0	0	0	0	0	0	0	0	0	0	0	0	0	0	0	0	0	0.0101913	0	0	0.00334001	0.133577	0.115288	0.0035828	0	0	0	0	0	0	0	0	0	0	0	0	0	0	0	0	0	0	0	0	0	0	0	0	0
L2/3 IT Ndst4 Endou_1	0	0	0	0	0	0	0	0	0	0	0	0	0	0	0	0	0	0.1254	0.201698	0.0541005	0.0280561	0.242336	0.249749	0.104379	0.1	0	0	0	0	0	0	0	0	0	0	0	0	0	0	0	0	0	0	0	0	0	0	0	0
L4 IT_2	0	0	0	0	0	0	0	0	0	0	0	0	0	0	0	0	0	0.0382772	0.00169779	0.00280185	0.01002	0.80968	0.127614	0.00596331	0.00118624	0.00355872	0.00355872	0.00355872	0.00355872	0.00355872	0	0	0	0	0	0	0	0	0	0	0	0	0	0	0	0	0	0	0
L4 IT_3	0	0	0	0	0	0	0	0	0	0	0	0	0	0	0	0	0	0.0547286	0.0101868	0.0528124	0.166883	0.576964	0.468635	0.247635	0.131373	0	0	0	0	0.00079936	0	0	0	0	0	0	0	0	0	0	0	0	0	0	0	0	0	0	0
L4 IT_1	0	0	0	0	0	0	0	0	0	0	0	0	0	0	0	0	0	0.0360615	0.00848896	0.0382138	0.326425	0.642905	0.289015	0.134292	0.0740894	0.00906183	0	0.00232829	0	0.00359712	0	0	0	0	0	0	0	0	0	0	0	0	0	0	0	0	0	0	0
L4 IT_4	0	0	0	0	0	0	0	0	0	0	0	0	0	0	0	0	0	0.0732131	0.033436	0.0486528	0.272466	0.332409	0.813393	0.276681	0.131427	0.0140693	0.00450676	0.00783655	0.00500751	0.00950506	0	0	0	0	0	0	0	0	0	0	0	0	0	0	0	0	0	0	0
RSP/ACA L4/5 IT_1	0	0	0	0	0	0	0	0	0	0	0	0	0	0	0	0	0	0.00125431	0.00848896	0.0382138	0.363167	0.00875912	0.160543	0.453874	0.249426	0.00906183	0	0.00232829	0	0.00359712	0	0	0	0	0	0	0	0	0	0	0	0	0	0	0	0	0	0	0
L4/5 IT_13	0	0	0	0	0	0	0	0	0	0	0	0	0	0	0	0	0	0.0231453	0.0210107	0.0137569	0.398841	0.0356426	0.0592613	0.484386	0.135577	0.0963436	0.0422609	0.0257767	0.0368509	0.0704334	0	0	0	0	0	0	0	0	0	0	0	0	0	0	0	0	0	0	0
RSP_ACA IT Scnn1a	0	0	0	0	0	0	0	0	0	0	0	0	0	0	0	0	0	0.00031358	0	0	0	0.00839416	0.111529	0.345939	0.101516	0	0	0	0	0	0	0	0	0	0	0	0	0	0	0	0	0	0	0	0	0	0	0	0
L4/5 IT_10	0	0	0	0	0	0	0	0	0	0	0	0	0	0	0	0	0	0.0157427	0.0101868	0.00171748	0.0661976	0.0263716	0.173216	0.481434	0.20811	0.0286313	0.00681132	0.0179839	0.00279447	0.00950942	0	0	0	0	0	0	0	0	0	0	0	0	0	0	0	0	0	0	0
L4/5 IT_11	0	0	0	0	0	0	0	0	0	0	0	0	0	0	0	0	0	0.0795849	0.0299419	0.0411134	0.177355	0.278503	0.38144	0.258262	0.150811	0.00906183	0	0.00465658	0.00083752	0.0101696	0	0	0	0	0	0	0	0	0	0	0	0	0	0	0	0	0	0	0
L4/5 IT_6	0	0	0	0	0	0	0	0	0	0	0	0	0	0	0	0	0	0.00250862	0	0	0	0.508394	0.145363	0.346736	0.101516	0	0	0	0	0	0	0	0	0	0	0	0	0	0	0	0	0	0	0	0	0	0	0	0
L4/5 IT_12	0	0	0	0	0	0	0	0	0	0	0	0	0	0	0	0	0	0.0106616	0.00848896	0	0.0150927	0.141971	0.23183	0.568272	0.147762	0	0	0	0	0.00079936	0	0	0	0	0	0	0	0	0	0	0	0	0	0	0	0	0	0	0
L4/5 IT_9	0	0	0	0	0	0	0	0	0	0	0	0	0	0	0	0	0	0.00439009	0.00637078	0.00128811	0.113285	0.00875912	0.248788	0.203274	0.165165	0.109762	0.0985446	0.0611076	0.0524003	0.10311	0	0	0	0	0	0	0	0	0	0	0	0	0	0	0	0	0	0	0
L4/5 IT_14	0	0	0	0	0	0	0	0	0	0	0	0	0	0	0	0	0	0.0131958	0.0169456	0.00974477	0.107712	0.0122953	0.110486	0.413536	0.0822024	0.0154043	0.00485437	0.00571366	0.00083752	0.00822513	0	0	0	0	0	0	0	0	0	0	0	0	0	0	0	0	0	0	0
L4/5 IT_15	0	0	0	0	0	0	0	0	0	0	0	0	0	0	0	0	0	0.00047037	0.00933786	0.00085874	0.0776257	0.00839416	0.116541	0.752919	0.392917	0.139851	0.00771151	0.00285714	0.00285714	0.0036565	0	0	0	0	0	0	0	0	0	0	0	0	0	0	0	0	0	0	0
L4/5 IT_3	0	0	0	0	0	0	0	0	0	0	0	0	0	0	0	0	0	0.00031358	0	0	0	0.00839416	0.111529	0.345939	0.101516	0	0	0	0	0	0	0	0	0	0	0	0	0	0	0	0	0	0	0	0	0	0	0	0
L4/5 IT_4	0	0	0	0	0	0	0	0	0	0	0	0	0	0	0	0	0	0.0107826	0.0101868	0.00042937	0.0529211	0.0178171	0.124973	0.400824	0.134997	0.00362319	0	0.00362319	0	0.0019984	0	0	0	0	0	0	0	0	0	0	0	0	0	0	0	0	0	0	0
L4/5 IT_5	0	0	0	0	0	0	0	0	0	0	0	0	0	0	0	0	0	0.00172468	0.00169779	0.00085874	0.000668	0.00875912	0.112155	0.385748	0.501516	0.386994	0.00485437	0.0442375	0	0.00159872	0	0	0	0	0	0	0	0	0	0	0	0	0	0	0	0	0	0	0
RSP/ACA L4/5 IT_2	0	0	0	0	0	0	0	0	0	0	0	0	0	0	0	0	0	0.0014111	0.00169779	0.00085874	0.000668	0.00036496	0.00062657	0.0398089	0.449038	0.152867	0.00485437	0.015873	0	0.00159872	0	0	0	0	0	0	0	0	0	0	0	0	0	0	0	0	0	0	0
RSP/ACA L4/5 IT_3	0	0	0	0	0	0	0	0	0	0	0	0	0	0	0	0	0	0	0	0.00085874	0.00467602	0	0	0.14371	0.46634	0.136994	0.00485437	0	0	0	0	0	0	0	0	0	0	0	0	0	0	0	0	0	0	0	0	0	0
L5 IT_10	0	0	0	0	0	0	0	0	0	0	0	0	0	0	0	0	0	0.00156789	0.0101868	0.00128811	0.0169719	0.00036496	0.00438596	0.0630647	0.47402	0.160249	0.00485437	0.0116279	0.0116279	0.0115907	0	0	0	0	0	0	0	0	0	0	0	0	0	0	0	0	0	0	0
L5 IT_11	0	0	0	0	0	0	0	0	0	0	0	0	0	0	0	0	0	0.00172468	0.0110356	0.00085874	0.0129813	0.00875912	0.0250045	0.0743195	0.695031	0.374107	0.0151637	0.0545468	0.0103093	0.0123077	0	0	0	0	0	0	0	0	0	0	0	0	0	0	0	0	0	0	0
L5 IT_12	0	0	0	0	0	0	0	0	0	0	0	0	0	0	0	0	0	0	0.00848896	0.00042937	0.166667	0	0.0037594	0.164809	0.463023	0.136994	0.00485437	0	0	0.00039968	0	0	0	0	0	0	0	0	0	0	0	0	0	0	0	0	0	0	0
L4/5 IT_8	0	0	0	0	0	0	0	0	0	0	0	0	0	0	0	0	0	0.00433012	0.00182149	0.0441077	0.110991	0.00947243	0.0166263	0.156111	0.177243	0.0564663	0.00485437	0	0	0.00039968	0	0	0	0	0	0	0	0	0	0	0	0	0	0	0	0	0	0	0
L5 IT_4	0	0	0	0	0	0	0	0	0	0	0	0	0	0	0	0	0	0.00156789	0.00254669	0.00085874	0.00267201	0.00036496	0.00062657	0.0426258	0.135549	0.536294	0.00767127	0.0253521	0.0304551	0.0140079	0	0	0	0	0	0	0	0	0	0	0	0	0	0	0	0	0	0	0
L5 IT_5	0	0	0	0	0	0	0	0	0	0	0	0	0	0	0	0	0	0.00062716	0	0	0	0	0	0.00039809	0.00597152	0.408849	0.0194175	0.0171915	0.0627259	0.0299655	0.00438596	0	0	0	0	0	0	0	0	0	0	0	0	0	0	0	0	0	0
L5 IT_6	0	0	0	0	0	0	0	0	0	0	0	0	0	0	0	0	0	0.00172468	0.00169779	0.00042937	0.000668	0.00875912	0.0184837	0.0202457	0.289332	0.386461	0	0.0442375	0	0.00159872	0	0	0	0	0	0	0	0	0	0	0	0	0	0	0	0	0	0	0
L5 IT_7	0	0	0	0	0	0	0	0	0	0	0	0	0	0	0	0	0	0.0014111	0.00169779	0.00085874	0.000668	0.00036496	0.00062657	0.0398089	0.704639	0.523454	0.00485437	0.0442375	0	0.00159872	0	0	0	0	0	0	0	0	0	0	0	0	0	0	0	0	0	0	0
L5 IT_8	0	0	0	0	0	0	0	0	0	0	0	0	0	0	0	0	0	0.00376294	0.00254669	0.003807	0.0090458	0.00036496	0.00377202	0.0492257	0.463859	0.806271	0.0930156	0.0979377	0.0804147	0.0941474	0	0	0	0	0	0	0	0	0	0	0	0	0	0	0	0	0	0	0
L5 IT_9	0	0	0	0	0	0	0	0	0	0	0	0	0	0	0	0	0	0.00156789	0.00169779	0.00085874	0.000668	0.00036496	0.00062657	0.0398089	0.524308	0.602952	0.00485437	0.0442375	0.0276382	0.011191	0	0	0	0	0	0	0	0	0	0	0	0	0	0	0	0	0	0	0
L5 IT_3	0	0	0	0	0	0	0	0	0	0	0	0	0	0	0	0	0	0.00015679	0.00933786	0.00042937	0.0192454	0	0.0037594	0.0582446	0.372175	0.430612	0.401406	0.0186263	0.0636516	0.179456	0	0	0	0	0	0	0	0	0	0	0	0	0	0	0	0	0	0	0
L4/5 IT_1	0	0	0	0	0	0	0	0	0	0	0	0	0	0	0	0	0	0.0260153	0.00752181	0.00085874	0.0375677	0.0252406	0.0504152	0.0368183	0.0249533	0.0826226	0.52106	0.458974	0.078427	0.245058	0	0	0	0	0	0	0	0	0	0	0	0	0	0	0	0	0	0	0
L4/5 IT_2	0	0	0	0	0	0	0	0	0	0	0	0	0	0	0	0	0	0.00078394	0.0008489	0	0.00267201	0	0.00062657	0.00398089	0.00413413	0.0581023	0.0895361	0.917346	0.0477387	0.0751399	0	0	0	0	0	0	0	0	0	0	0	0	0	0	0	0	0	0	0
L6 IT_3	0	0	0	0	0	0	0	0	0	0	0	0	0	0	0	0	0	0.00062716	0.0008489	0	0.00200401	0	0	0.00398089	0.0101057	0.031544	0.0341234	0.0484661	0.818874	0.231462	0.191176	0	0	0	0	0	0	0	0	0	0	0	0	0	0	0	0	0	0
L6 IT_4	0	0	0	0	0	0	0	0	0	0	0	0	0	0	0	0	0	0.00062716	0	0	0	0	0	0.00039809	0.00597152	0.0572503	0.0194175	0.0206796	0.94841	0.0334535	0.00787402	0	0	0	0	0	0	0	0	0	0	0	0	0	0	0	0	0	0
L5 IT_1	0	0	0	0	0	0	0	0	0	0	0	0	0	0	0	0	0	0.025991	0.0163082	0.018778	0.0217775	0.0278879	0.0350417	0.0316937	0.0316571	0.0694088	0.174312	0.0556707	0.0652498	0.385878	0.0321101	0	0	0	0	0	0	0	0	0	0	0	0	0	0	0	0	0	0
L5 IT_2	0	0	0	0	0	0	0	0	0	0	0	0	0	0	0	0	0	0.00031358	0.0008489	0	0.00200401	0	0.00062657	0.00437898	0.0101057	0.0785293	0.617284	0.0419092	0.0715925	0.537081	0.296296	0	0	0	0	0	0	0	0	0	0	0	0	0	0	0	0	0	0
L6 IT_1	0	0	0	0	0	0	0	0	0	0	0	0	0	0	0	0	0	0.00047037	0.0008489	0	0.00200401	0	0	0.00398089	0.00413413	0.0378465	0.0551318	0.0523865	0.117193	0.651222	0.892857	0	0	0	0	0	0	0	0	0	0	0	0	0	0	0	0	0	0
L6 IT_10	0	0	0	0	0	0	0	0	0	0	0	0	0	0	0	0	0	0	0	0	0	0	0	0	0	0.00159915	0	0.0209546	0.0100503	0.59952	0.9	0	0	0	0	0	0	0	0	0	0	0	0	0	0	0	0	0	0
L6 IT_2	0	0	0	0	0	0	0	0	0	0	0	0	0	0	0	0	0	0.00047037	0	0	0	0	0	0.00039809	0	0.0021322	0.0194175	0.0337602	0.059824	0.615508	0.9	0	0	0	0	0	0	0	0	0	0	0	0	0	0	0	0	0	0
L6 IT_5	0	0	0	0	0	0	0	0	0	0	0	0	0	0	0	0	0	0.00588175	0.00302596	0.00333213	0.00763646	0.002907	0.00478246	0.0095293	0.00776258	0.0246866	0.0664605	0.180501	0.24032	0.659439	0.638607	0	0	0	0	0	0	0	0	0	0	0	0	0	0	0	0	0	0
L6 IT_6	0	0	0	0	0	0	0	0	0	0	0	0	0	0	0	0	0	0.00031358	0	0	0	0	0	0	0	0.0021322	0	0.0209546	0.0108878	0.601119	0.906897	0.00689655	0.00689655	0	0	0	0	0	0	0	0	0	0	0	0	0	0	0	0
L6 IT_7	0	0	0	0	0	0	0	0	0	0	0	0	0	0	0	0	0	0	0.0008489	0	0.00200401	0	0	0.0035828	0.00413413	0.053838	0.208333	0.0395809	0.0460636	0.768985	0.791667	0	0	0	0	0	0	0	0	0	0	0	0	0	0	0	0	0	0
L6 IT_8	0	0	0	0	0	0	0	0	0	0	0	0	0	0	0	0	0	0	0	0	0	0	0	0	0	0.00159915	0	0.0209546	0.0100503	0.59952	0.9	0	0	0	0	0	0	0	0	0	0	0	0	0	0	0	0	0	0
L6 IT_9	0	0	0	0	0	0	0	0	0	0	0	0	0	0	0	0	0	0.00062716	0.0008489	0	0.00200401	0	0.00062657	0.00477707	0.00413413	0.0127705	0.0300558	0.0467268	0.106632	0.668699	0.861702	0	0	0	0	0	0	0	0	0	0	0	0	0	0	0	0	0	0
Car3_1	0	0	0	0	0	0	0	0	0	0	0	0	0	0	0	0	0	0.00031358	0	0	0	0	0	0	0	0.00053305	0	0	0.00083752	0.00159872	0.1	1	1	0	0	0	0	0	0	0	0	0	0	0	0	0	0	0	0
Car3_2	0	0	0	0	0	0	0	0	0	0	0	0	0	0	0	0	0	0.00031358	0	0	0	0	0	0	0	0.00053305	0	0	0.00083752	0.00159872	0.1	1	1	0	0	0	0	0	0	0	0	0	0	0	0	0	0	0	0
Car3_3	0	0	0	0	0	0	0	0	0	0	0	0	0	0	0	0	0	0.00031358	0	0	0	0	0	0	0	0.00053305	0	0	0.00083752	0.00159872	0.1	1	1	0	0	0	0	0	0	0	0	0	0	0	0	0	0	0	0
Car3_4	0	0	0	0	0	0	0	0	0	0	0	0	0	0	0	0	0	0.00031358	0	0	0	0	0	0	0	0.00053305	0	0	0.00083752	0.00159872	0.1	1	1	0	0	0	0	0	0	0	0	0	0	0	0	0	0	0	0
Car3_5	0	0	0	0	0	0	0	0	0	0	0	0	0	0	0	0	0	0.00031358	0	0	0	0	0	0	0	0.00053305	0	0	0.00083752	0.00159872	0.1	1	1	0	0	0	0	0	0	0	0	0	0	0	0	0	0	0	0
Car3_6	0	0	0	0	0	0	0	0	0	0	0	0	0	0	0	0	0	0.00031358	0	0	0	0	0	0	0	0.00053305	0	0	0.00083752	0.00159872	0.1	1	1	0	0	0	0	0	0	0	0	0	0	0	0	0	0	0	0
L5 ET_11	0	0	0	0	0	0	0	0	0	0	0	0	0	0	0	0	0	0	0	0	0	0	0	0	0	0	0	0	0	0	0	0	0	0.344828	0	0	0.0034965	0.0454403	0.0229358	0.00490196	0.0306452	0.00543478	0	0	0	0	0	0	0
L5 ET_12	0	0	0	0	0	0	0	0	0	0	0	0	0	0	0	0	0	0	0	0	0	0	0	0	0	0	0	0	0	0	0	0	0	0.668595	0	0.153907	0.0476359	0.0129479	0.0688073	0.0140763	0.190175	0.0355006	0	0	0	0	0	0	0
L5 ET_5	0	0	0	0	0	0	0	0	0	0	0	0	0	0	0	0	0	0	0	0	0	0	0	0	0	0	0	0	0	0	0	0	0	0.00492611	0.333333	0.666667	0.034965	0	0.0504587	0	0.00645161	0.0380435	0	0	0	0	0	0	0
L5 ET_7	0	0	0	0	0	0	0	0	0	0	0	0	0	0	0	0	0	0	0	0	0	0	0	0	0	0	0	0	0	0	0	0	0	0.00492611	0	0.896552	0.034965	0	0.0504587	0	0.00645161	0.0108696	0	0	0	0	0	0	0
L5 ET_8	0	0	0	0	0	0	0	0	0	0	0	0	0	0	0	0	0	0	0	0	0	0	0	0	0	0	0	0	0	0	0	0	0	0.00492611	0.0357143	0.375	0.554446	0	0.166776	0	0.0580645	0.0916149	0	0	0	0	0	0	0
L5 ET_15	0	0	0	0	0	0	0	0	0	0	0	0	0	0	0	0	0	0	0	0	0	0	0	0	0	0	0	0	0	0	0	0	0	0.0369458	0	0	0.0034965	0.342525	0.0504587	0.112745	0.0741935	0.00543478	0	0	0	0	0	0	0
L5 ET_1	0	0	0	0	0	0	0	0	0	0	0	0	0	0	0	0	0	0	0	0	0	0	0	0	0	0	0	0	0	0	0	0	0	0.0369458	0	0	0.0244755	0.384906	0.0275229	0.00490196	0.277419	0.00543478	0	0	0	0	0	0	0
L5 ET_14	0	0	0	0	0	0	0	0	0	0	0	0	0	0	0	0	0	0	0	0	0	0	0	0	0	0	0	0	0	0	0	0	0	0.0145415	0	0	0.141608	0.41894	0.410815	0.0625943	0.315012	0.0192308	0	0	0	0	0	0	0
L5 ET_2	0	0	0	0	0	0	0	0	0	0	0	0	0	0	0	0	0	0	0	0	0	0	0	0	0	0	0	0	0	0	0	0	0	0.0369458	0	0	0.0944056	0.384906	0.304063	0.00490196	0.033871	0.00543478	0	0	0	0	0	0	0
L5 ET_13	0	0	0	0	0	0	0	0	0	0	0	0	0	0	0	0	0	0	0	0	0	0	0	0	0	0	0	0	0	0	0	0	0	0.00492611	0	0	0.0814685	0.0363207	0.273509	0.85	0.170968	0	0	0	0	0	0	0	0
L5 ET_10	0	0	0	0	0	0	0	0	0	0	0	0	0	0	0	0	0	0	0	0	0	0	0	0	0	0	0	0	0	0	0	0	0	0.0369458	0	0	0.122378	0.0833333	0.0275229	0.00490196	0.483333	0.115942	0	0	0	0	0	0	0
L5 ET_4	0	0	0	0	0	0	0	0	0	0	0	0	0	0	0	0	0	0	0	0	0	0	0	0	0	0	0	0	0	0	0	0	0	0	0	0	0.020979	0	0.00917431	0	0.26129	0	0	0	0	0	0	0	0
L5 ET_6	0	0	0	0	0	0	0	0	0	0	0	0	0	0	0	0	0	0	0	0	0	0	0	0	0	0	0	0	0	0	0	0	0	0	0	0	0.020979	0	0.00917431	0	0.26129	0	0	0	0	0	0	0	0
L5 ET_9	0	0	0	0	0	0	0	0	0	0	0	0	0	0	0	0	0	0	0	0	0	0	0	0	0	0	0	0	0	0	0	0	0	0.00492611	0	0.015873	0.113775	0	0.015873	0	0.338428	0.70471	0	0	0	0	0	0	0
L6 CT_1	0	0	0	0	0	0	0	0	0	0	0	0	0	0	0	0	0	0	0	0	0	0	0	0	0	0	0	0	0	0	0	0	0	0	0	0	0	0	0	0	0	0	0.0441276	0.0690843	0.0257432	0.0716785	0	0	0
L6 CT_11	0	0	0	0	0	0	0	0	0	0	0	0	0	0	0	0	0	0	0	0	0	0	0	0	0	0	0	0	0	0	0	0	0	0	0	0	0	0	0	0	0	0	0.00151976	0	0.00039154	0.0937866	0	0	0
L6 CT_13	0.00954654	0	0	0	0	0	0	0.0123457	0	0	0	0	0	0	0	0	0	0	0	0	0	0	0	0	0	0	0	0	0	0	0	0	0	0	0	0	0	0	0	0	0	0	0	0	0	0	0	0	0
L6 CT_8	0	0	0	0	0	0	0	0	0	0	0	0	0	0	0	0	0	0	0	0	0	0	0	0	0	0	0	0	0	0	0	0	0	0	0	0	0	0	0	0	0	0	0.0858017	0.079612	0.0835803	0.17204	0.00326797	0	0.00326797
L6 CT_6	0	0	0	0	0	0	0	0	0	0	0	0	0	0	0	0	0	0	0	0	0	0	0	0	0	0	0	0	0	0	0	0	0	0	0	0	0	0	0	0	0	0	0.849314	0.526338	0.0521116	0.125423	0	0	0
L6 CT_4	0	0	0	0	0	0	0	0	0	0	0	0	0	0	0	0	0	0	0	0	0	0	0	0	0	0	0	0	0	0	0	0	0	0	0	0	0	0	0	0	0	0	0.190384	0.646989	0.189257	0.0754861	0	0	0
L6 CT_3	0	0	0	0	0	0	0	0	0	0	0	0	0	0	0	0	0	0	0	0	0	0	0	0	0	0	0	0	0	0	0	0	0	0	0	0	0	0	0	0	0	0	0.100304	0.501181	0.29816	0.0618992	0	0	0
L6 CT_10	0	0	0	0	0	0	0	0	0	0	0	0	0	0	0	0	0	0	0	0	0	0	0	0	0	0	0	0	0	0	0	0	0	0	0	0	0	0	0	0	0	0	0.0182371	0.00708383	0.356701	0.302608	0	0	0
L6 CT_2	0	0	0	0	0	0	0	0	0	0	0	0	0	0	0	0	0	0	0	0	0	0	0	0	0	0	0	0	0	0	0	0	0	0	0	0	0	0	0	0	0	0	0.0793705	0.0783029	0.537714	0.314053	0.0967742	0	0.00584795
L6 CT_5	0	0	0	0	0	0	0	0	0	0	0	0	0	0	0	0	0	0	0	0	0	0	0	0	0	0	0	0	0	0	0	0	0	0	0	0	0	0	0	0	0	0	0.0777077	0.0651979	0.392003	0.657647	0.0100739	0.00302216	0.00887012
L6 CT_7	0	0	0	0	0	0	0	0	0	0	0	0	0	0	0	0	0	0	0	0	0	0	0	0	0	0	0	0	0	0	0	0	0	0	0	0	0	0	0	0	0	0	0.0121581	0.00118064	0.388684	0.266693	0	0	0
L6 CT_9	0	0	0	0	0	0	0	0	0	0	0	0	0	0	0	0	0	0	0	0	0	0	0	0	0	0	0	0	0	0	0	0	0	0	0	0	0	0	0	0	0	0	0.045884	0.0362505	0.251083	0.280505	0	0	0
L6 CT_14	0	0	0	0	0	0	0	0	0	0	0	0	0	0	0	0	0	0	0	0	0	0	0	0	0	0	0	0	0	0	0	0	0	0	0	0	0	0	0	0	0	0	0.0243161	0.0342385	0.1574	0.042204	0.5	0.246537	0.0467836
L6b_8	0	0	0	0	0	0	0	0	0	0	0	0	0	0	0	0	0	0	0	0	0	0	0	0	0	0	0	0	0	0	0	0	0	0	0	0	0	0	0	0	0	0	0	0	0.00039154	0	0.00316456	0.623663	0.0333666
L6b_9	0	0	0	0	0	0	0	0	0	0	0	0	0	0	0	0	0	0	0	0	0	0	0	0	0	0	0	0	0	0	0	0	0	0	0	0	0	0	0	0	0	0	0	0	0.00039154	0	0.027027	0.742382	0.0175439
L6b_3	0.00954654	0	0	0	0	0	0	0.0123457	0	0	0	0	0	0	0	0	0	0	0	0	0	0	0	0	0	0	0	0	0	0	0	0	0	0	0	0	0	0	0	0	0	0	0	0	0.00039154	0	0	0.609418	0.0175439
L6 CT_17	0.00954654	0	0	0	0	0	0	0.0123457	0	0	0	0	0	0	0	0	0	0	0	0	0	0	0	0	0	0	0	0	0	0	0	0	0	0	0	0	0	0	0	0	0	0	0.0712259	0.0713892	0.241973	0.130129	0	0.246537	0.0409357
L6b_6	0	0	0	0	0	0	0	0	0	0	0	0	0	0	0	0	0	0	0	0	0	0	0	0	0	0	0	0	0	0	0	0	0	0	0	0	0	0	0	0	0	0	0	0	0.0931872	0.007034	0	0.246537	0.0409357
L6b_4	0	0	0	0	0	0	0	0	0	0	0	0	0	0	0	0	0	0	0	0	0	0	0	0	0	0	0	0	0	0	0	0	0	0	0	0	0	0	0	0	0	0	0.0117287	0.0103723	0.189456	0.0649154	0.00564972	0.255954	0.0484686
L6b_2	0	0	0	0	0	0	0	0	0	0	0	0	0	0	0	0	0	0	0	0	0	0	0	0	0	0	0	0	0	0	0	0	0	0	0	0	0	0	0	0	0	0	0	0	0.0931872	0.007034	0	0.257618	0.768208
L6b_10	0	0	0	0	0	0	0	0	0	0	0	0	0	0	0	0	0	0	0	0	0	0	0	0	0	0	0	0	0	0	0	0	0	0	0	0	0	0	0	0	0	0	0	0	0.00039154	0	0	0.41108	0.617544
L6b_7	0	0	0	0	0	0	0	0	0	0	0	0	0	0	0	0	0	0	0	0	0	0	0	0	0	0	0	0	0	0	0	0	0	0	0	0	0	0	0	0	0	0	0	0	0.0935787	0.007034	0.00479616	0.552582	0.437376
L6b_5	0	0	0	0	0	0	0	0	0	0	0	0	0	0	0	0	0	0	0	0	0	0	0	0	0	0	0	0	0	0	0	0	0	0	0	0	0	0	0	0	0	0	0	0	0	0	0	0.0110803	0.935673
L6b_11	0	0	0	0	0	0	0	0	0	0	0	0	0	0	0	0	0	0	0	0	0	0	0	0	0	0	0	0	0	0	0	0	0	0	0	0	0	0	0	0	0	0	0	0	0.0655738	0.007034	0.027027	0.198538	0.0409357
NP_1	0	0	0	0	0	0	0	0	0	0	0	0	0	0	0	0	0	0	0	0	0	0	0	0	0	0	0	0	0	0	0	0	0	0	0	0	0	0	0	0	0	0	0.0117059	0.0120324	0.00297886	0.00258732	0.00258732	0	0.00258732
NP_2	0	0	0	0	0	0	0	0	0	0	0	0	0	0	0	0	0	0	0	0	0	0	0	0	0	0	0	0	0	0	0	0	0	0	0	0	0	0	0	0	0	0	0.00911854	0.0094451	0.00039154	0	0	0	0
NP_3	0	0	0	0	0	0	0	0	0	0	0	0	0	0	0	0	0	0	0	0	0	0	0	0	0	0	0	0	0	0	0	0	0	0	0	0	0	0	0	0	0	0	0.00911854	0.0094451	0.00039154	0	0	0	0
NP_6	0	0	0	0	0	0	0	0	0	0	0	0	0	0	0	0	0	0	0	0	0	0	0	0	0	0	0	0	0	0	0	0	0	0	0	0	0	0	0	0	0	0	0.109422	0.259445	0.0054816	0.00586166	0	0	0
NP_4	0	0	0	0	0	0	0	0	0	0	0	0	0	0	0	0	0	0	0	0	0	0	0	0	0	0	0	0	0	0	0	0	0	0	0	0	0	0	0	0	0	0	0.0110987	0.0114253	0.00237174	0.0019802	0.0019802	0	0.0019802
NP_5	0	0	0	0	0	0	0	0	0	0	0	0	0	0	0	0	0	0	0	0	0	0	0	0	0	0	0	0	0	0	0	0	0	0	0	0	0	0	0	0	0	0	0.0121581	0.0237308	0.00587314	0.0142857	0	0	0
Lamp5 Lhx6_1	0	0	0	0	0	0	0	0	0	0	0	0	0	0	0	0	0	0	0	0	0	0	0	0	0	0	0	0	0	0	0	0	0	0	0	0	0	0	0	0	0	0	0	0	0	0	0	0	0
Lamp5 Lhx6_2	0	0	0	0	0	0	0	0	0	0	0	0	0	0	0	0	0	0	0	0	0	0	0	0	0	0	0	0	0	0	0	0	0	0	0	0	0	0	0	0	0	0	0	0	0	0	0	0	0
Lamp5 Lhx6_3	0	0	0	0	0	0	0	0	0	0	0	0	0	0	0	0	0	0	0	0	0	0	0	0	0	0	0	0	0	0	0	0	0	0	0	0	0	0	0	0	0	0	0	0	0	0	0	0	0
Lamp5 Lhx6_4	0	0	0	0	0	0	0	0	0	0	0	0	0	0	0	0	0	0	0	0	0	0	0	0	0	0	0	0	0	0	0	0	0	0	0	0	0	0	0	0	0	0	0	0	0	0	0	0	0
Lamp5 Lhx6_5	0	0	0	0	0	0	0	0	0	0	0	0	0	0	0	0	0	0	0	0	0	0	0	0	0	0	0	0	0	0	0	0	0	0	0	0	0	0	0	0	0	0	0	0	0	0	0	0	0
Lamp5_5	0	0	0	0	0	0	0	0	0	0	0	0	0	0	0	0	0	0	0	0	0	0	0	0	0	0	0	0	0	0	0	0	0	0	0	0	0	0	0	0	0	0	0	0	0	0	0	0	0
Lamp5_4	0	0	0	0	0	0	0	0	0	0	0	0	0	0	0	0	0	0	0	0	0	0	0	0	0	0	0	0	0	0	0	0	0	0	0	0	0	0	0	0	0	0	0	0	0	0	0	0	0
Lamp5_1	0	0	0	0	0	0	0	0	0	0	0	0	0	0	0	0	0	0	0	0	0	0	0	0	0	0	0	0	0	0	0	0	0	0	0	0	0	0	0	0	0	0	0	0	0	0	0	0	0
Lamp5_2	0	0	0	0	0	0	0	0	0	0	0	0	0	0	0	0	0	0	0	0	0	0	0	0	0	0	0	0	0	0	0	0	0	0	0	0	0	0	0	0	0	0	0	0	0	0	0	0	0
Lamp5_3	0	0	0	0	0	0	0	0	0	0	0	0	0	0	0	0	0	0	0	0	0	0	0	0	0	0	0	0	0	0	0	0	0	0	0	0	0	0	0	0	0	0	0	0	0	0	0	0	0
Lamp5_6	0	0	0	0	0	0	0	0	0	0	0	0	0	0	0	0	0	0	0	0	0	0	0	0	0	0	0	0	0	0	0	0	0	0	0	0	0	0	0	0	0	0	0	0	0	0	0	0	0
Sncg_1	0	0	0	0	0	0	0	0	0	0	0	0	0	0	0	0	0	0	0	0	0	0	0	0	0	0	0	0	0	0	0	0	0	0	0	0	0	0	0	0	0	0	0	0	0	0	0	0	0
Vip_1	0	0	0	0	0	0	0	0	0	0	0	0	0	0	0	0	0	0	0	0	0	0	0	0	0	0	0	0	0	0	0	0	0	0	0	0	0	0	0	0	0	0	0	0	0	0	0	0	0
Vip_2	0	0	0	0	0	0	0	0	0	0	0	0	0	0	0	0	0	0	0	0	0	0	0	0	0	0	0	0	0	0	0	0	0	0	0	0	0	0	0	0	0	0	0	0	0	0	0	0	0
Vip_3	0	0	0	0	0	0	0	0	0	0	0	0	0	0	0	0	0	0	0	0	0	0	0	0	0	0	0	0	0	0	0	0	0	0	0	0	0	0	0	0	0	0	0	0	0	0	0	0	0
Vip_4	0	0	0	0	0	0	0	0	0	0	0	0	0	0	0	0	0	0	0	0	0	0	0	0	0	0	0	0	0	0	0	0	0	0	0	0	0	0	0	0	0	0	0	0	0	0	0	0	0
Vip_5	0	0	0	0	0	0	0	0	0	0	0	0	0	0	0	0	0	0	0	0	0	0	0	0	0	0	0	0	0	0	0	0	0	0	0	0	0	0	0	0	0	0	0	0	0	0	0	0	0
Vip_6	0	0	0	0	0	0	0	0	0	0	0	0	0	0	0	0	0	0	0	0	0	0	0	0	0	0	0	0	0	0	0	0	0	0	0	0	0	0	0	0	0	0	0	0	0	0	0	0	0
Vip_17	0	0	0	0	0	0	0	0	0	0	0	0	0	0	0	0	0	0	0	0	0	0	0	0	0	0	0	0	0	0	0	0	0	0	0	0	0	0	0	0	0	0	0	0	0	0	0	0	0
Vip_8	0	0	0	0	0	0	0	0	0	0	0	0	0	0	0	0	0	0	0	0	0	0	0	0	0	0	0	0	0	0	0	0	0	0	0	0	0	0	0	0	0	0	0	0	0	0	0	0	0
Vip_16	0	0	0	0	0	0	0	0	0	0	0	0	0	0	0	0	0	0	0	0	0	0	0	0	0	0	0	0	0	0	0	0	0	0	0	0	0	0	0	0	0	0	0	0	0	0	0	0	0
Vip_12	0	0	0	0	0	0	0	0	0	0	0	0	0	0	0	0	0	0	0	0	0	0	0	0	0	0	0	0	0	0	0	0	0	0	0	0	0	0	0	0	0	0	0	0	0	0	0	0	0
Vip_13	0	0	0	0	0	0	0	0	0	0	0	0	0	0	0	0	0	0	0	0	0	0	0	0	0	0	0	0	0	0	0	0	0	0	0	0	0	0	0	0	0	0	0	0	0	0	0	0	0
Vip_14	0	0	0	0	0	0	0	0	0	0	0	0	0	0	0	0	0	0	0	0	0	0	0	0	0	0	0	0	0	0	0	0	0	0	0	0	0	0	0	0	0	0	0	0	0	0	0	0	0
Vip_15	0	0	0	0	0	0	0	0	0	0	0	0	0	0	0	0	0	0	0	0	0	0	0	0	0	0	0	0	0	0	0	0	0	0	0	0	0	0	0	0	0	0	0	0	0	0	0	0	0
Serpinf1_1	0	0	0	0	0	0	0	0	0	0	0	0	0	0	0	0	0	0	0	0	0	0	0	0	0	0	0	0	0	0	0	0	0	0	0	0	0	0	0	0	0	0	0	0	0	0	0	0	0
Serpinf1_2	0	0	0	0	0	0	0	0	0	0	0	0	0	0	0	0	0	0	0	0	0	0	0	0	0	0	0	0	0	0	0	0	0	0	0	0	0	0	0	0	0	0	0	0	0	0	0	0	0
Serpinf1_3	0	0	0	0	0	0	0	0	0	0	0	0	0	0	0	0	0	0	0	0	0	0	0	0	0	0	0	0	0	0	0	0	0	0	0	0	0	0	0	0	0	0	0	0	0	0	0	0	0
Vip_10	0	0	0	0	0	0	0	0	0	0	0	0	0	0	0	0	0	0	0	0	0	0	0	0	0	0	0	0	0	0	0	0	0	0	0	0	0	0	0	0	0	0	0	0	0	0	0	0	0
Vip_11	0	0	0	0	0	0	0	0	0	0	0	0	0	0	0	0	0	0	0	0	0	0	0	0	0	0	0	0	0	0	0	0	0	0	0	0	0	0	0	0	0	0	0	0	0	0	0	0	0
Vip_9	0	0	0	0	0	0	0	0	0	0	0	0	0	0	0	0	0	0	0	0	0	0	0	0	0	0	0	0	0	0	0	0	0	0	0	0	0	0	0	0	0	0	0	0	0	0	0	0	0
Sncg/Ndnf HPF_1	0	0	0	0	0	0	0	0	0	0	0	0	0	0	0	0	0	0	0	0	0	0	0	0	0	0	0	0	0	0	0	0	0	0	0	0	0	0	0	0	0	0	0	0	0	0	0	0	0
Sncg/Ndnf HPF_2	0	0	0	0	0	0	0	0	0	0	0	0	0	0	0	0	0	0	0	0	0	0	0	0	0	0	0	0	0	0	0	0	0	0	0	0	0	0	0	0	0	0	0	0	0	0	0	0	0
Sncg/Ndnf HPF_3	0	0	0	0	0	0	0	0	0	0	0	0	0	0	0	0	0	0	0	0	0	0	0	0	0	0	0	0	0	0	0	0	0	0	0	0	0	0	0	0	0	0	0	0	0	0	0	0	0
Sncg/Ndnf HPF_4	0	0	0	0	0	0	0	0	0	0	0	0	0	0	0	0	0	0	0	0	0	0	0	0	0	0	0	0	0	0	0	0	0	0	0	0	0	0	0	0	0	0	0	0	0	0	0	0	0
Sncg/Ndnf HPF_5	0	0	0	0	0	0	0	0	0	0	0	0	0	0	0	0	0	0	0	0	0	0	0	0	0	0	0	0	0	0	0	0	0	0	0	0	0	0	0	0	0	0	0	0	0	0	0	0	0
Sncg/Ndnf HPF_6	0	0	0	0	0	0	0	0	0	0	0	0	0	0	0	0	0	0	0	0	0	0	0	0	0	0	0	0	0	0	0	0	0	0	0	0	0	0	0	0	0	0	0	0	0	0	0	0	0
Sncg_2	0	0	0	0	0	0	0	0	0	0	0	0	0	0	0	0	0	0	0	0	0	0	0	0	0	0	0	0	0	0	0	0	0	0	0	0	0	0	0	0	0	0	0	0	0	0	0	0	0
Sncg_3	0	0	0	0	0	0	0	0	0	0	0	0	0	0	0	0	0	0	0	0	0	0	0	0	0	0	0	0	0	0	0	0	0	0	0	0	0	0	0	0	0	0	0	0	0	0	0	0	0
Sncg_4	0	0	0	0	0	0	0	0	0	0	0	0	0	0	0	0	0	0	0	0	0	0	0	0	0	0	0	0	0	0	0	0	0	0	0	0	0	0	0	0	0	0	0	0	0	0	0	0	0
Sncg_5	0	0	0	0	0	0	0	0	0	0	0	0	0	0	0	0	0	0	0	0	0	0	0	0	0	0	0	0	0	0	0	0	0	0	0	0	0	0	0	0	0	0	0	0	0	0	0	0	0
Sncg_6	0	0	0	0	0	0	0	0	0	0	0	0	0	0	0	0	0	0	0	0	0	0	0	0	0	0	0	0	0	0	0	0	0	0	0	0	0	0	0	0	0	0	0	0	0	0	0	0	0
Sncg_7	0	0	0	0	0	0	0	0	0	0	0	0	0	0	0	0	0	0	0	0	0	0	0	0	0	0	0	0	0	0	0	0	0	0	0	0	0	0	0	0	0	0	0	0	0	0	0	0	0
Sncg_8	0	0	0	0	0	0	0	0	0	0	0	0	0	0	0	0	0	0	0	0	0	0	0	0	0	0	0	0	0	0	0	0	0	0	0	0	0	0	0	0	0	0	0	0	0	0	0	0	0
Vip_7	0	0	0	0	0	0	0	0	0	0	0	0	0	0	0	0	0	0	0	0	0	0	0	0	0	0	0	0	0	0	0	0	0	0	0	0	0	0	0	0	0	0	0	0	0	0	0	0	0
Pvalb_7	0	0	0	0	0	0	0	0	0	0	0	0	0	0	0	0	0	0	0	0	0	0	0	0	0	0	0	0	0	0	0	0	0	0	0	0	0	0	0	0	0	0	0	0	0	0	0	0	0
Pvalb_9	0	0	0	0	0	0	0	0	0	0	0	0	0	0	0	0	0	0	0	0	0	0	0	0	0	0	0	0	0	0	0	0	0	0	0	0	0	0	0	0	0	0	0	0	0	0	0	0	0
Pvalb_8	0	0	0	0	0	0	0	0	0	0	0	0	0	0	0	0	0	0	0	0	0	0	0	0	0	0	0	0	0	0	0	0	0	0	0	0	0	0	0	0	0	0	0	0	0	0	0	0	0
Pvalb_4	0	0	0	0	0	0	0	0	0	0	0	0	0	0	0	0	0	0	0	0	0	0	0	0	0	0	0	0	0	0	0	0	0	0	0	0	0	0	0	0	0	0	0	0	0	0	0	0	0
Pvalb_6	0	0	0	0	0	0	0	0	0	0	0	0	0	0	0	0	0	0	0	0	0	0	0	0	0	0	0	0	0	0	0	0	0	0	0	0	0	0	0	0	0	0	0	0	0	0	0	0	0
Pvalb_5	0	0	0	0	0	0	0	0	0	0	0	0	0	0	0	0	0	0	0	0	0	0	0	0	0	0	0	0	0	0	0	0	0	0	0	0	0	0	0	0	0	0	0	0	0	0	0	0	0
Pvalb_1	0	0	0	0	0	0	0	0	0	0	0	0	0	0	0	0	0	0	0	0	0	0	0	0	0	0	0	0	0	0	0	0	0	0	0	0	0	0	0	0	0	0	0	0	0	0	0	0	0
Pvalb_3	0	0	0	0	0	0	0	0	0	0	0	0	0	0	0	0	0	0	0	0	0	0	0	0	0	0	0	0	0	0	0	0	0	0	0	0	0	0	0	0	0	0	0	0	0	0	0	0	0
Sst_6	0	0	0	0	0	0	0	0	0	0	0	0	0	0	0	0	0	0	0	0	0	0	0	0	0	0	0	0	0	0	0	0	0	0	0	0	0	0	0	0	0	0	0	0	0	0	0	0	0
Sst_29	0	0	0	0	0	0	0	0	0	0	0	0	0	0	0	0	0	0	0	0	0	0	0	0	0	0	0	0	0	0	0	0	0	0	0	0	0	0	0	0	0	0	0	0	0	0	0	0	0
Sst_28	0	0	0	0	0	0	0	0	0	0	0	0	0	0	0	0	0	0	0	0	0	0	0	0	0	0	0	0	0	0	0	0	0	0	0	0	0	0	0	0	0	0	0	0	0	0	0	0	0
Sst_12	0	0	0	0	0	0	0	0	0	0	0	0	0	0	0	0	0	0	0	0	0	0	0	0	0	0	0	0	0	0	0	0	0	0	0	0	0	0	0	0	0	0	0	0	0	0	0	0	0
Sst_20	0	0	0	0	0	0	0	0	0	0	0	0	0	0	0	0	0	0	0	0	0	0	0	0	0	0	0	0	0	0	0	0	0	0	0	0	0	0	0	0	0	0	0	0	0	0	0	0	0
Sst_18	0	0	0	0	0	0	0	0	0	0	0	0	0	0	0	0	0	0	0	0	0	0	0	0	0	0	0	0	0	0	0	0	0	0	0	0	0	0	0	0	0	0	0	0	0	0	0	0	0
Sst_19	0	0	0	0	0	0	0	0	0	0	0	0	0	0	0	0	0	0	0	0	0	0	0	0	0	0	0	0	0	0	0	0	0	0	0	0	0	0	0	0	0	0	0	0	0	0	0	0	0
Sst_21	0	0	0	0	0	0	0	0	0	0	0	0	0	0	0	0	0	0	0	0	0	0	0	0	0	0	0	0	0	0	0	0	0	0	0	0	0	0	0	0	0	0	0	0	0	0	0	0	0
Sst_22	0	0	0	0	0	0	0	0	0	0	0	0	0	0	0	0	0	0	0	0	0	0	0	0	0	0	0	0	0	0	0	0	0	0	0	0	0	0	0	0	0	0	0	0	0	0	0	0	0
Sst Chodl_1	0	0	0	0	0	0	0	0	0	0	0	0	0	0	0	0	0	0	0	0	0	0	0	0	0	0	0	0	0	0	0	0	0	0	0	0	0	0	0	0	0	0	0	0	0	0	0	0	0
Sst Chodl_2	0	0	0	0	0	0	0	0	0	0	0	0	0	0	0	0	0	0	0	0	0	0	0	0	0	0	0	0	0	0	0	0	0	0	0	0	0	0	0	0	0	0	0	0	0	0	0	0	0
Sst_16	0	0	0	0	0	0	0	0	0	0	0	0	0	0	0	0	0	0	0	0	0	0	0	0	0	0	0	0	0	0	0	0	0	0	0	0	0	0	0	0	0	0	0	0	0	0	0	0	0
Sst_17	0	0	0	0	0	0	0	0	0	0	0	0	0	0	0	0	0	0	0	0	0	0	0	0	0	0	0	0	0	0	0	0	0	0	0	0	0	0	0	0	0	0	0	0	0	0	0	0	0
Sst_24	0	0	0	0	0	0	0	0	0	0	0	0	0	0	0	0	0	0	0	0	0	0	0	0	0	0	0	0	0	0	0	0	0	0	0	0	0	0	0	0	0	0	0	0	0	0	0	0	0
Sst_25	0	0	0	0	0	0	0	0	0	0	0	0	0	0	0	0	0	0	0	0	0	0	0	0	0	0	0	0	0	0	0	0	0	0	0	0	0	0	0	0	0	0	0	0	0	0	0	0	0
Sst_26	0	0	0	0	0	0	0	0	0	0	0	0	0	0	0	0	0	0	0	0	0	0	0	0	0	0	0	0	0	0	0	0	0	0	0	0	0	0	0	0	0	0	0	0	0	0	0	0	0
Sst_27	0	0	0	0	0	0	0	0	0	0	0	0	0	0	0	0	0	0	0	0	0	0	0	0	0	0	0	0	0	0	0	0	0	0	0	0	0	0	0	0	0	0	0	0	0	0	0	0	0
Sst_8	0	0	0	0	0	0	0	0	0	0	0	0	0	0	0	0	0	0	0	0	0	0	0	0	0	0	0	0	0	0	0	0	0	0	0	0	0	0	0	0	0	0	0	0	0	0	0	0	0
Pvalb_12	0	0	0	0	0	0	0	0	0	0	0	0	0	0	0	0	0	0	0	0	0	0	0	0	0	0	0	0	0	0	0	0	0	0	0	0	0	0	0	0	0	0	0	0	0	0	0	0	0
Pvalb_11	0	0	0	0	0	0	0	0	0	0	0	0	0	0	0	0	0	0	0	0	0	0	0	0	0	0	0	0	0	0	0	0	0	0	0	0	0	0	0	0	0	0	0	0	0	0	0	0	0
Sst_2	0	0	0	0	0	0	0	0	0	0	0	0	0	0	0	0	0	0	0	0	0	0	0	0	0	0	0	0	0	0	0	0	0	0	0	0	0	0	0	0	0	0	0	0	0	0	0	0	0
Sst_1	0	0	0	0	0	0	0	0	0	0	0	0	0	0	0	0	0	0	0	0	0	0	0	0	0	0	0	0	0	0	0	0	0	0	0	0	0	0	0	0	0	0	0	0	0	0	0	0	0
Sst_3	0	0	0	0	0	0	0	0	0	0	0	0	0	0	0	0	0	0	0	0	0	0	0	0	0	0	0	0	0	0	0	0	0	0	0	0	0	0	0	0	0	0	0	0	0	0	0	0	0
Sst_4	0	0	0	0	0	0	0	0	0	0	0	0	0	0	0	0	0	0	0	0	0	0	0	0	0	0	0	0	0	0	0	0	0	0	0	0	0	0	0	0	0	0	0	0	0	0	0	0	0
Sst_5	0	0	0	0	0	0	0	0	0	0	0	0	0	0	0	0	0	0	0	0	0	0	0	0	0	0	0	0	0	0	0	0	0	0	0	0	0	0	0	0	0	0	0	0	0	0	0	0	0
Sst_7	0	0	0	0	0	0	0	0	0	0	0	0	0	0	0	0	0	0	0	0	0	0	0	0	0	0	0	0	0	0	0	0	0	0	0	0	0	0	0	0	0	0	0	0	0	0	0	0	0
Sst_13	0	0	0	0	0	0	0	0	0	0	0	0	0	0	0	0	0	0	0	0	0	0	0	0	0	0	0	0	0	0	0	0	0	0	0	0	0	0	0	0	0	0	0	0	0	0	0	0	0
Sst_10	0	0	0	0	0	0	0	0	0	0	0	0	0	0	0	0	0	0	0	0	0	0	0	0	0	0	0	0	0	0	0	0	0	0	0	0	0	0	0	0	0	0	0	0	0	0	0	0	0
Sst_11	0	0	0	0	0	0	0	0	0	0	0	0	0	0	0	0	0	0	0	0	0	0	0	0	0	0	0	0	0	0	0	0	0	0	0	0	0	0	0	0	0	0	0	0	0	0	0	0	0
Sst_14	0	0	0	0	0	0	0	0	0	0	0	0	0	0	0	0	0	0	0	0	0	0	0	0	0	0	0	0	0	0	0	0	0	0	0	0	0	0	0	0	0	0	0	0	0	0	0	0	0
Sst_15	0	0	0	0	0	0	0	0	0	0	0	0	0	0	0	0	0	0	0	0	0	0	0	0	0	0	0	0	0	0	0	0	0	0	0	0	0	0	0	0	0	0	0	0	0	0	0	0	0
Sst_23	0	0	0	0	0	0	0	0	0	0	0	0	0	0	0	0	0	0	0	0	0	0	0	0	0	0	0	0	0	0	0	0	0	0	0	0	0	0	0	0	0	0	0	0	0	0	0	0	0
Sst_9	0	0	0	0	0	0	0	0	0	0	0	0	0	0	0	0	0	0	0	0	0	0	0	0	0	0	0	0	0	0	0	0	0	0	0	0	0	0	0	0	0	0	0	0	0	0	0	0	0
Meis2_1	0	0	0	0	0	0	0	0	0	0	0	0	0	0	0	0	0	0	0	0	0	0	0	0	0	0	0	0	0	0	0	0	0	0	0	0	0	0	0	0	0	0	0	0	0	0	0	0	0
Meis2_2	0	0	0	0	0	0	0	0	0	0	0	0	0	0	0	0	0	0	0	0	0	0	0	0	0	0	0	0	0	0	0	0	0	0	0	0	0	0	0	0	0	0	0	0	0	0	0	0	0
Meis2_3	0	0	0	0	0	0	0	0	0	0	0	0	0	0	0	0	0	0	0	0	0	0	0	0	0	0	0	0	0	0	0	0	0	0	0	0	0	0	0	0	0	0	0	0	0	0	0	0	0
PIR Six3	0	0	0	0	0	0	0	0	0	0	0	0	0	0	0	0	0	0	0	0	0	0	0	0	0	0	0	0	0	0	0	0	0	0	0	0	0	0	0	0	0	0	0	0	0	0	0	0	0
Astro_2	0	0	0	0	0	0	0	0	0	0	0	0	0	0	0	0	0	0	0	0	0	0	0	0	0	0	0	0	0	0	0	0	0	0	0	0	0	0	0	0	0	0	0	0	0	0	0	0	0
Astro_1	0	0	0	0	0	0	0	0	0	0	0	0	0	0	0	0	0	0	0	0	0	0	0	0	0	0	0	0	0	0	0	0	0	0	0	0	0	0	0	0	0	0	0	0	0	0	0	0	0
Oligo_4	0	0	0	0	0	0	0	0	0	0	0	0	0	0	0	0	0	0	0	0	0	0	0	0	0	0	0	0	0	0	0	0	0	0	0	0	0	0	0	0	0	0	0	0	0	0	0	0	0
Oligo_5	0	0	0	0	0	0	0	0	0	0	0	0	0	0	0	0	0	0	0	0	0	0	0	0	0	0	0	0	0	0	0	0	0	0	0	0	0	0	0	0	0	0	0	0	0	0	0	0	0
Oligo_6	0	0	0	0	0	0	0	0	0	0	0	0	0	0	0	0	0	0	0	0	0	0	0	0	0	0	0	0	0	0	0	0	0	0	0	0	0	0	0	0	0	0	0	0	0	0	0	0	0
Oligo_3	0	0	0	0	0	0	0	0	0	0	0	0	0	0	0	0	0	0	0	0	0	0	0	0	0	0	0	0	0	0	0	0	0	0	0	0	0	0	0	0	0	0	0	0	0	0	0	0	0
Endo_2	0	0	0	0	0	0	0	0	0	0	0	0	0	0	0	0	0	0	0	0	0	0	0	0	0	0	0	0	0	0	0	0	0	0	0	0	0	0	0	0	0	0	0	0	0	0	0	0	0
Oligo_1	0	0	0	0	0	0	0	0	0	0	0	0	0	0	0	0	0	0	0	0	0	0	0	0	0	0	0	0	0	0	0	0	0	0	0	0	0	0	0	0	0	0	0	0	0	0	0	0	0
Oligo_2	0	0	0	0	0	0	0	0	0	0	0	0	0	0	0	0	0	0	0	0	0	0	0	0	0	0	0	0	0	0	0	0	0	0	0	0	0	0	0	0	0	0	0	0	0	0	0	0	0
Macrophage_1	0	0	0	0	0	0	0	0	0	0	0	0	0	0	0	0	0	0	0	0	0	0	0	0	0	0	0	0	0	0	0	0	0	0	0	0	0	0	0	0	0	0	0	0	0	0	0	0	0
SMC	0	0	0	0	0	0	0	0	0	0	0	0	0	0	0	0	0	0	0	0	0	0	0	0	0	0	0	0	0	0	0	0	0	0	0	0	0	0	0	0	0	0	0	0	0	0	0	0	0
Endo_3	0	0	0	0	0	0	0	0	0	0	0	0	0	0	0	0	0	0	0	0	0	0	0	0	0	0	0	0	0	0	0	0	0	0	0	0	0	0	0	0	0	0	0	0	0	0	0	0	0
Macrophage_2	0	0	0	0	0	0	0	0	0	0	0	0	0	0	0	0	0	0	0	0	0	0	0	0	0	0	0	0	0	0	0	0	0	0	0	0	0	0	0	0	0	0	0	0	0	0	0	0	0
Endo_1	0	0	0	0	0	0	0	0	0	0	0	0	0	0	0	0	0	0	0	0	0	0	0	0	0	0	0	0	0	0	0	0	0	0	0	0	0	0	0	0	0	0	0	0	0	0	0	0	0
VLMC_1	0	0	0	0	0	0	0	0	0	0	0	0	0	0	0	0	0	0	0	0	0	0	0	0	0	0	0	0	0	0	0	0	0	0	0	0	0	0	0	0	0	0	0	0	0	0	0	0	0
VLMC_2	0	0	0	0	0	0	0	0	0	0	0	0	0	0	0	0	0	0	0	0	0	0	0	0	0	0	0	0	0	0	0	0	0	0	0	0	0	0	0	0	0	0	0	0	0	0	0	0	0
VLMC_4	0	0	0	0	0	0	0	0	0	0	0	0	0	0	0	0	0	0	0	0	0	0	0	0	0	0	0	0	0	0	0	0	0	0	0	0	0	0	0	0	0	0	0	0	0	0	0	0	0
VLMC_5	0	0	0	0	0	0	0	0	0	0	0	0	0	0	0	0	0	0	0	0	0	0	0	0	0	0	0	0	0	0	0	0	0	0	0	0	0	0	0	0	0	0	0	0	0	0	0	0	0
[truncated: 54 more columns]
