# Supplementary material for: DNA methylation atlas of the mouse brain at single-cell resolution
Source: Nature. 2021 Oct 6;598(7879):120–8. doi: 10.1038/s41586-020-03182-8 (PMC8494641; doi:10.1038/s41586-020-03182-8)
Supplement: Supplementary file 16 — Number of DMRs remained at different cutoffs. [file 41586_2020_3182_MOESM16_ESM.xlsx]

## Sheet: ST12 Number of hypoDMR with dif
Supplementary Table 12. Number of DMRs remained at different cutoffs
DMS >=	1	1	1	2	2	2	3	3	3
Effect Size >	0.3	0.4	0.5	0.3	0.4	0.5	0.3	0.4	0.5
ANP anp-dg	592520	373185	223640	363769	229191	137778	226196	141959	85289
ANP anp-olf-cnu	342253	186762	93448	203326	112170	55938	126316	69366	34260
ASC cortex-olf	378754	227665	134577	231992	144310	87511	145922	91482	55789
ASC mid	358604	212162	123392	222994	136382	81226	141321	86800	51910
ASC str-hpf	327051	186992	102815	207915	121765	67906	132998	77779	43266
CA1 Ak5	312554	161738	67076	180804	90146	35799	96332	46896	18200
CA1 Chrm3	714687	495735	312832	446352	300884	185443	255402	168700	102322
CA1 Kif26a	379655	228778	121552	214408	124846	63595	112606	63681	31497
CA1 Lingo2	573850	381876	232360	343745	220285	129810	180517	110982	62859
CA1 Ptprg	495641	309315	166810	294068	177555	92932	159457	93716	47962
CA3 Cadm2	575669	394366	244908	362672	241989	147067	209412	137346	82348
CA3 Efnb2	399652	247092	137073	235720	142496	77039	131081	77742	41436
CA3-St18 Epha5	604211	432818	289184	379535	266235	174296	220759	152136	98120
CA3-St18 Nuak1	434225	288623	175729	259698	169096	100770	144099	91972	53794
CA3-St18 Tead1	492164	336565	210231	308002	206073	125939	178492	117579	70857
CGE-Lamp5 Dock5	446483	286310	169334	274519	174410	101888	159764	100456	58326
CGE-Lamp5 Grid1	397164	248914	141850	241564	149582	83833	139103	85231	47425
CGE-Lamp5 Grk5	416640	271166	161518	263519	169134	99381	155088	98443	57575
CGE-Lamp5 Nrxn3	299444	185492	105681	175591	107648	60727	99160	60253	33780
CGE-Lamp5 Sorcs1	291117	183333	106294	170104	106469	61122	95867	59683	34160
CGE-Vip Ccser1	166766	93177	47646	96198	54188	27585	55518	31379	15909
CGE-Vip Clstn2	238097	144106	80254	147430	89562	49863	88608	53665	30039
CGE-Vip Fstl4	202624	114314	57562	121513	68637	34100	70922	39632	19631
CGE-Vip Galnt17	202793	120963	65697	128800	76007	40884	77628	45488	24451
CGE-Vip Grm8	224368	132919	73070	130257	76978	42039	75185	44295	24090
CGE-Vip Ntng1	228275	138689	77817	133426	79326	43626	73206	42536	22729
CGE-Vip Ptprm	126561	65155	28350	82387	41876	17791	50218	25347	10684
CGE-Vip Robo1	182868	114394	65784	113417	70588	40312	67814	42087	24046
CLA Bcl11a	434872	299101	190307	263878	178812	112254	149173	99776	62319
CLA Cdh8	347391	226691	132756	211210	134647	77562	117439	73748	42178
CLA Nrp2	323886	214482	129117	199915	130161	77322	113809	73222	43338
CT-L6 Hcrtr2	380713	250367	143087	228418	146651	82439	123356	77570	42947
CT-L6 Il1rap	331698	207224	110411	193991	118159	61715	102251	60955	31430
CT-L6 Map4	329371	206535	109110	192684	117848	61173	101392	60682	30928
CT-L6 Megf9	307457	183346	91513	177963	103332	50400	93065	53049	25427
Chd7 Kcnc2	164178	95754	52234	88686	50830	27471	47617	26873	14254
Chd7 Megf11	209464	124615	67372	126805	75390	40448	73614	43672	23409
Chd7 Trpc7	117908	66429	34947	68502	39512	20868	41201	23842	12626
D1L-Fstl4 Cadm1	202627	118483	64743	110840	64388	34489	59042	33652	17617
D1L-Fstl4 Crim1	204659	118656	61975	115285	65036	33186	60688	33438	16640
D1L-Fstl4 Grm3	292183	185657	108352	173130	107835	61636	94766	57926	32497
D1L-Fstl4 Sipa1l2	208934	132630	77887	126364	79114	45846	71053	43820	25031
D1L-Fstl4 Trps1	298075	190781	111867	175261	110065	63312	95698	59107	33460
D1L-PAL Flrt2	166192	94363	53775	87158	50741	29318	48114	27727	15885
D1L-PAL Plcxd3	153650	89731	53004	81161	48587	29076	44393	26405	15610
DG dg-all	555037	354098	207232	355079	219841	125014	212692	128719	71834
DG-po Bcl11a	594881	435783	303324	418639	299993	206671	245138	168975	112201
DG-po Calb2	589507	425266	287619	378467	267397	178798	218157	150918	99247
DG-po Kctd8	483921	359036	251598	319384	233133	162250	185091	132431	90776
EC Abhd2	964358	619272	381183	541200	317727	182713	314182	176494	100601
EC Sema3g	572845	445976	322099	433308	327432	231210	279979	202991	137901
EP Adcy8	303253	188425	98432	167295	99941	49794	83317	48155	23345
EP Rgs8	290625	185038	102119	165883	102514	54936	85981	51738	27173
EP Tspan5	305660	187372	95242	175701	104302	51346	90977	52623	25403
Foxp2 Dchs2	159537	90465	46987	93004	51681	26228	50230	27342	13598
Foxp2 Homer2	129189	67914	33405	70886	36933	17745	37876	19484	9240
Foxp2 Inpp4b	125963	69115	35129	69915	38183	19111	37079	19924	9806
Foxp2 Trpc7	271761	172471	101846	166951	104672	61122	95280	58830	33988
Gfra1 Gfra1	641702	457490	300429	386995	269425	173298	214271	146260	92862
IG-CA2 Chrm3	630176	447348	291754	403507	280161	179202	238055	162774	102894
IG-CA2 Peak1	628128	451804	299904	395677	278279	180782	229315	158645	101788
IG-CA2 Xpr1	416608	270976	161634	254070	161786	94545	145181	90303	51898
IT-L23 Cux1	522235	331056	179596	300802	183038	95308	155440	91117	45816
IT-L23 Foxp1	413442	269624	155654	236361	148711	83183	122071	74506	40653
IT-L23 Ptprt	349832	209731	106316	193647	110709	53357	96725	52917	24544
IT-L23 Tenm2	426936	267486	144392	242407	145811	75828	124291	72037	36297
IT-L4 Astn2	481016	313112	182537	287447	182037	103549	157199	97120	54138
IT-L4 Shc3	457904	305588	182332	267957	173125	100325	142026	89031	50450
IT-L5 Cdh8	490921	327011	193208	279954	179901	102952	143991	89801	50080
IT-L5 Etv1	363121	221455	113810	203521	119509	59376	102638	58456	28140
IT-L5 Grik3	418419	262673	138230	239434	145217	73942	122635	72446	35907
IT-L6 Cadps2	365911	233236	126220	213612	132389	69716	111987	67675	34917
IT-L6 Fstl4	424880	279481	157775	246715	157171	86386	128183	79715	42925
IT-L6 Man1c1	332234	195192	91868	184790	104072	46852	92370	50150	21975
IT-L6 Oxr1	361597	234599	133393	205130	129551	71188	105532	64871	34815
L6b Adcy8	168162	98399	50334	95567	54515	27412	49831	27889	13826
L6b Kcnk2	319176	216532	132134	182276	120098	71389	95671	61641	36015
L6b Nrp2	160462	94969	49073	92325	52979	26853	48575	27290	13676
L6b Pkhd1	374632	260892	168644	228313	154392	98004	113243	73248	44347
LSX-Inh Cacna1i	89447	38143	13970	54021	22397	7908	30957	12623	4448
LSX-Inh Dock10	93026	44933	18836	58340	27749	11364	34501	16233	6647
LSX-Inh Enox1	194474	113797	61374	119577	69037	36669	69117	39591	20900
LSX-Inh Foxp2	178522	107851	60273	109641	65154	35821	63888	37434	20344
LSX-Inh Lats2	341636	226290	140959	215211	142273	88421	129283	84731	52553
LSX-Inh Nxph1	147794	85326	45419	92274	52532	27670	54493	30683	16142
LSX-Inh Zeb2	242353	146905	81542	150947	90579	49703	88252	52555	28750
MGC mgc-all	751737	384906	188917	376702	172273	82012	209835	95750	50028
MGE-Pvalb Cacna1i	278652	172364	97204	173678	107080	60276	102153	62760	35560
MGE-Pvalb Cnih3	175550	103084	53721	111231	64655	33443	64966	37593	19513
MGE-Pvalb Entpd3	157017	85544	40645	95460	51412	24007	54122	28830	13378
MGE-Pvalb Gfra2	184843	111558	60443	118729	71285	38591	69976	41757	22746
MGE-Pvalb Ptprk	200753	117984	63745	117895	68639	36659	67307	38601	20373
MGE-Pvalb Sema5a	209428	123684	64973	130830	76685	40074	75854	44255	23152
MGE-Pvalb Thsd7a	215280	126020	65008	133629	77381	39660	76524	44041	22616
MGE-Sst Bmper	103065	55786	27213	64214	34629	16879	37719	20357	9899
MGE-Sst Chodl	191327	124138	77557	115364	76079	48528	69114	45800	29430
MGE-Sst Dock4	182174	111757	63200	117311	71764	40721	70638	43250	24692
MGE-Sst Etv1	188889	116234	66505	108874	66439	37916	60297	36494	20731
MGE-Sst Frmd6	121941	68584	34832	75686	42391	21659	43734	24421	12615
MGE-Sst Kcnip4	157797	92783	48952	95134	55133	28757	53641	30826	16098
MGE-Sst Ptpre	194450	110551	55921	119911	67658	33710	69962	39173	19502
MGE-Sst Rerg	170739	102510	56100	107410	64316	35237	63240	37837	20944
MGE-Sst Rxra	106956	53858	23766	65374	32625	14120	38238	19010	8204
MGE-Sst Ubtd1	139969	79105	40111	88819	50068	25353	52416	29579	15022
MGE-Sst Unc5b	227969	140528	80756	132449	81690	46602	75297	46074	26109
MSN-D1 Hrh1	329271	224139	142517	201076	133983	83758	113800	74660	46413
MSN-D1 Khdrbs3	332184	226665	143924	208416	140012	88240	120544	80213	50250
MSN-D1 Ntn1	259172	165916	98955	151737	95932	56339	83251	51782	29952
MSN-D1 Plxnc1	247327	157156	90959	143937	89213	50507	77448	47061	26179
MSN-D2 Casz1	237074	149974	87579	142816	89143	51028	80408	49213	27805
MSN-D2 Col14a1	265073	174418	105870	162574	105493	63256	91930	58880	34965
MSN-D2 Nrp2	219334	131938	71612	125343	73572	39083	66093	37880	19639
MSN-D2 Slc24a2	264592	168510	98975	157821	98610	56885	87574	53607	30592
NP-L6 Boc	135871	83500	45639	79316	47878	25778	43571	25844	13787
NP-L6 Cntnap4	193313	109827	54553	111811	62479	30420	62052	34344	16606
NP-L6 Cntnap5a	117704	70534	37948	68629	40456	21377	37576	21910	11385
NP-L6 Cyp7b1	150931	94087	53730	88833	54636	30866	49721	30159	16997
NP-L6 Kcnab1	108801	64309	34000	63829	37125	19360	35071	20171	10469
NP-L6 Olfml2b	125011	70911	34947	72857	40611	19809	39795	21817	10586
ODC odc-large	388377	197665	101733	215698	114637	61882	130199	70968	38953
ODC odc-small	340301	190081	108752	200806	117928	69437	125389	74853	44297
OLF Gabbr2	288546	161106	84836	144821	74493	37374	73559	35583	16817
OLF Kcnd3	246246	139543	73920	130029	70698	36679	69098	36666	18426
OLF Mapk10	344994	206870	115519	201114	113292	61218	110535	58834	30270
OLF Pag1	352448	209015	114366	198641	111139	58285	108830	57897	28931
OLF Trpc4	200605	100671	47173	117972	58893	27630	67755	33415	15618
OLF Xkr6	394705	261188	161979	252209	162881	100141	149224	94152	56571
OLF-Exc Bmpr1b	339970	182369	75070	189958	97549	38277	96366	47867	18152
OLF-Exc Cdh9	302309	160336	64278	167646	84985	32327	83755	40971	15138
OLF-Exc Cux2	335598	203078	102638	184707	106607	51585	92077	51138	23768
OLF-Exc Lrrtm3	361076	217198	110991	207704	120602	59708	109175	61623	29604
OLF-Exc Pld5	503242	336002	206422	286672	186684	111984	153433	97912	57608
OLF-Exc Rmst	75946	23961	5387	38411	11222	2241	18140	5021	918
OLF-Exc Sgcd	306712	206027	126924	189215	124470	75492	107818	70117	42236
OLF-Exc Unc13c	327769	189260	92762	190885	106947	51047	102102	55824	26068
OPC opc-large	492844	243417	120842	269286	135666	70913	158476	81991	43779
OPC opc-small	699164	420924	243538	390780	223682	127387	225639	127127	72652
PAL-Inh Chat	104597	61528	33370	66447	39053	20873	41013	24059	12818
PAL-Inh Deptor	252408	148851	81800	149976	86223	46765	87133	48959	26023
PAL-Inh Igdcc3	30816	12216	3963	18411	7153	2196	10883	4174	1257
PAL-Inh Meis1	161113	78609	32420	89860	42414	16725	47876	22204	8643
PAL-Inh Meis2	4610	736	81	2445	361	27	1352	179	11
PAL-Inh Onecut2	75520	38406	18015	49843	25164	11612	32251	16292	7483
PAL-Inh Ptprd	45137	22696	10314	26598	13131	5878	15389	7521	3322
PAL-Inh Rarb	84078	49224	27176	51772	30591	16903	31060	18301	10193
PAL-Inh Tcf7l2	65624	32546	14732	38263	18782	8375	22997	11211	4995
PAL-Inh Tmem178	53867	25879	11208	33786	15956	6767	19952	9270	3906
PC pc-all	1228696	711752	385608	689809	364726	184090	406579	205705	104114
PT-L5 Abca12	372358	235054	127670	203205	123220	63648	101214	59170	29351
PT-L5 Astn2	436048	289713	168295	245457	157628	88084	125283	77928	42274
PT-L5 Kcnh1	564088	386110	227870	327872	216955	124133	170775	109904	61345
PT-L5 Nectin1	505357	324593	181090	293080	182103	98515	154978	93789	49867
PT-L5 Plcb4	369276	236400	131267	208021	128128	68298	106471	63736	33118
PT-L5 Ptprt	307963	184456	92237	171012	98168	47111	86423	47926	22290
PT-L5 Tenm2	387347	246436	133880	217849	133480	70062	110472	65499	33506
PT-L5 Tmtc2	498837	335565	201098	290305	189258	109745	153000	97404	55290
PT-L5 Unc5b	361858	234174	131010	201846	126376	67987	102252	62187	32600
Unc5c Unc5c	296753	183422	103662	181072	110279	61241	104458	62885	34565
VLMC Col4a1	708848	394215	215895	385883	206849	115149	228437	124741	72608
VLMC Mapk4	437319	249813	142662	257277	153902	92039	165359	101826	61990
VLMC-Pia vlmc-pia-all	548767	322837	189461	313939	187984	113617	194386	118925	73247
