# Supplementary material for: DNA methylation atlas of the mouse brain at single-cell resolution
Source: Nature. 2021 Oct 6;598(7879):120–8. doi: 10.1038/s41586-020-03182-8 (PMC8494641; doi:10.1038/s41586-020-03182-8)
Supplement: Supplementary file 17 — GEO Series of snmC-seq2 and snm3C-seq datasets. [file 41586_2020_3182_MOESM17_ESM.xlsx]

## Sheet: ST13 GEO Serieses
Supplementary Table 13. GEO Series of snmC-seq2 and snm3C-seq datasets
GEO superseries	GSE132489	https://www.ncbi.nlm.nih.gov/geo/query/acc.cgi?acc=GSE132489
Note: Each experiment has a separate GEO accession, which is accessible through the superseries GSE132489
GEO accession	CEMBA ID
GSE131192	CEMBA171206_3C
GSE131326	CEMBA171207_3C
GSE131354	CEMBA171212_4B
GSE131360	CEMBA171213_4B
GSE131393	CEMBA171214_4D
GSE131406	CEMBA171219_4D
GSE131430	CEMBA180104_4B
GSE131427	CEMBA180109_3F
GSE131501	CEMBA180110_4E
GSE131509	CEMBA180111_4E
GSE131519	CEMBA180119_1B
GSE131557	CEMBA180122_2A
GSE131554	CEMBA180123_2A
GSE131570	CEMBA180129_3A
GSE131757	CEMBA180130_3A
GSE131766	CEMBA180205_4A
GSE131771	CEMBA180206_4A
GSE131836	CEMBA180208_1C
GSE131867	CEMBA180212_1C
GSE131889	CEMBA180213_1B
GSE131904	CEMBA180220_2E
GSE131913	CEMBA180222_2E
GSE130553	CEMBA180226_1A
GSE131930	CEMBA180227_1A
GSE131951	CEMBA180305_2B
GSE132060	CEMBA180306_2B
GSE132101	CEMBA180312_3B
GSE132114	CEMBA180313_2D
GSE132126	CEMBA180319_2D
GSE132135	CEMBA180320_3E
GSE132405	CEMBA180326_3E
GSE132445	CEMBA180329_4F
GSE132456	CEMBA180402_4F
GSE132463	CEMBA180403_2D
GSE132484	CEMBA180405_3F
GSE132498	CEMBA180409_2C
GSE132503	CEMBA180410_2C
GSE132541	CEMBA180412_3D
GSE132571	CEMBA180416_3D
GSE132601	CEMBA180417_4C
GSE132609	CEMBA180419_4C
GSE132621	CEMBA180423_7B
GSE132629	CEMBA180424_7B
GSE134474	CEMBA180426_8B
GSE134484	CEMBA180430_8B
GSE132639	CEMBA180501_3B
GSE132676	CEMBA180514_5B
GSE132692	CEMBA180529_5B
GSE132700	CEMBA180605_5D
GSE132710	CEMBA180612_5D
GSE134490	CEMBA180806_4H
GSE134507	CEMBA180904_5J
GSE134593	CEMBA180910_5J
GSE134617	CEMBA180911_4H
GSE134635	CEMBA180917_4G
GSE134653	CEMBA180925_5E
GSE134750	CEMBA181002_5C
GSE134773	CEMBA181008_5G
GSE134793	CEMBA181009_5G
GSE134806	CEMBA181015_5H
GSE134862	CEMBA181016_5H
GSE134882	CEMBA181022_6B
GSE134899	CEMBA181023_6B
GSE134940	CEMBA181204_4G
GSE134958	CEMBA181206_5E
GSE134967	CEMBA181210_5C
GSE135139	CEMBA181218_5F
GSE135169	CEMBA181220_5F
GSE135179	CEMBA190108_6A
GSE135203	CEMBA190117_6A
GSE135234	CEMBA190122_6C
GSE135248	CEMBA190124_6C
GSE135252	CEMBA190131_6D
GSE135260	CEMBA190205_5A
GSE135269	CEMBA190205_6D
GSE135307	CEMBA190207_5J
GSE135447	CEMBA190212_9H
GSE135484	CEMBA190212_9J
GSE135534	CEMBA190214_11E
GSE135543	CEMBA190214_11F
GSE135570	CEMBA190219_9H
GSE135585	CEMBA190219_9J
GSE135596	CEMBA190305_11E
GSE135606	CEMBA190305_11F
GSE135641	CEMBA190307_5A
GSE156683	snm3C-seq data
